# Supplementary material for: Proteasome Inhibitors Alter Levels of Intracellular Peptides in HEK293T and SH-SY5Y Cells
Source: PLoS One. 2014 Jul 31;9(7):e103604. doi: 10.1371/journal.pone.0103604 (PMC4117522; doi:10.1371/journal.pone.0103604)
Supplement: Table S1 — Summary of peptidomic results from experiments involving proteasome inhibitors and other treatments of HEK293T and SH-SY5Y cells. This table lists each peptide observed in peptidomic studies, including both identified and unknown peptides. It contains >6000 rows, with each row representing a peptide in a particular experimental run. (XLSX) [file pone.0103604.s001.xlsx]

## Sheet: Table S1
Summary of peptidomic results from experiments involving proteasome inhibitors and other treatments of HEK293T and SH-SY5Y cells
Abbreviations: z, charge; T, number of TMAB tags; Obs. mass, observed mass; Theor. mass, theoretical mass (masses <5000 are monoisotopic unless noted); Adj Up, adjacent upstream amino acid residue in precursor; Adj Dwn, adjacent downstream amino acid residue in precursor; *, terminus of protein
	Mox, oxidized Met; Ac, acetyl; BME, bestatin methyl ester; Sequences in parenthesis were only tentatively identified; MS/MS was not sufficient for conclusive identification
	T/C = ratio of peak intensity of one replicate of cells treated with the indicated inhibitor / average peak intensity of the control cells; C/C = ratio of peak intesntity of one replicate of control cells / average peak intensity of the control cells; Rep1 = replicate 1; Rep2 = replicate 2; Rep3 = replicate 3 (if three replicates performed--not all experiments had three replicates)
				Obs.	Theor.		Gene	Subcellular	Adj		Adj			T/C	T/C	T/C		C/C	C/C
Cells	Experiment	z	T	Mass	Mass	Precursor	Name	Location	Up	Peptide sequence	Dwn	Comments	Treatment	Rep1	Rep2	Rep3		Rep1	Rep2	Average treated/control
HEK293T	AM114 35min 1uM	4	3	2808.36	2808.34	14-3-3 protein zeta/delta	YWHAZ	cytoplasm	*	Ac-MDKNELVQKAKLAEQAERYDDMAA	c		AM114/cont=	0.909091	0.454545	0.909091	Cont/Cont=	1.36364	0.636364	0.757576	=Avg AM114l/Cont (20'+15' wash,1uM)
HEK293T	MG132 35min 2.5 uM	2	2	797.456	797.465	26S protease regulatory subunit 4	PSMC1	nucleus	y	LGDGPKLV	r		MG132/cont=	<0.20	<0.20		Cont/Cont=	1.38462	0.615385	<0.2	=Avg MG132/Cont (20min+15'wash, 2.5 uM)
HEK293T	Lactacystin	2	2	797.466	797.465	26S protease regulatory subunit 4	PSMC1	nucleus	y	LGDGPKLV	r		Lactacystin/cont=	0.423077	0.307692		Cont/Cont=	1.17308	0.826923	0.365385	=Avg Lactacystin/Cont (20min+15'wash, 1 uM)
SH-SY5Y	MG132 35min 2.5 uM	2	2	797.475	797.465	26S protease regulatory subunit 4	PSMC1	nucleus	y	LGDGPKLV	r		MG132/cont=	0.273973	0.164384	0.150685	Cont/Cont=	1.20548	0.794521	<0.2	=Avg MG132/Cont (20min+15'wash, 2.5 uM)
SH-SY5Y	Lactacystin	2	2	797.487	797.465	26S protease regulatory subunit 4	PSMC1	nucleus	y	LGDGPKLV	r		Lactacystin/cont=	0.743169	0.153005	0.513661	Cont/Cont=	1.20219	0.797814	0.469945	=Avg Lactacystin/Cont (20min+15'wash, 1 uM)
SH-SY5Y	Bortezomib 1h, 500nM	2	2	797.516	797.465	26S protease regulatory subunit 4	PSMC1	nucleus	y	LGDGPKLV	r		Bortez/Cont=	0.505747	0.229885		Cont/Cont=	1.1954	0.804598	0.367816	=Avg Bort/Cont (1h, 500nM)
SH-SY5Y	Lactacystin	2	2	936.473	936.492	26S protease regulatory subunit 4	PSMC1	nucleus	v	GSELIQKY	l		Lactacystin/cont=	0.909091	0.40404	po	Cont/Cont=	1.11111	0.888889	0.656566	=Avg Lactacystin/Cont (20min+15'wash, 1 uM)
SH-SY5Y	MG132 35min 2.5 uM	2	2	936.493	936.492	26S protease regulatory subunit 4	PSMC1	nucleus	v	GSELIQKY	l		MG132/cont=	<0.20	<0.20	<0.20	Cont/Cont=	0.90411	1.09589	<0.2	=Avg MG132/Cont (20min+15'wash, 2.5 uM)
HEK293T	Butabindide 35min 100 uM	2	2	1035.53	1035.56	26S protease regulatory subunit 4	PSMC1	nucleus	v	VGSELIQKY	l		Butabindide/cont=	1.52727	0.618182	0.727273	Cont/Cont=	1.27273	0.727273	0.957576	=Avg But/Cont (20min+15'wash, 100uM)
SH-SY5Y	Lactacystin	2	1	1035.54	1035.56	26S protease regulatory subunit 4	PSMC1	nucleus	v	VGSELIQKY	l		Lactacystin/cont=	0.518919	0.475676	0.486486	Cont/Cont=	1.11351	0.886486	0.493694	=Avg Lactacystin/Cont (20min+15'wash, 1 uM)
HEK293T	Butabindide 75min 100uM	2	2	1035.54	1035.56	26S protease regulatory subunit 4	PSMC1	nucleus	v	VGSELIQKY	l		Butabindide/cont=	1.33333	0.701754	0.701754	Cont/Cont=	1.36842	0.631579	0.912281	=Avg But/Cont (1 hour+15'wash, 100uM)
HEK293T	MG132 35min 2.5 uM	2	1	1035.57	1035.56	26S protease regulatory subunit 4	PSMC1	nucleus	v	VGSELIQKY	l		MG132/cont=	<0.20	<0.20		Cont/Cont=	0.925	1.075	<0.2	=Avg MG132/Cont (20min+15'wash, 2.5 uM)
HEK293T	Lactacystin	2	1	1035.57	1035.56	26S protease regulatory subunit 4	PSMC1	nucleus	v	VGSELIQKY	l		Lactacystin/cont=	0.432432	0.396396		Cont/Cont=	1.08108	0.918919	0.414414	=Avg Lactacystin/Cont (20min+15'wash, 1 uM)
HEK293T	AM114 35min 1uM	3	2	1372.7	1372.7	40S ribosomal protein S12	RPS12	cytoplasm	v	DDNKKLGEWVGL	c		AM114/cont=	2.375	1.5	1	Cont/Cont=	1.125	0.875	1.625	=Avg AM114l/Cont (20'+15' wash,1uM)
SH-SY5Y	Carfilzomib 35min 1uM	3	3	1372.7	1372.7	40S ribosomal protein S12	RPS12	cytoplasm	v	DDNKKLGEWVGL	c		Carfilzomib/cont=	<0.20	<0.20	<0.20	Cont/Cont=	1.04762	0.952381	<0.2	=Avg Carfil/Cont (20'+15' wash,1uM)
HEK293T	Bortezomib 1h, 50nM	3	1	2357.04	2357.18	40S ribosomal protein S12	RPS12	cytoplasm	*m	Ac-AEEGIAAGGVMDVNTALQEVLKT	a		Bortez/Cont=	0.842105	0.631579	0.842105	Cont/Cont=	1.05263	0.947368	0.77193	=Avg Bort/Cont (1h, 50nM)
HEK293T	Bortezomib 1h, 50nM	2	1	2357.07	2357.18	40S ribosomal protein S12	RPS12	cytoplasm	*m	Ac-AEEGIAAGGVMDVNTALQEVLKT	a		Bortez/Cont=	0.761905	0.761905	0.761905	Cont/Cont=	0.952381	1.04762	0.761905	=Avg Bort/Cont (1h, 50nM)
HEK293T	Epoxomicin 1hr 0.2 uM	3	1	2357.09	2357.18	40S ribosomal protein S12	RPS12	cytoplasm	*m	Ac-AEEGIAAGGVMDVNTALQEVLKT	a		Epox/Cont=	0.123077	0.353846		Cont/Cont=	1.04615	0.953846	0.238462	=Avg Epox/Cont (1h, 0.2uM)
SH-SY5Y	Bortezomib 1h, 500nM	3	1	2357.16	2357.18	40S ribosomal protein S12	RPS12	cytoplasm	*m	Ac-AEEGIAAGGVMDVNTALQEVLKT	a		Bortez/Cont=	0.512821	0.692308		Cont/Cont=	1.15385	0.846154	0.602564	=Avg Bort/Cont (1h, 500nM)
HEK293T	Bortezomib 1h, 500nM	2	1	2357.16	2357.18	40S ribosomal protein S12	RPS12	cytoplasm	*m	Ac-AEEGIAAGGVMDVNTALQEVLKT	a		Bortez/Cont=	0.56	0.48	0.4	Cont/Cont=	1.04	0.96	0.48	=Avg Bort/Cont (1h, 500nM)
SH-SY5Y	Bortezomib 1h, 500nM	2	1	2357.17	2357.18	40S ribosomal protein S12	RPS12	cytoplasm	*m	Ac-AEEGIAAGGVMDVNTALQEVLKT	a		Bortez/Cont=	0.625	0.65		Cont/Cont=	1.2	0.8	0.6375	=Avg Bort/Cont (1h, 500nM)
HEK293T	AM114 35min 1uM	3	1	2357.2	2357.18	40S ribosomal protein S12	RPS12	cytoplasm	*m	Ac-AEEGIAAGGVMDVNTALQEVLKT	a		AM114/cont=	0.903226	1.09677	1.09677	Cont/Cont=	0.903226	1.09677	1.03226	=Avg AM114l/Cont (20'+15' wash,1uM)
HEK293T	Bestatin Methyl Ester 75min 100uM	3	1	2357.21	2357.18	40S ribosomal protein S12	RPS12	cytoplasm	*m	Ac-AEEGIAAGGVMDVNTALQEVLKT	a		BME/cont=	1.09722	0.986111	1.16667	Cont/Cont=	0.777778	1.22222	1.08333	=Avg BestatinMethylEster/Cont (60'+15' wash,100uM)
SH-SY5Y	Carfilzomib 35min 1uM	3	1	2357.22	2357.18	40S ribosomal protein S12	RPS12	cytoplasm	*m	Ac-AEEGIAAGGVMDVNTALQEVLKT	a		Carfilzomib/cont=	1.12	1.44	0.96	Cont/Cont=	0.96	1.04	1.17333	=Avg Carfil/Cont (20'+15' wash,1uM)
HEK293T	Bortezomib 30min, 500nM	2	1	2357.22	2357.18	40S ribosomal protein S12	RPS12	cytoplasm	*m	Ac-AEEGIAAGGVMDVNTALQEVLKT	a		Bortez/Cont=	0.535714	1.17857		Cont/Cont=	1.10714	0.892857	0.857143	=Avg Bort/Cont (10min+wash, 500 nM)
SH-SY5Y	MLN2238 35min 1uM	3	1	2357.23	2357.18	40S ribosomal protein S12	RPS12	cytoplasm	*m	Ac-AEEGIAAGGVMDVNTALQEVLKT	a		MLN2238/cont=	1.25	0.875	1	Cont/Cont=	1.25	0.75	1.04167	=Avg MLN2238/Cont (20'+15' wash,1uM)
HEK293T	Epoxomicin 1hr 0.2 uM	2	1	2357.24	2357.18	40S ribosomal protein S12	RPS12	cytoplasm	*m	Ac-AEEGIAAGGVMDVNTALQEVLKT	a		Epox/Cont=	0.263158	0.526316		Cont/Cont=	1.07895	0.921053	0.394737	=Avg Epox/Cont (1h, 0.2uM)
HEK293T	Bortezomib 90min, 500nM	2	1	2357.25	2357.18	40S ribosomal protein S12	RPS12	cytoplasm	*m	Ac-AEEGIAAGGVMDVNTALQEVLKT	a		Bortez/Cont=	<0.2	<0.2		Cont/Cont=	1.03226	0.967742	<0.2	=Avg Bort/Cont (1h+wash, 500 nM)
HEK293T	Epoxomicin 1hr 2 uM	2	1	2357.26	2357.18	40S ribosomal protein S12	RPS12	cytoplasm	*m	Ac-AEEGIAAGGVMDVNTALQEVLKT	a		Epox/Cont=	0.606061	0.424242		Cont/Cont=	0.909091	1.09091	0.515152	=Avg Epox/Cont (1h, 2uM)
HEK293T	Lactacystin	2	1	878.451	878.45	40S Ribosomal protein S21	RPS21	cytoplasm	a	DGIVSKNF	*		Lactacystin/cont=	0.371681	0.283186		Cont/Cont=	0.99115	1.00885	0.327434	=Avg Lactacystin/Cont (20min+15'wash, 1 uM)
HEK293T	Butabindide 75min 100uM	2	2	949.468	949.487	40S Ribosomal protein S21	RPS21	cytoplasm	k	ADGIVSKNF	*		Butabindide/cont=	1.03448	0.482759	0.758621	Cont/Cont=	1.34483	0.655172	0.758621	=Avg But/Cont (1 hour+15'wash, 100uM)
HEK293T	MG262 35min 1 uM	2	2	949.468	949.487	40S Ribosomal protein S21	RPS21	cytoplasm	k	ADGIVSKNF	*		MG262/cont=	>5	>5		Cont/Cont=	nd	nd	>5	=Avg MG262/Cont (20min+15'wash, 1 uM)
HEK293T	Butabindide 35min 100 uM	2	2	949.475	949.487	40S Ribosomal protein S21	RPS21	cytoplasm	k	ADGIVSKNF	*		Butabindide/cont=	1.31148	0.786885	0.590164	Cont/Cont=	1.2459	0.754098	0.896175	=Avg But/Cont (20min+15'wash, 100uM)
HEK293T	MG132 35min 2.5 uM	2	2	949.477	949.487	40S Ribosomal protein S21	RPS21	cytoplasm	k	ADGIVSKNF	*		MG132/cont=	0.857143	0.809524		Cont/Cont=	1.28571	0.714286	0.833333	=Avg MG132/Cont (20min+15'wash, 2.5 uM)
HEK293T	Bortezomib 30min, 500nM	2	2	949.477	949.487	40S Ribosomal protein S21	RPS21	cytoplasm	k	ADGIVSKNF	*		Bortez/Cont=	4.19355	2.19355		Cont/Cont=	1.03226	0.967742	3.19355	=Avg Bort/Cont (10min+wash, 500 nM)
HEK293T	Epoxomicin 1hr 0.2 uM	2	2	949.482	949.487	40S Ribosomal protein S21	RPS21	cytoplasm	k	ADGIVSKNF	*		Epox/Cont=	1.11111	0.711111		Cont/Cont=	1.11111	0.888889	0.911111	=Avg Epox/Cont (1h, 0.2uM)
SH-SY5Y	MG132 35min 2.5 uM	2	2	949.507	949.487	40S Ribosomal protein S21	RPS21	cytoplasm	k	ADGIVSKNF	*		MG132/cont=	1.13043	0.57971	0.695652	Cont/Cont=	1.15942	0.84058	0.801932	=Avg MG132/Cont (20min+15'wash, 2.5 uM)
HEK293T	Lactacystin	2	2	949.515	949.487	40S Ribosomal protein S21	RPS21	cytoplasm	k	ADGIVSKNF	*		Lactacystin/cont=	0.803419	0.598291		Cont/Cont=	1.19658	0.803419	0.700855	=Avg Lactacystin/Cont (20min+15'wash, 1 uM)
HEK293T	Epoxomicin 1hr 2 uM	2	2	949.517	949.487	40S Ribosomal protein S21	RPS21	cytoplasm	k	ADGIVSKNF	*		Epox/Cont=	<0.2	<0.2		Cont/Cont=	1.25714	0.742857	<0.2	=Avg Epox/Cont (1h, 2uM)
SH-SY5Y	Lactacystin	2	2	949.517	949.487	40S Ribosomal protein S21	RPS21	cytoplasm	k	ADGIVSKNF	*		Lactacystin/cont=	1.24211	0.610526	0.915789	Cont/Cont=	1.25263	0.747368	0.922807	=Avg Lactacystin/Cont (20min+15'wash, 1 uM)
SH-SY5Y	Bortezomib 1h, 500nM	2	2	949.517	949.487	40S Ribosomal protein S21	RPS21	cytoplasm	k	ADGIVSKNF	*		Bortez/Cont=	1.45455	0.649351		Cont/Cont=	1.16883	0.831169	1.05195	=Avg Bort/Cont (1h, 500nM)
SH-SY5Y	MG262 35min 1 uM	2	2	949.522	949.487	40S Ribosomal protein S21	RPS21	cytoplasm	k	ADGIVSKNF	*		MG262/cont=	>5	>5	>5	Cont/Cont=	nd	nd	>5	=Avg MG262/Control (20min+15'wash, 1 uM)
HEK293T	Bortezomib 90min, 500nM	2	2	949.523	949.487	40S Ribosomal protein S21	RPS21	cytoplasm	k	ADGIVSKNF	*		Bortez/Cont=	4.55	4.85		Cont/Cont=	1.21	0.79	4.7	=Avg Bort/Cont (1h+wash, 500 nM)
HEK293T	Bortezomib 1h, 500nM	2	2	949.527	949.487	40S Ribosomal protein S21	RPS21	cytoplasm	k	ADGIVSKNF	*		Bortez/Cont=	3.11111	3.02222	2.57778	Cont/Cont=	1.06667	0.933333	2.9037	=Avg Bort/Cont (1h, 500nM)
HEK293T	Bortezomib 1h, 50nM	2	2	949.553	949.487	40S Ribosomal protein S21	RPS21	cytoplasm	k	ADGIVSKNF	*		Bortez/Cont=	2.36364	1.54545	0.818182	Cont/Cont=	1.18182	0.818182	1.57576	=Avg Bort/Cont (1h, 50nM)
HEK293T	Butabindide 35min 100 uM	3	3	1077.52	1077.58	40S Ribosomal protein S21	RPS21	cytoplasm	a	KADGIVSKNF	*		Butabindide/cont=	1.19403	0.447761	0.477612	Cont/Cont=	1.16418	0.835821	0.706468	=Avg But/Cont (20min+15'wash, 100uM)
HEK293T	Butabindide 75min 100uM	3	3	1077.53	1077.58	40S Ribosomal protein S21	RPS21	cytoplasm	a	KADGIVSKNF	*		Butabindide/cont=	1	0.333333	1.16667	Cont/Cont=	1.33333	0.666667	0.833333	=Avg But/Cont (1 hour+15'wash, 100uM)
HEK293T	Bortezomib 90min, 500nM	3	3	1077.53	1077.58	40S Ribosomal protein S21	RPS21	cytoplasm	a	KADGIVSKNF	*		Bortez/Cont=	3.02	2.38		Cont/Cont=	1.11	0.89	2.7	=Avg Bort/Cont (1h+wash, 500 nM)
HEK293T	Bortezomib 30min, 500nM	3	3	1077.54	1077.58	40S Ribosomal protein S21	RPS21	cytoplasm	a	KADGIVSKNF	*		Bortez/Cont=	4.18182	1.54545		Cont/Cont=	1.27273	0.727273	2.86364	=Avg Bort/Cont (10min+wash, 500 nM)
HEK293T	Carfilzomib 35min 1uM	3	3	1077.55	1077.58	40S Ribosomal protein S21	RPS21	cytoplasm	a	KADGIVSKNF	*		Carfilzomib/cont=	1.09677	1.06452	0.935484	Cont/Cont=	1.22581	0.774194	1.03226	=Avg Carfil/Cont (20'+15' wash,1uM)
HEK293T	MG262 35min 1 uM	3	3	1077.55	1077.58	40S Ribosomal protein S21	RPS21	cytoplasm	a	KADGIVSKNF	*		MG262/cont=	>5	>5		Cont/Cont=	1.47368	0.526316	3.84211	=Avg MG262/Cont (20min+15'wash, 1 uM)
SH-SY5Y	Carfilzomib 35min 1uM	3	3	1077.55	1077.58	40S Ribosomal protein S21	RPS21	cytoplasm	a	KADGIVSKNF	*		Carfilzomib/cont=	0.25	0.3125	0.25	Cont/Cont=	1.0625	0.9375	0.270833	=Avg Carfil/Cont (20'+15' wash,1uM)
HEK293T	Lactacystin	3	3	1077.56	1077.58	40S Ribosomal protein S21	RPS21	cytoplasm	a	KADGIVSKNF	*		Lactacystin/cont=	0.630137	0.534247		Cont/Cont=	1.19178	0.808219	0.582192	=Avg Lactacystin/Cont (20min+15'wash, 1 uM)
SH-SY5Y	MLN2238 35min 1uM	3	3	1077.56	1077.58	40S Ribosomal protein S21	RPS21	cytoplasm	a	KADGIVSKNF	*		MLN2238/cont=	1.06667	0.933333	0.866667	Cont/Cont=	1.2	0.8	0.955556	=Avg MLN2238/Cont (20'+15' wash,1uM)
HEK293T	MLN2238 35min 1uM	3	3	1077.57	1077.58	40S Ribosomal protein S21	RPS21	cytoplasm	a	KADGIVSKNF	*		MLN2238/cont=	0.864865	0.756757	0.648649	Cont/Cont=	0.972973	1.02703	0.756757	=Avg MLN2238/Cont (20'+15' wash,1uM)
HEK293T	Carfilzomib 35min 1uM	2	3	1077.57	1077.58	40S Ribosomal protein S21	RPS21	cytoplasm	a	KADGIVSKNF	*		Carfilzomib/cont=	0.568182	0.75	0.568182	Cont/Cont=	0.727273	1.27273	0.628788	=Avg Carfilzomib/Cont (20'+15' wash,1uM)
SH-SY5Y	MG132 35min 2.5 uM	3	3	1077.58	1077.58	40S Ribosomal protein S21	RPS21	cytoplasm	a	KADGIVSKNF	*		MG132/cont=	1.29032	0.677419	1.09677	Cont/Cont=	1.32258	0.677419	1.02151	=Avg MG132/Cont (20min+15'wash, 2.5 uM)
HEK293T	MG132 35min 2.5 uM	2	2	1077.58	1077.58	40S Ribosomal protein S21	RPS21	cytoplasm	a	KADGIVSKNF	*		MG132/cont=	0.925926	1.66667		Cont/Cont=	0.888889	1.11111	1.2963	=Avg MG132/Cont (20min+15'wash, 2.5 uM)
HEK293T	Bortezomib 90min, 500nM	2	3	1077.58	1077.58	40S Ribosomal protein S21	RPS21	cytoplasm	a	KADGIVSKNF	*		Bortez/Cont=	4.39	3.61		Cont/Cont=	1.37	0.63	4	=Avg Bort/Cont (1h+wash, 500 nM)
HEK293T	Epoxomicin 1hr 0.2 uM	3	3	1077.59	1077.58	40S Ribosomal protein S21	RPS21	cytoplasm	a	KADGIVSKNF	*		Epox/Cont=	0.907563	0.87395		Cont/Cont=	0.907563	1.09244	0.890756	=Avg Epox/Cont (1h, 0.2uM)
SH-SY5Y	MLN2238 35min 1uM	2	3	1077.59	1077.58	40S Ribosomal protein S21	RPS21	cytoplasm	a	KADGIVSKNF	*		MLN2238/cont=	1.04348	0.956522	0.869565	Cont/Cont=	1.13043	0.869565	0.956522	=Avg MLN2238/Cont (20'+15' wash,1uM)
HEK293T	MLN2238 35min 1uM	2	3	1077.59	1077.58	40S Ribosomal protein S21	RPS21	cytoplasm	a	KADGIVSKNF	*		MLN2238/cont=	0.416	1.264	0.816	Cont/Cont=	0.832	1.168	0.832	=Avg MLN/Cont (20'+15' wash,1uM)
SH-SY5Y	Carfilzomib 35min 1uM	2	3	1077.6	1077.58	40S Ribosomal protein S21	RPS21	cytoplasm	a	KADGIVSKNF	*		Carfilzomib/cont=	0.31746	0.222222	0.31746	Cont/Cont=	1.11111	0.888889	0.285714	=Avg Carfil/Cont (20'+15' wash,1uM)
SH-SY5Y	Lactacystin	3	3	1077.6	1077.58	40S Ribosomal protein S21	RPS21	cytoplasm	a	KADGIVSKNF	*		Lactacystin/cont=	0.898876	0.404494	0.685393	Cont/Cont=	1.23596	0.764045	0.662921	=Avg Lactacystin/Cont (20min+15'wash, 1 uM)
HEK293T	Bortezomib 1h, 500nM	3	3	1077.6	1077.58	40S Ribosomal protein S21	RPS21	cytoplasm	a	KADGIVSKNF	*		Bortez/Cont=	3.41463	2.92683	2.68293	Cont/Cont=	1.17073	0.829268	3.00813	=Avg Bort/Cont (1h, 500nM)
SH-SY5Y	MG262 35min 1 uM	2	3	1077.6	1077.58	40S Ribosomal protein S21	RPS21	cytoplasm	a	KADGIVSKNF	*		MG262/cont=	>5	>5	>5	Cont/Cont=	nd	nd	>5	=Avg MG262/Control (20min+15'wash, 1 uM)
SH-SY5Y	MG262 35min 1 uM	3	3	1077.61	1077.58	40S Ribosomal protein S21	RPS21	cytoplasm	a	KADGIVSKNF	*		MG262/cont=	>5	>5	>5	Cont/Cont=	nd	nd	>5	=Avg MG262/Control (20min+15'wash, 1 uM)
HEK293T	Epoxomicin 1hr 0.2 uM	2	3	1077.61	1077.58	40S Ribosomal protein S21	RPS21	cytoplasm	a	KADGIVSKNF	*		Epox/Cont=	1.10204	0.857143		Cont/Cont=	0.938776	1.06122	0.979592	=Avg Epox/Cont (1h, 0.2uM)
HEK293T	Bortezomib 1h, 50nM	3	3	1077.64	1077.58	40S Ribosomal protein S21	RPS21	cytoplasm	a	KADGIVSKNF	*		Bortez/Cont=	1.70861	1.16556	0.728477	Cont/Cont=	0.887417	1.11258	1.20088	=Avg Bort/Cont (1h, 50nM)
HEK293T	Bortezomib 1h, 50nM	2	3	1077.68	1077.58	40S Ribosomal protein S21	RPS21	cytoplasm	a	KADGIVSKNF	*		Bortez/Cont=	2.0597	1.19403	0.776119	Cont/Cont=	0.955224	1.04478	1.34328	=Avg Bort/Cont (1h, 50nM)
SH-SY5Y	MG262 35min 1 uM	2	1	1109.58	1103.55	40S Ribosomal protein S21	RPS21	cytoplasm	m	GESDDSILRL	a		MG262/cont=	4.36364	4.18182	2.54545	Cont/Cont=	0.909091	1.09091	3.69697	=Avg MG262/Control (20min+15'wash, 1 uM)
HEK293T	Butabindide 35min 100 uM	3	3	1148.56	1148.62	40S Ribosomal protein S21	RPS21	cytoplasm	l	AKADGIVSKNF	*		Butabindide/cont=	0.933333	0.533333	0.826667	Cont/Cont=	0.933333	1.06667	0.764444	=Avg But/Cont (20min+15'wash, 100uM)
HEK293T	Butabindide 75min 100uM	3	3	1148.57	1148.62	40S Ribosomal protein S21	RPS21	cytoplasm	l	AKADGIVSKNF	*		Butabindide/cont=	0.85	0.375	1.05	Cont/Cont=	1.25	0.75	0.758333	=Avg But/Cont (1 hour+15'wash, 100uM)
HEK293T	Bestatin Methyl Ester 75min 100uM	3	3	1148.58	1148.62	40S Ribosomal protein S21	RPS21	cytoplasm	l	AKADGIVSKNF	*		BME/cont=	0.755556	0.533333	0.488889	Cont/Cont=	1.24444	0.755556	0.592593	=Avg BestatinMethylEster/Cont (60'+15' wash,100uM)
HEK293T	Epoxomicin 1hr 0.2 uM	3	3	1148.58	1148.62	40S Ribosomal protein S21	RPS21	cytoplasm	l	AKADGIVSKNF	*		Epox/Cont=	<0.2	0.0727273		Cont/Cont=	0.909091	1.09091	<0.2	=Avg Epox/Cont (1h, 0.2uM)
HEK293T	Butabindide 35min 100 uM	2	3	1148.58	1148.62	40S Ribosomal protein S21	RPS21	cytoplasm	l	AKADGIVSKNF	*		Butabindide/cont=	1.07895	0.5	0.657895	Cont/Cont=	0.947368	1.05263	0.745614	=Avg But/Cont (20min+15'wash, 100uM)
HEK293T	MLN2238 35min 1uM	3	3	1148.59	1148.62	40S Ribosomal protein S21	RPS21	cytoplasm	l	AKADGIVSKNF	*		MLN2238/cont=	0.38961	0.363636	0.285714	Cont/Cont=	1.06494	0.935065	0.34632	=Avg MLN2238/Cont (20'+15' wash,1uM)
HEK293T	Butabindide 75min 100uM	2	3	1148.59	1148.62	40S Ribosomal protein S21	RPS21	cytoplasm	l	AKADGIVSKNF	*		Butabindide/cont=	1	0.366667	1.03333	Cont/Cont=	1.33333	0.666667	0.8	=Avg But/Cont (1 hour+15'wash, 100uM)
HEK293T	Epoxomicin 1hr 2 uM	3	3	1148.59	1148.62	40S Ribosomal protein S21	RPS21	cytoplasm	l	AKADGIVSKNF	*		Epox/Cont=	0.103448	0.172414		Cont/Cont=	1	1	<0.2	=Avg Epox/Cont (1h, 2uM)
HEK293T	MG132 35min 2.5 uM	3	3	1148.59	1148.62	40S Ribosomal protein S21	RPS21	cytoplasm	l	AKADGIVSKNF	*		MG132/cont=	<0.20	<0.20		Cont/Cont=	1.13333	0.866667	<0.2	=Avg MG132/Cont (20min+15'wash, 2.5 uM)
HEK293T	MLN2238 35min 1uM	2	3	1148.6	1148.62	40S Ribosomal protein S21	RPS21	cytoplasm	l	AKADGIVSKNF	*		MLN2238/cont=	0.432432	0.410811	0.378378	Cont/Cont=	1.13514	0.864865	0.407207	=Avg MLN2238/Cont (20'+15' wash,1uM)
HEK293T	Carfilzomib 35min 1uM	3	3	1148.6	1148.62	40S Ribosomal protein S21	RPS21	cytoplasm	l	AKADGIVSKNF	*		Carfilzomib/cont=	0.3125	0.3125	0.275	Cont/Cont=	1.375	0.625	0.3	=Avg Carfil/Cont (20'+15' wash,1uM)
SH-SY5Y	Carfilzomib 35min 1uM	3	3	1148.6	1148.62	40S Ribosomal protein S21	RPS21	cytoplasm	l	AKADGIVSKNF	*		Carfilzomib/cont=	0.0727273	0.121212	0.121212	Cont/Cont=	0.848485	1.15152	<0.2	=Avg Carfil/Cont (20'+15' wash,1uM)
HEK293T	Bortezomib 30min, 500nM	3	3	1148.6	1148.62	40S Ribosomal protein S21	RPS21	cytoplasm	l	AKADGIVSKNF	*		Bortez/Cont=	1.07042	0.366197		Cont/Cont=	1.04225	0.957746	0.71831	=Avg Bort/Cont (10min+wash, 500 nM)
HEK293T	Bortezomib 90min, 500nM	3	3	1148.6	1148.62	40S Ribosomal protein S21	RPS21	cytoplasm	l	AKADGIVSKNF	*		Bortez/Cont=	1.18367	1.14286		Cont/Cont=	1.22449	0.77551	1.16327	=Avg Bort/Cont (1h+wash, 500 nM)
SH-SY5Y	MLN2238 35min 1uM	3	3	1148.6	1148.62	40S Ribosomal protein S21	RPS21	cytoplasm	l	AKADGIVSKNF	*		MLN2238/cont=	0.283871	0.258065	0.283871	Cont/Cont=	1.09677	0.903226	0.275269	=Avg MLN2238/Cont (20'+15' wash,1uM)
HEK293T	Lactacystin	3	3	1148.6	1148.62	40S Ribosomal protein S21	RPS21	cytoplasm	l	AKADGIVSKNF	*		Lactacystin/cont=	0.162602	0.130081		Cont/Cont=	1.21951	0.780488	0.146341	=Avg Lactacystin/Cont (20min+15'wash, 1 uM)
HEK293T	Bestatin 75min 10uM	3	3	1148.6	1148.62	40S Ribosomal protein S21	RPS21	cytoplasm	l	AKADGIVSKNF	*		Bestatin/cont=	0.883721	1.95349	1.53488	Cont/Cont=	0.651163	1.34884	1.45736	=Avg Bestatin/Cont (60'+15' wash,100uM)
HEK293T	AM114 35min 1uM	2	3	1148.61	1148.62	40S Ribosomal protein S21	RPS21	cytoplasm	l	AKADGIVSKNF	*		AM114/cont=	1.06667	0.866667	0.933333	Cont/Cont=	0.933333	1.06667	0.955556	=Avg AM114l/Cont (20'+15' wash,1uM)
HEK293T	Carfilzomib 35min 1uM	2	3	1148.61	1148.62	40S Ribosomal protein S21	RPS21	cytoplasm	l	AKADGIVSKNF	*		Carfilzomib/cont=	0.0780488	0.146341	0.097561	Cont/Cont=	0.731707	1.26829	<0.2	=Avg Carfilzomib/Cont (20'+15' wash,1uM)
HEK293T	AM114 35min 1uM	3	3	1148.61	1148.62	40S Ribosomal protein S21	RPS21	cytoplasm	l	AKADGIVSKNF	*		AM114/cont=	0.83871	0.774194	1.03226	Cont/Cont=	0.903226	1.09677	0.88172	=Avg AM114l/Cont (20'+15' wash,1uM)
HEK293T	Bortezomib 30min, 500nM	2	3	1148.62	1148.62	40S Ribosomal protein S21	RPS21	cytoplasm	l	AKADGIVSKNF	*		Bortez/Cont=	1.125	0.475		Cont/Cont=	1.175	0.825	0.8	=Avg Bort/Cont (10min+wash, 500 nM)
HEK293T	MG262 35min 1 uM	3	3	1148.62	1148.62	40S Ribosomal protein S21	RPS21	cytoplasm	l	AKADGIVSKNF	*		MG262/cont=	<0.2	<0.2		Cont/Cont=	nd	nd	>5	=Avg MG262/Cont (20min+15'wash, 1 uM)
HEK293T	Epoxomicin 1hr 0.2 uM	2	3	1148.62	1148.62	40S Ribosomal protein S21	RPS21	cytoplasm	l	AKADGIVSKNF	*		Epox/Cont=	<0.2	0.0689655		Cont/Cont=	0.965517	1.03448	<0.2	=Avg Epox/Cont (1h, 0.2uM)
SH-SY5Y	MG132 35min 2.5 uM	3	3	1148.62	1148.62	40S Ribosomal protein S21	RPS21	cytoplasm	l	AKADGIVSKNF	*		MG132/cont=	<0.20	<0.20	<0.20	Cont/Cont=	1.17808	0.821918	<0.2	=Avg MG132/Cont (20min+15'wash, 2.5 uM)
HEK293T	Bortezomib 90min, 500nM	2	3	1148.62	1148.62	40S Ribosomal protein S21	RPS21	cytoplasm	l	AKADGIVSKNF	*		Bortez/Cont=	1.08696	1.21739		Cont/Cont=	1.30435	0.695652	1.15217	=Avg Bort/Cont (1h+wash, 500 nM)
HEK293T	Epoxomicin 1hr 2 uM	2	3	1148.63	1148.62	40S Ribosomal protein S21	RPS21	cytoplasm	l	AKADGIVSKNF	*		Epox/Cont=	<0.2	<0.2		Cont/Cont=	1.07143	0.928571	<0.2	=Avg Epox/Cont (1h, 2uM)
SH-SY5Y	Carfilzomib 35min 1uM	2	3	1148.64	1148.62	40S Ribosomal protein S21	RPS21	cytoplasm	l	AKADGIVSKNF	*		Carfilzomib/cont=	0.133333	0.186667	0.16	Cont/Cont=	0.933333	1.06667	<0.2	=Avg Carfil/Cont (20'+15' wash,1uM)
SH-SY5Y	MLN2238 35min 1uM	2	3	1148.64	1148.62	40S Ribosomal protein S21	RPS21	cytoplasm	l	AKADGIVSKNF	*		MLN2238/cont=	0.30303	0.30303	0.30303	Cont/Cont=	1.09091	0.909091	0.30303	=Avg MLN2238/Cont (20'+15' wash,1uM)
SH-SY5Y	Lactacystin	3	3	1148.64	1148.62	40S Ribosomal protein S21	RPS21	cytoplasm	l	AKADGIVSKNF	*		Lactacystin/cont=	0.292887	0.150628	0.359833	Cont/Cont=	1.01255	0.987448	0.267782	=Avg Lactacystin/Cont (20min+15'wash, 1 uM)
SH-SY5Y	MG132 35min 2.5 uM	2	3	1148.65	1148.62	40S Ribosomal protein S21	RPS21	cytoplasm	l	AKADGIVSKNF	*		MG132/cont=	<0.20	<0.20	<0.20	Cont/Cont=	1.13924	0.860759	<0.2	=Avg MG132/Cont (20min+15'wash, 2.5 uM)
SH-SY5Y	MG262 35min 1 uM	3	3	1148.65	1148.62	40S Ribosomal protein S21	RPS21	cytoplasm	l	AKADGIVSKNF	*		MG262/cont=	0.6875	0.5625	0.46875	Cont/Cont=	1.03125	0.96875	0.572917	=Avg MG262/Control (20min+15'wash, 1 uM)
HEK293T	Bortezomib 1h, 500nM	2	3	1148.65	1148.62	40S Ribosomal protein S21	RPS21	cytoplasm	l	AKADGIVSKNF	*		Bortez/Cont=	0.716667	0.7	0.666667	Cont/Cont=	1.16667	0.833333	0.694444	=Avg Bort/Cont (1h, 500nM)
HEK293T	Bortezomib 1h, 500nM	3	3	1148.66	1148.62	40S Ribosomal protein S21	RPS21	cytoplasm	l	AKADGIVSKNF	*		Bortez/Cont=	0.588235	0.720588	0.676471	Cont/Cont=	1.11765	0.882353	0.661765	=Avg Bort/Cont (1h, 500nM)
SH-SY5Y	Bortezomib 1h, 500nM	3	3	1148.66	1148.62	40S Ribosomal protein S21	RPS21	cytoplasm	l	AKADGIVSKNF	*		Bortez/Cont=	0.672566	0.336283		Cont/Cont=	1.09735	0.902655	0.504425	=Avg Bort/Cont (1h, 500nM)
HEK293T	Lactacystin	2	3	1148.67	1148.62	40S Ribosomal protein S21	RPS21	cytoplasm	l	AKADGIVSKNF	*		Lactacystin/cont=	0.215385	0.153846		Cont/Cont=	1.10769	0.892308	0.184615	=Avg Lactacystin/Cont (20min+15'wash, 1 uM)
SH-SY5Y	Lactacystin	2	3	1148.68	1148.62	40S Ribosomal protein S21	RPS21	cytoplasm	l	AKADGIVSKNF	*		Lactacystin/cont=	<0.20	<0.20	<0.20	Cont/Cont=	1.12963	0.87037	<0.20	=Avg Lactacystin/Cont (20min+15'wash, 1 uM)
HEK293T	Bortezomib 1h, 50nM	3	3	1148.7	1148.62	40S Ribosomal protein S21	RPS21	cytoplasm	l	AKADGIVSKNF	*		Bortez/Cont=	1.06897	0.482759	0.206897	Cont/Cont=	1.06897	0.931034	0.586207	=Avg Bort/Cont (1h, 50nM)
HEK293T	Bortezomib 1h, 50nM	2	3	1148.71	1148.62	40S Ribosomal protein S21	RPS21	cytoplasm	l	AKADGIVSKNF	*		Bortez/Cont=	1.0625	0.375	0.125	Cont/Cont=	1.125	0.875	0.520833	=Avg Bort/Cont (1h, 50nM)
SH-SY5Y	MG262 35min 1 uM	2	1	1186.6	1186.63	40S Ribosomal protein S21	RPS21	cytoplasm	m	NVAEVDKVTGR	f		MG262/cont=	>5	>5	>5	Cont/Cont=	nd	nd	>5	=Avg MG262/Control (20min+15'wash, 1 uM)
HEK293T	MG262 35min 1 uM	2	1	1186.64	1186.63	40S Ribosomal protein S21	RPS21	cytoplasm	m	NVAEVDKVTGR	f		MG262/cont=	>5	>5		Cont/Cont=	nd	nd	>5	=Avg MG262/Cont (20min+15'wash, 1 uM)
HEK293T	Bortezomib 1h, 500nM	2	2	1186.67	1186.63	40S Ribosomal protein S21	RPS21	cytoplasm	m	NVAEVDKVTGR	f		Bortez/Cont=	>5	>5	>5	Cont/Cont=	nd	nd	>5	=Avg Bort/Cont (1h, 500nM)
HEK293T	Bortezomib 1h, 500nM	3	2	1186.67	1186.63	40S Ribosomal protein S21	RPS21	cytoplasm	m	NVAEVDKVTGR	f		Bortez/Cont=	>5	>5	>5	Cont/Cont=	nd	nd	>5	=Avg Bort/Cont (1h, 500nM)
HEK293T	MLN2238 35min 1uM	3	3	1261.69	1261.7	40S Ribosomal protein S21	RPS21	cytoplasm	r	LAKADGIVSKNF	*		MLN2238/cont=	0.378049	0.707317	0.597561	Cont/Cont=	0.963415	1.03659	0.560976	=Avg MLN/Cont (20'+15' wash,1uM)
SH-SY5Y	MLN2238 35min 1uM	3	3	1261.69	1261.7	40S Ribosomal protein S21	RPS21	cytoplasm	r	LAKADGIVSKNF	*		MLN2238/cont=	1.11111	1.05556	1.11111	Cont/Cont=	1.11111	0.888889	1.09259	=Avg MLN2238/Cont (20'+15' wash,1uM)
SH-SY5Y	Bortezomib 1h, 500nM	2	1	1922.9	1922.92	40S Ribosomal protein S21	RPS21	cytoplasm	*	Ac-MQNDAGEFVDLYVPRK	c		Bortez/Cont=	1.5	0.552632		Cont/Cont=	1.31579	0.684211	1.02632	=Avg Bort/Cont (1h, 500nM)
HEK293T	Bortezomib 1h, 50nM	2	1	1922.9	1922.92	40S Ribosomal protein S21	RPS21	cytoplasm	*	Ac-MQNDAGEFVDLYVPRK	c		Bortez/Cont=	1.625	0.875	0.625	Cont/Cont=	0.875	1.125	1.04167	=Avg Bort/Cont (1h, 50nM)
HEK293T	Bortezomib 1h, 500nM	2	1	1922.91	1922.92	40S Ribosomal protein S21	RPS21	cytoplasm	*	Ac-MQNDAGEFVDLYVPRK	c		Bortez/Cont=	2.30769	1.07692	1.38462	Cont/Cont=	1.07692	0.923077	1.58974	=Avg Bort/Cont (1h, 500nM)
SH-SY5Y	Lactacystin	2	1	1922.91	1922.92	40S Ribosomal protein S21	RPS21	cytoplasm	*	Ac-MQNDAGEFVDLYVPRK	c		Lactacystin/cont=	0.678363	0.678363	1.47368	Cont/Cont=	1.09942	0.900585	0.94347	=Avg Lactacystin/Cont (20min+15'wash, 1 uM)
SH-SY5Y	MG262 35min 1 uM	2	1	1922.91	1922.92	40S Ribosomal protein S21	RPS21	cytoplasm	*	Ac-MQNDAGEFVDLYVPRK	c		MG262/cont=	0.899225	1.67442	0.806202	Cont/Cont=	0.821705	1.17829	1.12661	=Avg MG262/Control (20min+15'wash, 1 uM)
HEK293T	Epoxomicin 1hr 0.2 uM	2	1	1922.91	1922.92	40S Ribosomal protein S21	RPS21	cytoplasm	*	Ac-MQNDAGEFVDLYVPRK	c		Epox/Cont=	1.65957	0.638298		Cont/Cont=	1.44681	0.553191	1.14894	=Avg Epox/Cont (1h, 0.2uM)
HEK293T	AM114 35min 1uM	3	1	1922.94	1922.92	40S Ribosomal protein S21	RPS21	cytoplasm	*	Ac-MQNDAGEFVDLYVPRK	c		AM114/cont=	1.66667	1	0.833333	Cont/Cont=	1	1	1.16667	=Avg AM114l/Cont (20'+15' wash,1uM)
HEK293T	AM114 35min 1uM	2	1	1922.94	1922.92	40S Ribosomal protein S21	RPS21	cytoplasm	*	Ac-MQNDAGEFVDLYVPRK	c		AM114/cont=	2.11111	1.11111	0.8	Cont/Cont=	1.15556	0.844444	1.34074	=Avg AM114l/Cont (20'+15' wash,1uM)
HEK293T	Bortezomib 90min, 500nM	2	1	1922.94	1922.92	40S Ribosomal protein S21	RPS21	cytoplasm	*	Ac-MQNDAGEFVDLYVPRK	c		Bortez/Cont=	0.888889	0.259259		Cont/Cont=	1.48148	0.518519	0.574074	=Avg Bort/Cont (1h+wash, 500 nM)
SH-SY5Y	MG132 35min 2.5 uM	2	1	1922.94	1922.92	40S Ribosomal protein S21	RPS21	cytoplasm	*	Ac-MQNDAGEFVDLYVPRK	c		MG132/cont=	1.21053	0.684211	0.973684	Cont/Cont=	1.07895	0.921053	0.95614	=Avg MG132/Cont (20min+15'wash, 2.5 uM)
HEK293T	Carfilzomib 35min 1uM	3	1	1922.94	1922.92	40S Ribosomal protein S21	RPS21	cytoplasm	*	Ac-MQNDAGEFVDLYVPRK	c		Carfilzomib/cont=	0.711864	0.983051	0.79661	Cont/Cont=	1.55932	0.440678	0.830508	=Avg Carfilzomib/Cont (20'+15' wash,1uM)
HEK293T	Bortezomib 30min, 500nM	2	1	1922.96	1922.92	40S Ribosomal protein S21	RPS21	cytoplasm	*	Ac-MQNDAGEFVDLYVPRK	c		Bortez/Cont=	1.5	0.75		Cont/Cont=	1	1	1.125	=Avg Bort/Cont (10min+wash, 500 nM)
SH-SY5Y	Carfilzomib 35min 1uM	2	1	1922.97	1922.92	40S Ribosomal protein S21	RPS21	cytoplasm	*	Ac-MQNDAGEFVDLYVPRK	c		Carfilzomib/cont=	0.428571	0.428571	0.785714	Cont/Cont=	0.714286	1.28571	0.547619	=Avg Carfil/Cont (20'+15' wash,1uM)
HEK293T	Carfilzomib 35min 1uM	2	1	1922.97	1922.92	40S Ribosomal protein S21	RPS21	cytoplasm	*	Ac-MQNDAGEFVDLYVPRK	c		Carfilzomib/cont=	0.701754	0.701754	0.561404	Cont/Cont=	1.29825	0.701754	0.654971	=Avg Carfil/Cont (20'+15' wash,1uM)
HEK293T	Epoxomicin 1hr 2 uM	2	1	1922.98	1922.92	40S Ribosomal protein S21	RPS21	cytoplasm	*	Ac-MQNDAGEFVDLYVPRK	c		Epox/Cont=	<0.2	<0.2		Cont/Cont=	1.61702	0.382979	<0.2	=Avg Epox/Cont (1h, 2uM)
HEK293T	MG132 35min 2.5 uM	2	1	1922.98	1922.92	40S Ribosomal protein S21	RPS21	cytoplasm	*	Ac-MQNDAGEFVDLYVPRK	c		MG132/cont=	0.677966	1.11864		Cont/Cont=	1.28814	0.711864	0.898305	=Avg MG132/Cont (20min+15'wash, 2.5 uM)
HEK293T	Lactacystin	2	1	1922.98	1922.92	40S Ribosomal protein S21	RPS21	cytoplasm	*	Ac-MQNDAGEFVDLYVPRK	c		Lactacystin/cont=	0.538462	0.666667		Cont/Cont=	0.948718	1.05128	0.602564	=Avg Lactacystin/Cont (20min+15'wash, 1 uM)
HEK293T	MLN2238 35min 1uM	2	1	1923	1922.92	40S Ribosomal protein S21	RPS21	cytoplasm	*	Ac-MQNDAGEFVDLYVPRK	c		MLN2238/cont=	0.892857	0.785714	1.07143	Cont/Cont=	1.10714	0.892857	0.916667	=Avg MLN2238/Cont (20'+15' wash,1uM)
SH-SY5Y	MLN2238 35min 1uM	2	1	1923	1922.92	40S Ribosomal protein S21	RPS21	cytoplasm	*	Ac-MQNDAGEFVDLYVPRK	c		MLN2238/cont=	0.375	0.3125	0.25	Cont/Cont=	0.875	1.125	0.3125	=Avg MLN2238/Cont (20'+15' wash,1uM)
SH-SY5Y	Lactacystin	2	1	1938.85	1938.92	40S Ribosomal protein S21	RPS21	cytoplasm	*	Ac-MoxQNDAGEFVDLYVPRK	c		Lactacystin/cont=	0.743169	0.721311	0.797814	Cont/Cont=	1.11475	0.885246	0.754098	=Avg Lactacystin/Cont (20min+15'wash, 1 uM)
HEK293T	AM114 35min 1uM	2	1	1938.93	1938.92	40S Ribosomal protein S21	RPS21	cytoplasm	*	Ac-MoxQNDAGEFVDLYVPRK	c		AM114/cont=	1.71429	1.14286	0.857143	Cont/Cont=	1.2381	0.761905	1.2381	=Avg AM114l/Cont (20'+15' wash,1uM)
SH-SY5Y	MLN2238 35min 1uM	2	1	1938.97	1938.92	40S Ribosomal protein S21	RPS21	cytoplasm	*	Ac-MoxQNDAGEFVDLYVPRK	c		MLN2238/cont=	0.444444	0.344444	0.277778	Cont/Cont=	0.944444	1.05556	0.355556	=Avg MLN2238/Cont (20'+15' wash,1uM)
SH-SY5Y	Carfilzomib 35min 1uM	2	1	1938.97	1938.92	40S Ribosomal protein S21	RPS21	cytoplasm	*	Ac-MoxQNDAGEFVDLYVPRK	c		Carfilzomib/cont=	0.455172	0.331034	0.551724	Cont/Cont=	0.689655	1.31034	0.445977	=Avg Carfil/Cont (20'+15' wash,1uM)
HEK293T	MLN2238 35min 1uM	2	1	1938.99	1938.92	40S Ribosomal protein S21	RPS21	cytoplasm	*	Ac-MoxQNDAGEFVDLYVPRK	c		MLN2238/cont=	1	0.884615	1.46154	Cont/Cont=	0.846154	1.15385	1.11538	=Avg MLN2238/Cont (20'+15' wash,1uM)
HEK293T	Butabindide 35min 100 uM	2	1	1939	1938.92	40S Ribosomal protein S21	RPS21	cytoplasm	*	Ac-MoxQNDAGEFVDLYVPRK	c		Butabindide/cont=	2	1.51111	1.33333	Cont/Cont=	1.28889	0.711111	1.61481	=Avg But/Cont (20min+15'wash, 100uM)
HEK293T	Butabindide 75min 100uM	2	1	1939.01	1938.92	40S Ribosomal protein S21	RPS21	cytoplasm	*	Ac-MoxQNDAGEFVDLYVPRK	c		Butabindide/cont=	1	1.34375	0.78125	Cont/Cont=	1.25	0.75	1.04167	=Avg But/Cont (1 hour+15'wash, 100uM)
HEK293T	Bestatin Methyl Ester 75min 100uM	4	2	2026.99	2027.03	40S Ribosomal protein S21	RPS21	cytoplasm	c	SASNRIIGAKDHASIQMoxNV	a		BME/cont=	1.00671	0.95302	0.61745	Cont/Cont=	1.00671	0.993289	0.85906	=Avg BestatinMethylEster/Cont (60'+15' wash,100uM)
HEK293T	MLN2238 35min 1uM	4	2	2027	2027.03	40S Ribosomal protein S21	RPS21	cytoplasm	c	SASNRIIGAKDHASIQMoxNV	a		MLN2238/cont=	0.169492	0.288136	0.135593	Cont/Cont=	1.0678	0.932203	<0.2	=Avg MLN/Cont (20'+15' wash,1uM)
SH-SY5Y	Carfilzomib 35min 1uM	4	2	2027.01	2027.03	40S Ribosomal protein S21	RPS21	cytoplasm	c	SASNRIIGAKDHASIQMoxNV	a		Carfilzomib/cont=	<0.20	<0.20	<0.20	Cont/Cont=	0.941176	1.05882	<0.2	=Avg Carfil/Cont (20'+15' wash,1uM)
HEK293T	Bestatin Methyl Ester 75min 100uM	3	2	2027.02	2027.03	40S Ribosomal protein S21	RPS21	cytoplasm	c	SASNRIIGAKDHASIQMoxNV	a		BME/cont=	0.818182	0.6	<0.2	Cont/Cont=	1.18182	0.818182	0.472727	=Avg BestatinMethylEster/Cont (60'+15' wash,100uM)
HEK293T	Bestatin 75min 10uM	4	2	2027.03	2027.03	40S Ribosomal protein S21	RPS21	cytoplasm	c	SASNRIIGAKDHASIQMoxNV	a		Bestatin/cont=	0.555556	0.666667	0.666667	Cont/Cont=	0.722222	1.27778	0.62963	=Avg Bestatin/Cont (60'+15' wash,100uM)
SH-SY5Y	Carfilzomib 35min 1uM	3	2	2027.03	2027.03	40S Ribosomal protein S21	RPS21	cytoplasm	c	SASNRIIGAKDHASIQMoxNV	a		Carfilzomib/cont=	<0.20	<0.20	<0.20	Cont/Cont=	1.02703	0.972973	<0.2	=Avg Carfil/Cont (20'+15' wash,1uM)
HEK293T	MLN2238 35min 1uM	3	2	2027.04	2027.03	40S Ribosomal protein S21	RPS21	cytoplasm	c	SASNRIIGAKDHASIQMoxNV	a		MLN2238/cont=	0.2125	0.3125	0.15	Cont/Cont=	1.0125	0.9875	0.225	=Avg MLN/Cont (20'+15' wash,1uM)
HEK293T	Bestatin Methyl Ester 75min 100uM	4	2	2082.03	2082.06	40S ribosomal protein S21	RPS21	cytoplasm	c	SASNRIIGAKDHASIQMNVA	e		BME/cont=	0.834951	0.718447	0.504854	Cont/Cont=	1.32039	0.679612	0.686084	=Avg BestatinMethylEster/Cont (60'+15' wash,100uM)
HEK293T	Carfilzomib 35min 1uM	4	2	2082.05	2082.06	40S ribosomal protein S21	RPS21	cytoplasm	c	SASNRIIGAKDHASIQMNVA	e		Carfilzomib/cont=	<0.20	<0.20	<0.20	Cont/Cont=	0.9375	1.0625	<0.2	=Avg Carfilzomib/Cont (20'+15' wash,1uM)
HEK293T	Bestatin Methyl Ester 75min 100uM	3	2	2082.07	2082.06	40S ribosomal protein S21	RPS21	cytoplasm	c	SASNRIIGAKDHASIQMNVA	e		BME/cont=	0.989247	0.83871	0.623656	Cont/Cont=	1.31183	0.688172	0.817204	=Avg BestatinMethylEster/Cont (60'+15' wash,100uM)
HEK293T	Carfilzomib 35min 1uM	3	2	2082.08	2082.06	40S ribosomal protein S21	RPS21	cytoplasm	c	SASNRIIGAKDHASIQMNVA	e		Carfilzomib/cont=	<0.20	<0.20	<0.20	Cont/Cont=	1.01235	0.987654	<0.2	=Avg Carfilzomib/Cont (20'+15' wash,1uM)
SH-SY5Y	Carfilzomib 35min 1uM	3	2	2082.1	2082.06	40S ribosomal protein S21	RPS21	cytoplasm	c	SASNRIIGAKDHASIQMNVA	e		Carfilzomib/cont=	0.980392	1.13725	0.784314	Cont/Cont=	0.980392	1.01961	0.96732	=Avg Carfil/Cont (20'+15' wash,1uM)
HEK293T	MLN2238 35min 1uM	3	2	2082.11	2082.06	40S ribosomal protein S21	RPS21	cytoplasm	c	SASNRIIGAKDHASIQMNVA	e		MLN2238/cont=	0.964912	1.24561	0.807018	Cont/Cont=	0.859649	1.14035	1.00585	=Avg MLN/Cont (20'+15' wash,1uM)
HEK293T	Bestatin Methyl Ester 75min 100uM	2	2	2082.12	2082.06	40S ribosomal protein S21	RPS21	cytoplasm	c	SASNRIIGAKDHASIQMNVA	e		BME/cont=	0.8125	0.71875	0.53125	Cont/Cont=	1.25	0.75	0.6875	=Avg BestatinMethylEster/Cont (60'+15' wash,100uM)
SH-SY5Y	MLN2238 35min 1uM	3	2	2082.12	2082.06	40S ribosomal protein S21	RPS21	cytoplasm	c	SASNRIIGAKDHASIQMNVA	e		MLN2238/cont=	1.16667	0.833333	1	Cont/Cont=	1	1	1	=Avg MLN2238/Cont (20'+15' wash,1uM)
HEK293T	AM114 35min 1uM	3	1	2098.06	2098.06	40S Ribosomal protein S21	RPS21	cytoplasm	c	SASNRIIGAKDHASIQMoxNVA	e		AM114/cont=	1.05882	0.941176	0.941176	Cont/Cont=	0.941176	1.05882	0.980392	=Avg AM114l/Cont (20'+15' wash,1uM)
HEK293T	AM114 35min 1uM	4	1	2098.07	2098.06	40S Ribosomal protein S21	RPS21	cytoplasm	c	SASNRIIGAKDHASIQMoxNVA	e		AM114/cont=	0.828571	0.885714	1.17143	Cont/Cont=	0.914286	1.08571	0.961905	=Avg AM114l/Cont (20'+15' wash,1uM)
HEK293T	Bestatin 75min 10uM	4	1	2098.09	2098.06	40S Ribosomal protein S21	RPS21	cytoplasm	c	SASNRIIGAKDHASIQMoxNVA	e		Bestatin/cont=	1.37931	1.65517	1.58621	Cont/Cont=	0.689655	1.31034	1.54023	=Avg Bestatin/Cont (60'+15' wash,100uM)
HEK293T	MLN2238 35min 1uM	3	1	2098.12	2098.06	40S Ribosomal protein S21	RPS21	cytoplasm	c	SASNRIIGAKDHASIQMoxNVA	e		MLN2238/cont=	0.193548	0.193548	0.387097	Cont/Cont=	0.806452	1.19355	0.258065	=Avg MLN2238/Cont (20'+15' wash,1uM)
HEK293T	Bortezomib 1h, 500nM	4	3	2104.17	2104.08	40S Ribosomal protein S21	RPS21	cytoplasm	r	MGESDDSILRLAKADGIVSK	n		Bortez/Cont=	>5	>5	>5	Cont/Cont=	nd	nd	>5	=Avg Bort/Cont (1h, 500nM)
HEK293T	Epoxomicin 1hr 2 uM	4	3	2234.13	2234.15	40S Ribosomal protein S21	RPS21	cytoplasm	m	GESDDSILRLAKADGIVSKNF	*		Epox/Cont=	0.106952	0.213904		Cont/Cont=	1.01604	0.983957	<0.2	=Avg Epox/Cont (1h, 2uM)
HEK293T	MLN2238 35min 1uM	4	3	2234.14	2234.15	40S Ribosomal protein S21	RPS21	cytoplasm	m	GESDDSILRLAKADGIVSKNF	*		MLN2238/cont=	0.567568	0.567568	0.594595	Cont/Cont=	1	1	0.576577	=Avg MLN2238/Cont (20'+15' wash,1uM)
HEK293T	AM114 35min 1uM	4	3	2234.14	2234.15	40S Ribosomal protein S21	RPS21	cytoplasm	m	GESDDSILRLAKADGIVSKNF	*		AM114/cont=	1	0.882353	0.882353	Cont/Cont=	1	1	0.921569	=Avg AM114l/Cont (20'+15' wash,1uM)
HEK293T	AM114 35min 1uM	3	3	2234.14	2234.15	40S Ribosomal protein S21	RPS21	cytoplasm	m	GESDDSILRLAKADGIVSKNF	*		AM114/cont=	1.16667	1	0.833333	Cont/Cont=	1	1	1	=Avg AM114l/Cont (20'+15' wash,1uM)
HEK293T	Carfilzomib 35min 1uM	4	3	2234.15	2234.15	40S Ribosomal protein S21	RPS21	cytoplasm	m	GESDDSILRLAKADGIVSKNF	*		Carfilzomib/cont=	0.776699	1.16505	0.776699	Cont/Cont=	1.12621	0.873786	0.906149	=Avg Carfil/Cont (20'+15' wash,1uM)
HEK293T	Epoxomicin 1hr 2 uM	3	3	2234.15	2234.15	40S Ribosomal protein S21	RPS21	cytoplasm	m	GESDDSILRLAKADGIVSKNF	*		Epox/Cont=	<0.2	<0.2		Cont/Cont=	1.05	0.95	<0.2	=Avg Epox/Cont (1h, 2uM)
HEK293T	Bortezomib 1h, 500nM	3	3	2234.18	2234.15	40S Ribosomal protein S21	RPS21	cytoplasm	m	GESDDSILRLAKADGIVSKNF	*		Bortez/Cont=	1.91781	1.78082	1.72603	Cont/Cont=	1.09589	0.90411	1.80822	=Avg Bort/Cont (1h, 500nM)
HEK293T	Bortezomib 1h, 500nM	4	3	2234.19	2234.15	40S Ribosomal protein S21	RPS21	cytoplasm	m	GESDDSILRLAKADGIVSKNF	*		Bortez/Cont=	2	1.84615	1.81538	Cont/Cont=	1.07692	0.923077	1.88718	=Avg Bort/Cont (1h, 500nM)
SH-SY5Y	Bortezomib 1h, 500nM	4	3	2234.19	2234.15	40S Ribosomal protein S21	RPS21	cytoplasm	m	GESDDSILRLAKADGIVSKNF	*		Bortez/Cont=	1.54098	0.819672		Cont/Cont=	1.08197	0.918033	1.18033	=Avg Bort/Cont (1h, 500nM)
HEK293T	Bortezomib 30min, 500nM	3	3	2234.19	2234.15	40S Ribosomal protein S21	RPS21	cytoplasm	m	GESDDSILRLAKADGIVSKNF	*		Bortez/Cont=	3.36842	1.15789		Cont/Cont=	0.947368	1.05263	2.26316	=Avg Bort/Cont (10min+wash, 500 nM)
HEK293T	Bortezomib 1h, 50nM	3	3	2234.2	2234.15	40S Ribosomal protein S21	RPS21	cytoplasm	m	GESDDSILRLAKADGIVSKNF	*		Bortez/Cont=	1.85	1.325	1	Cont/Cont=	1	1	1.39167	=Avg Bort/Cont (1h, 50nM)
HEK293T	Bortezomib 1h, 50nM	4	3	2234.2	2234.15	40S Ribosomal protein S21	RPS21	cytoplasm	m	GESDDSILRLAKADGIVSKNF	*		Bortez/Cont=	1.52941	1.34118	1.01176	Cont/Cont=	0.823529	1.17647	1.29412	=Avg Bort/Cont (1h, 50nM)
HEK293T	Bortezomib 90min, 500nM	4	3	2234.2	2234.15	40S Ribosomal protein S21	RPS21	cytoplasm	m	GESDDSILRLAKADGIVSKNF	*		Bortez/Cont=	4	5.08333		Cont/Cont=	1	1	4.54167	=Avg Bort/Cont (1h+wash, 500 nM)
HEK293T	Carfilzomib 35min 1uM	4	3	2365.18	2365.19	40S Ribosomal protein S21	RPS21	cytoplasm	r	MGESDDSILRLAKADGIVSKNF	*		Carfilzomib/cont=	1.33333	1.15686	0.45098	Cont/Cont=	1.60784	0.392157	0.980392	=Avg Carfilzomib/Cont (20'+15' wash,1uM)
HEK293T	Epoxomicin 1hr 0.2 uM	4	3	2365.2	2365.19	40S Ribosomal protein S21	RPS21	cytoplasm	r	MGESDDSILRLAKADGIVSKNF	*		Epox/Cont=	0.608696	0.434783		Cont/Cont=	1.18841	0.811594	0.521739	=Avg Epox/Cont (1h, 0.2uM)
HEK293T	AM114 35min 1uM	4	3	2365.2	2365.19	40S Ribosomal protein S21	RPS21	cytoplasm	r	MGESDDSILRLAKADGIVSKNF	*		AM114/cont=	1.7	0.9	0.8	Cont/Cont=	1.3	0.7	1.13333	=Avg AM114l/Cont (20'+15' wash,1uM)
HEK293T	Bortezomib 1h, 500nM	4	3	2365.21	2365.19	40S Ribosomal protein S21	RPS21	cytoplasm	r	MGESDDSILRLAKADGIVSKNF	*		Bortez/Cont=	1.71429	1.8	1.28571	Cont/Cont=	1.14286	0.857143	1.6	=Avg Bort/Cont (1h, 500nM)
SH-SY5Y	Bortezomib 1h, 500nM	4	3	2365.21	2365.19	40S Ribosomal protein S21	RPS21	cytoplasm	r	MGESDDSILRLAKADGIVSKNF	*		Bortez/Cont=	1.13636	0.477273		Cont/Cont=	1.20455	0.795455	0.806818	=Avg Bort/Cont (1h, 500nM)
HEK293T	MLN2238 35min 1uM	4	2	2365.22	2365.19	40S Ribosomal protein S21	RPS21	cytoplasm	r	MGESDDSILRLAKADGIVSKNF	*		MLN2238/cont=	0.689655	0.517241	0.931034	Cont/Cont=	0.689655	1.31034	0.712644	=Avg MLN2238/Cont (20'+15' wash,1uM)
HEK293T	Bortezomib 1h, 500nM	3	3	2365.22	2365.19	40S Ribosomal protein S21	RPS21	cytoplasm	r	MGESDDSILRLAKADGIVSKNF	*		Bortez/Cont=	1.75	1.625	1.375	Cont/Cont=	1.125	0.875	1.58333	=Avg Bort/Cont (1h, 500nM)
HEK293T	Bortezomib 1h, 50nM	4	3	2365.23	2365.19	40S Ribosomal protein S21	RPS21	cytoplasm	r	MGESDDSILRLAKADGIVSKNF	*		Bortez/Cont=	1.15789	0.859649	0.614035	Cont/Cont=	0.982456	1.01754	0.877193	=Avg Bort/Cont (1h, 50nM)
HEK293T	Bortezomib 90min, 500nM	4	3	2365.24	2365.19	40S Ribosomal protein S21	RPS21	cytoplasm	r	MGESDDSILRLAKADGIVSKNF	*		Bortez/Cont=	3.4375	2.9375		Cont/Cont=	1.25	0.75	3.1875	=Avg Bort/Cont (1h+wash, 500 nM)
HEK293T	Epoxomicin 1hr 2 uM	4	3	2365.26	2365.19	40S Ribosomal protein S21	RPS21	cytoplasm	r	MGESDDSILRLAKADGIVSKNF	*		Epox/Cont=	<0.2	<0.2		Cont/Cont=	1.46667	0.533333	<0.2	=Avg Epox/Cont (1h, 2uM)
HEK293T	Bestatin Methyl Ester 75min 100uM	5	3	2521.25	2521.3	40S Ribosomal protein S21	RPS21	cytoplasm	r	RMGESDDSILRLAKADGIVSKNF	*		BME/cont=	0.72	0.78	0.62	Cont/Cont=	0.88	1.12	0.706667	=Avg BestatinMethylEster/Cont (60'+15' wash,100uM)
HEK293T	Bortezomib 1h, 50nM	4	3	2521.26	2521.3	40S Ribosomal protein S21	RPS21	cytoplasm	r	RMGESDDSILRLAKADGIVSKNF	*		Bortez/Cont=	1.2	1.84	1.2	Cont/Cont=	0.64	1.36	1.41333	=Avg Bort/Cont (1h, 50nM)
HEK293T	Epoxomicin 1hr 2 uM	5	3	2521.27	2521.3	40S Ribosomal protein S21	RPS21	cytoplasm	r	RMGESDDSILRLAKADGIVSKNF	*		Epox/Cont=	1.12195	0.780488		Cont/Cont=	1.41463	0.585366	0.95122	=Avg Epox/Cont (1h, 2uM)
HEK293T	MLN2238 35min 1uM	5	3	2521.28	2521.3	40S Ribosomal protein S21	RPS21	cytoplasm	r	RMGESDDSILRLAKADGIVSKNF	*		MLN2238/cont=	0.496124	0.55814	0.418605	Cont/Cont=	0.868217	1.13178	0.490956	=Avg MLN/Cont (20'+15' wash,1uM)
HEK293T	Bortezomib 1h, 50nM	5	3	2521.29	2521.3	40S Ribosomal protein S21	RPS21	cytoplasm	r	RMGESDDSILRLAKADGIVSKNF	*		Bortez/Cont=	1.37931	1.24138	0.758621	Cont/Cont=	1.10345	0.896552	1.12644	=Avg Bort/Cont (1h, 50nM)
SH-SY5Y	Bortezomib 1h, 500nM	5	3	2521.3	2521.3	40S Ribosomal protein S21	RPS21	cytoplasm	r	RMGESDDSILRLAKADGIVSKNF	*		Bortez/Cont=	1.04	0.34		Cont/Cont=	1.16	0.84	0.69	=Avg Bort/Cont (1h, 500nM)
HEK293T	AM114 35min 1uM	5	3	2521.31	2521.3	40S Ribosomal protein S21	RPS21	cytoplasm	r	RMGESDDSILRLAKADGIVSKNF	*		AM114/cont=	1.33333	0.888889	0.888889	Cont/Cont=	1.18519	0.814815	1.03704	=Avg AM114l/Cont (20'+15' wash,1uM)
SH-SY5Y	Bortezomib 1h, 500nM	4	3	2521.31	2521.3	40S Ribosomal protein S21	RPS21	cytoplasm	r	RMGESDDSILRLAKADGIVSKNF	*		Bortez/Cont=	0.863636	0.295455		Cont/Cont=	1.09091	0.909091	0.579545	=Avg Bort/Cont (1h, 500nM)
HEK293T	Bortezomib 1h, 500nM	4	3	2521.33	2521.3	40S Ribosomal protein S21	RPS21	cytoplasm	r	RMGESDDSILRLAKADGIVSKNF	*		Bortez/Cont=	0.8	0.96	1.2	Cont/Cont=	1.2	0.8	0.986667	=Avg Bort/Cont (1h, 500nM)
HEK293T	Bortezomib 1h, 500nM	5	3	2521.34	2521.3	40S Ribosomal protein S21	RPS21	cytoplasm	r	RMGESDDSILRLAKADGIVSKNF	*		Bortez/Cont=	2.15385	2.76923	2.30769	Cont/Cont=	1.07692	0.923077	2.41026	=Avg Bort/Cont (1h, 500nM)
SH-SY5Y	MG262 35min 1 uM	1	1	616.351	616.343	40S Ribosomal protein S28	RPS28	cytoplasm	e	GDVLTL	l		MG262/cont=	>5	>5	>5	Cont/Cont=	nd	nd	>5	=Avg MG262/Control (20min+15'wash, 1 uM)
HEK293T	Bortezomib 1h, 500nM	1	1	858.456	858.47	40S Ribosomal protein S28	RPS28	cytoplasm	e	GDVLTLLE	s		Bortez/Cont=	>5	>5	>5	Cont/Cont=	nd	nd	>5	=Avg Bort/Cont (1h, 500nM)
SH-SY5Y	MG262 35min 1 uM	1	1	858.469	858.47	40S Ribosomal protein S28	RPS28	cytoplasm	e	GDVLTLLE	s		MG262/cont=	4.44444	3.02222	2.57778	Cont/Cont=	0.977778	1.02222	3.34815	=Avg MG262/Control (20min+15'wash, 1 uM)
SH-SY5Y	Carfilzomib 35min 1uM	2	1	858.478	858.47	40S Ribosomal protein S28	RPS28	cytoplasm	e	GDVLTLLE	s		Carfilzomib/cont=	>5	>5	>5	Cont/Cont=	nd	nd	>5	=Avg Carfil/Cont (20'+15' wash,1uM)
HEK293T	Epoxomicin 1hr 2 uM	1	1	858.479	858.47	40S Ribosomal protein S28	RPS28	cytoplasm	e	GDVLTLLE	s		Epox/Cont=	>5	>5		Cont/Cont=	nd	nd	>5	=Avg Epox/Cont (1h, 2uM)
HEK293T	Carfilzomib 35min 1uM	2	1	858.479	858.47	40S Ribosomal protein S28	RPS28	cytoplasm	e	GDVLTLLE	s		Carfilzomib/cont=	>5	>5	>5	Cont/Cont=	nd	nd	>5	=Avg Carfil/Cont (20'+15' wash,1uM)
HEK293T	Carfilzomib 35min 1uM	1	1	858.48	858.47	40S Ribosomal protein S28	RPS28	cytoplasm	e	GDVLTLLE	s		Carfilzomib/cont=	>5	>5	>5	Cont/Cont=	nd	nd	>5	=Avg Carfil/Cont (20'+15' wash,1uM)
HEK293T	Bortezomib 1h, 50nM	2	1	1328.66	1328.71	40S Ribosomal protein S28	RPS28	cytoplasm	*	Ac-MDTSRVQPIKL	a		Bortez/Cont=	1.54545	1.13636	0.886364	Cont/Cont=	0.954545	1.04545	1.18939	=Avg Bort/Cont (1h, 50nM)
SH-SY5Y	Bortezomib 1h, 500nM	2	1	1328.67	1328.71	40S Ribosomal protein S28	RPS28	cytoplasm	*	Ac-MDTSRVQPIKL	a		Bortez/Cont=	1.2973	0.972973		Cont/Cont=	1.18919	0.810811	1.13514	=Avg Bort/Cont (1h, 500nM)
HEK293T	Bortezomib 1h, 500nM	2	1	1328.67	1328.71	40S Ribosomal protein S28	RPS28	cytoplasm	*	Ac-MDTSRVQPIKL	a		Bortez/Cont=	1.71429	1.28571	1.28571	Cont/Cont=	1	1	1.42857	=Avg Bort/Cont (1h, 500nM)
HEK293T	Epoxomicin 1hr 0.2 uM	2	1	1328.67	1328.71	40S Ribosomal protein S28	RPS28	cytoplasm	*	Ac-MDTSRVQPIKL	a		Epox/Cont=	<0.2	0.09375		Cont/Cont=	0.75	1.25	<0.2	=Avg Epox/Cont (1h, 0.2uM)
SH-SY5Y	Lactacystin	2	1	1328.69	1328.71	40S Ribosomal protein S28	RPS28	cytoplasm	*	Ac-MDTSRVQPIKL	a		Lactacystin/cont=	0.469136	0.485597	0.510288	Cont/Cont=	1.04527	0.954733	0.48834	=Avg Lactacystin/Cont (20min+15'wash, 1 uM)
HEK293T	Bortezomib 30min, 500nM	2	1	1328.69	1328.71	40S Ribosomal protein S28	RPS28	cytoplasm	*	Ac-MDTSRVQPIKL	a		Bortez/Cont=	4	3.33333		Cont/Cont=	1.33333	0.666667	3.66667	=Avg Bort/Cont (10min+wash, 500 nM)
HEK293T	Bortezomib 90min, 500nM	2	1	1328.7	1328.71	40S Ribosomal protein S28	RPS28	cytoplasm	*	Ac-MDTSRVQPIKL	a		Bortez/Cont=	2.39	2.54		Cont/Cont=	0.81	1.19	2.46	=Avg Bort/Cont (1h+wash, 500 nM)
SH-SY5Y	MG262 35min 1 uM	2	1	1328.7	1328.71	40S Ribosomal protein S28	RPS28	cytoplasm	*	Ac-MDTSRVQPIKL	a		MG262/cont=	0.897297	1.00541	1.1027	Cont/Cont=	0.864865	1.13514	1.0018	=Avg MG262/Control (20min+15'wash, 1 uM)
HEK293T	Epoxomicin 1hr 2 uM	2	1	1328.71	1328.71	40S Ribosomal protein S28	RPS28	cytoplasm	*	Ac-MDTSRVQPIKL	a		Epox/Cont=	0.109589	0.0547945		Cont/Cont=	0.90411	1.09589	<0.2	=Avg Epox/Cont (1h, 2uM)
SH-SY5Y	MG132 35min 2.5 uM	2	1	1328.71	1328.71	40S Ribosomal protein S28	RPS28	cytoplasm	*	Ac-MDTSRVQPIKL	a		MG132/cont=	<0.20	<0.20	<0.20	Cont/Cont=	0.962963	1.03704	<0.2	=Avg MG132/Cont (20min+15'wash, 2.5 uM)
HEK293T	Carfilzomib 35min 1uM	2	1	1328.72	1328.71	40S Ribosomal protein S28	RPS28	cytoplasm	*	Ac-MDTSRVQPIKL	a		Carfilzomib/cont=	0.666667	0.5	0.5	Cont/Cont=	1.26667	0.733333	0.555556	=Avg Carfil/Cont (20'+15' wash,1uM)
HEK293T	Lactacystin	2	1	1328.72	1328.71	40S Ribosomal protein S28	RPS28	cytoplasm	*	Ac-MDTSRVQPIKL	a		Lactacystin/cont=	0.308824	0.279412		Cont/Cont=	1.02941	0.970588	0.294118	=Avg Lactacystin/Cont (20min+15'wash, 1 uM)
HEK293T	MLN2238 35min 1uM	2	1	1328.73	1328.71	40S Ribosomal protein S28	RPS28	cytoplasm	*	Ac-MDTSRVQPIKL	a		MLN2238/cont=	0.422857	0.457143	0.628571	Cont/Cont=	0.914286	1.08571	0.502857	=Avg MLN2238/Cont (20'+15' wash,1uM)
HEK293T	AM114 35min 1uM	2	1	1328.73	1328.71	40S Ribosomal protein S28	RPS28	cytoplasm	*	Ac-MDTSRVQPIKL	a		AM114/cont=	0.944444	1	1	Cont/Cont=	1	1	0.981481	=Avg AM114l/Cont (20'+15' wash,1uM)
HEK293T	Butabindide 35min 100 uM	2	1	1328.73	1328.71	40S Ribosomal protein S28	RPS28	cytoplasm	*	Ac-MDTSRVQPIKL	a		Butabindide/cont=	1.07042	1.07042	0.901408	Cont/Cont=	0.985915	1.01408	1.01408	=Avg But/Cont (20min+15'wash, 100uM)
HEK293T	MG132 35min 2.5 uM	2	1	1328.73	1328.71	40S Ribosomal protein S28	RPS28	cytoplasm	*	Ac-MDTSRVQPIKL	a		MG132/cont=	0.315789	0.210526		Cont/Cont=	1.05263	0.947368	0.263158	=Avg MG132/Cont (20min+15'wash, 2.5 uM)
HEK293T	MG262 35min 1 uM	2	1	1328.73	1328.71	40S Ribosomal protein S28	RPS28	cytoplasm	*	Ac-MDTSRVQPIKL	a		MG262/cont=	0.833333	0.9		Cont/Cont=	0.893617	1.10638	0.478723	=Avg MG262/Cont (20min+15'wash, 1 uM)
SH-SY5Y	Carfilzomib 35min 1uM	2	1	1328.74	1328.71	40S Ribosomal protein S28	RPS28	cytoplasm	*	Ac-MDTSRVQPIKL	a		Carfilzomib/cont=	0.25	0.2875	0.1375	Cont/Cont=	0.9375	1.0625	0.225	=Avg Carfil/Cont (20'+15' wash,1uM)
SH-SY5Y	MLN2238 35min 1uM	2	1	1328.74	1328.71	40S Ribosomal protein S28	RPS28	cytoplasm	*	Ac-MDTSRVQPIKL	a		MLN2238/cont=	0.333333	0.453333	0.4	Cont/Cont=	0.933333	1.06667	0.395556	=Avg MLN2238/Cont (20'+15' wash,1uM)
SH-SY5Y	Lactacystin	2	1	1344.67	1344.71	40S Ribosomal protein S28	RPS28	cytoplasm	*	Ac-MoxDTSRVQPIKL	a		Lactacystin/cont=	0.4	0.331915	0.4	Cont/Cont=	1.01277	0.987234	0.377305	=Avg Lactacystin/Cont (20min+15'wash, 1 uM)
SH-SY5Y	MG132 35min 2.5 uM	2	1	1344.69	1344.71	40S Ribosomal protein S28	RPS28	cytoplasm	*	Ac-MoxDTSRVQPIKL	a		MG132/cont=	<0.20	<0.20	<0.20	Cont/Cont=	0.95	1.05	<0.2	=Avg MG132/Cont (20min+15'wash, 2.5 uM)
HEK293T	Lactacystin	2	1	1344.71	1344.71	40S Ribosomal protein S28	RPS28	cytoplasm	*	Ac-MoxDTSRVQPIKL	a		Lactacystin/cont=	0.369231	0.369231		Cont/Cont=	1.09231	0.907692	0.369231	=Avg Lactacystin/Cont (20min+15'wash, 1 uM)
HEK293T	AM114 35min 1uM	2	1	1344.71	1344.71	40S Ribosomal protein S28	RPS28	cytoplasm	*	Ac-MoxDTSRVQPIKL	a		AM114/cont=	1.11111	0.888889	0.888889	Cont/Cont=	1	1	0.962963	=Avg AM114l/Cont (20'+15' wash,1uM)
HEK293T	Bestatin 75min 10uM	2	1	1344.71	1344.71	40S Ribosomal protein S28	RPS28	cytoplasm	*	Ac-MoxDTSRVQPIKL	a		Bestatin/cont=	0.860215	1.22581	1.1828	Cont/Cont=	0.817204	1.1828	1.08961	=Avg Bestatin/Cont (60'+15' wash,100uM)
HEK293T	MG262 35min 1 uM	2	1	1344.72	1344.71	40S Ribosomal protein S28	RPS28	cytoplasm	*	Ac-MoxDTSRVQPIKL	a		MG262/cont=	1.14815	1.07407		Cont/Cont=	1.02941	0.970588	0.705882	=Avg MG262/Cont (20min+15'wash, 1 uM)
HEK293T	MLN2238 35min 1uM	2	1	1344.72	1344.71	40S Ribosomal protein S28	RPS28	cytoplasm	*	Ac-MoxDTSRVQPIKL	a		MLN2238/cont=	0.392638	0.429448	0.613497	Cont/Cont=	0.920245	1.07975	0.478528	=Avg MLN2238/Cont (20'+15' wash,1uM)
HEK293T	Carfilzomib 35min 1uM	2	1	1344.72	1344.71	40S Ribosomal protein S28	RPS28	cytoplasm	*	Ac-MoxDTSRVQPIKL	a		Carfilzomib/cont=	0.482759	0.413793	0.344828	Cont/Cont=	1.37931	0.62069	0.413793	=Avg Carfil/Cont (20'+15' wash,1uM)
HEK293T	MG132 35min 2.5 uM	2	1	1344.73	1344.71	40S Ribosomal protein S28	RPS28	cytoplasm	*	Ac-MoxDTSRVQPIKL	a		MG132/cont=	0.377778	0.266667		Cont/Cont=	1.13333	0.866667	0.322222	=Avg MG132/Cont (20min+15'wash, 2.5 uM)
HEK293T	Butabindide 75min 100uM	2	1	1344.74	1344.71	40S Ribosomal protein S28	RPS28	cytoplasm	*	Ac-MoxDTSRVQPIKL	a		Butabindide/cont=	0.872093	0.755814	0.953488	Cont/Cont=	0.953488	1.04651	0.860465	=Avg But/Cont (1 hour+15'wash, 100uM)
HEK293T	Butabindide 35min 100 uM	2	1	1344.75	1344.71	40S Ribosomal protein S28	RPS28	cytoplasm	*	Ac-MoxDTSRVQPIKL	a		Butabindide/cont=	0.914286	1.14286	1.14286	Cont/Cont=	0.914286	1.08571	1.06667	=Avg But/Cont (20min+15'wash, 100uM)
HEK293T	Bortezomib 90min, 500nM	2	1	1399.72	1399.75	40S Ribosomal protein S28	RPS28	cytoplasm	*	Ac-MDTSRVQPIKLA	r		Bortez/Cont=	11.6667	14.3333		Cont/Cont=	0.666667	1.33333	>5	=Avg Bort/Cont (1h+wash, 500 nM)
SH-SY5Y	Lactacystin	2	1	1399.73	1399.75	40S Ribosomal protein S28	RPS28	cytoplasm	*	Ac-MDTSRVQPIKLA	r		Lactacystin/cont=	0.748858	0.52968	0.694064	Cont/Cont=	1.05023	0.949772	0.657534	=Avg Lactacystin/Cont (20min+15'wash, 1 uM)
HEK293T	Bortezomib 1h, 50nM	2	1	1399.73	1399.75	40S Ribosomal protein S28	RPS28	cytoplasm	*	Ac-MDTSRVQPIKLA	r		Bortez/Cont=	2.76	1.8	1.4	Cont/Cont=	0.8	1.2	1.98667	=Avg Bort/Cont (1h, 50nM)
SH-SY5Y	MG132 35min 2.5 uM	2	1	1399.73	1399.75	40S Ribosomal protein S28	RPS28	cytoplasm	*	Ac-MDTSRVQPIKLA	r		MG132/cont=	0.545455	0.415584	0.597403	Cont/Cont=	0.987013	1.01299	0.519481	=Avg MG132/Cont (20min+15'wash, 2.5 uM)
HEK293T	Bortezomib 30min, 500nM	2	1	1399.74	1399.75	40S Ribosomal protein S28	RPS28	cytoplasm	*	Ac-MDTSRVQPIKLA	r		Bortez/Cont=	>5	>5		Cont/Cont=	nd	nd	>5	=Avg Bort/Cont (10min+wash, 500 nM)
HEK293T	Bortezomib 1h, 500nM	2	1	1399.75	1399.75	40S Ribosomal protein S28	RPS28	cytoplasm	*	Ac-MDTSRVQPIKLA	r		Bortez/Cont=	2.72	1.92	1.8	Cont/Cont=	1	1	2.14667	=Avg Bort/Cont (1h, 500nM)
HEK293T	Epoxomicin 1hr 0.2 uM	2	1	1399.75	1399.75	40S Ribosomal protein S28	RPS28	cytoplasm	*	Ac-MDTSRVQPIKLA	r		Epox/Cont=	0.322581	0.548387		Cont/Cont=	0.645161	1.35484	0.435484	=Avg Epox/Cont (1h, 0.2uM)
SH-SY5Y	MG262 35min 1 uM	2	1	1399.75	1399.75	40S Ribosomal protein S28	RPS28	cytoplasm	*	Ac-MDTSRVQPIKLA	r		MG262/cont=	2.45977	2.52874	2.55172	Cont/Cont=	0.965517	1.03448	2.51341	=Avg MG262/Control (20min+15'wash, 1 uM)
HEK293T	Epoxomicin 1hr 2 uM	2	1	1399.76	1399.75	40S Ribosomal protein S28	RPS28	cytoplasm	*	Ac-MDTSRVQPIKLA	r		Epox/Cont=	0.121212	0.0909091		Cont/Cont=	0.909091	1.09091	<0.2	=Avg Epox/Cont (1h, 2uM)
HEK293T	AM114 35min 1uM	2	1	1399.76	1399.75	40S Ribosomal protein S28	RPS28	cytoplasm	*	Ac-MDTSRVQPIKLA	r		AM114/cont=	1	1	1.125	Cont/Cont=	0.9375	1.0625	1.04167	=Avg AM114l/Cont (20'+15' wash,1uM)
HEK293T	Carfilzomib 35min 1uM	2	1	1399.76	1399.75	40S Ribosomal protein S28	RPS28	cytoplasm	*	Ac-MDTSRVQPIKLA	r		Carfilzomib/cont=	1.23077	1.38462	1.23077	Cont/Cont=	1.07692	0.923077	1.28205	=Avg Carfil/Cont (20'+15' wash,1uM)
HEK293T	MLN2238 35min 1uM	2	1	1399.77	1399.75	40S Ribosomal protein S28	RPS28	cytoplasm	*	Ac-MDTSRVQPIKLA	r		MLN2238/cont=	0.514286	0.48	0.628571	Cont/Cont=	1.02857	0.971429	0.540952	=Avg MLN2238/Cont (20'+15' wash,1uM)
SH-SY5Y	MLN2238 35min 1uM	2	1	1399.77	1399.75	40S Ribosomal protein S28	RPS28	cytoplasm	*	Ac-MDTSRVQPIKLA	r		MLN2238/cont=	0.820513	1.02564	0.769231	Cont/Cont=	1.02564	0.974359	0.871795	=Avg MLN2238/Cont (20'+15' wash,1uM)
HEK293T	MG262 35min 1 uM	2	1	1399.77	1399.75	40S Ribosomal protein S28	RPS28	cytoplasm	*	Ac-MDTSRVQPIKLA	r		MG262/cont=	3.78947	3.89474		Cont/Cont=	1.01695	0.983051	1.08475	=Avg MG262/Cont (20min+15'wash, 1 uM)
HEK293T	Lactacystin	2	1	1399.77	1399.75	40S Ribosomal protein S28	RPS28	cytoplasm	*	Ac-MDTSRVQPIKLA	r		Lactacystin/cont=	0.6	0.533333		Cont/Cont=	1.1	0.9	0.566667	=Avg Lactacystin/Cont (20min+15'wash, 1 uM)
HEK293T	MG132 35min 2.5 uM	2	1	1399.77	1399.75	40S Ribosomal protein S28	RPS28	cytoplasm	*	Ac-MDTSRVQPIKLA	r		MG132/cont=	0.482759	0.528736		Cont/Cont=	0.896552	1.10345	0.505747	=Avg MG132/Cont (20min+15'wash, 2.5 uM)
SH-SY5Y	MG132 35min 2.5 uM	2	1	1415.73	1415.75	40S Ribosomal protein S28	RPS28	cytoplasm	*	Ac-MoxDTSRVQPIKLA	r		MG132/cont=	0.795455	0.568182	0.568182	Cont/Cont=	1.02273	0.977273	0.643939	=Avg MG132/Cont (20min+15'wash, 2.5 uM)
HEK293T	MG262 35min 1 uM	2	1	1415.75	1415.75	40S Ribosomal protein S28	RPS28	cytoplasm	*	Ac-MoxDTSRVQPIKLA	r		MG262/cont=	2.5	2.125		Cont/Cont=	1.16667	0.833333	0.866667	=Avg MG262/Cont (20min+15'wash, 1 uM)
HEK293T	AM114 35min 1uM	2	1	1415.75	1415.75	40S Ribosomal protein S28	RPS28	cytoplasm	*	Ac-MoxDTSRVQPIKLA	r		AM114/cont=	1	1.0625	1.0625	Cont/Cont=	1	1	1.04167	=Avg AM114l/Cont (20'+15' wash,1uM)
HEK293T	Bestatin 75min 10uM	2	1	1415.76	1415.75	40S Ribosomal protein S28	RPS28	cytoplasm	*	Ac-MoxDTSRVQPIKLA	r		Bestatin/cont=	1.02703	1.59459	1.35135	Cont/Cont=	0.72973	1.27027	1.32432	=Avg Bestatin/Cont (60'+15' wash,100uM)
HEK293T	Carfilzomib 35min 1uM	2	1	1415.76	1415.75	40S Ribosomal protein S28	RPS28	cytoplasm	*	Ac-MoxDTSRVQPIKLA	r		Carfilzomib/cont=	1.13208	1.32075	1.28302	Cont/Cont=	1.24528	0.754717	1.24528	=Avg Carfil/Cont (20'+15' wash,1uM)
HEK293T	MG132 35min 2.5 uM	2	1	1415.78	1415.75	40S Ribosomal protein S28	RPS28	cytoplasm	*	Ac-MoxDTSRVQPIKLA	r		MG132/cont=	<0.20	<0.20		Cont/Cont=	1.08235	0.917647	<0.2	=Avg MG132/Cont (20min+15'wash, 2.5 uM)
HEK293T	Butabindide 35min 100 uM	2	1	1415.79	1415.75	40S Ribosomal protein S28	RPS28	cytoplasm	*	Ac-MoxDTSRVQPIKLA	r		Butabindide/cont=	0.909091	1.12121	1.15152	Cont/Cont=	0.909091	1.09091	1.06061	=Avg But/Cont (20min+15'wash, 100uM)
HEK293T	Butabindide 75min 100uM	2	1	1415.79	1415.75	40S Ribosomal protein S28	RPS28	cytoplasm	*	Ac-MoxDTSRVQPIKLA	r		Butabindide/cont=	0.857143	0.714286	1	Cont/Cont=	0.914286	1.08571	0.857143	=Avg But/Cont (1 hour+15'wash, 100uM)
SH-SY5Y	MG262 35min 1 uM	2	1	1430.74	1430.73	40S Ribosomal protein S28	RPS28	cytoplasm	e	GDVLTLLESEREA	r		MG262/cont=	2.77273	2.29545	2.31818	Cont/Cont=	1.27273	0.727273	2.46212	=Avg MG262/Control (20min+15'wash, 1 uM)
HEK293T	Bortezomib 90min, 500nM	2	1	1430.75	1430.73	40S Ribosomal protein S28	RPS28	cytoplasm	e	GDVLTLLESEREA	r		Bortez/Cont=	>5	>5		Cont/Cont=	nd	nd	>5	=Avg Bort/Cont (1h+wash, 500 nM)
HEK293T	Bortezomib 30min, 500nM	2	1	1430.75	1430.73	40S Ribosomal protein S28	RPS28	cytoplasm	e	GDVLTLLESEREA	r		Bortez/Cont=	>5	>5		Cont/Cont=	nd	nd	>5	=Avg Bort/Cont (10min+wash, 500 nM)
SH-SY5Y	Bortezomib 1h, 500nM	3	1	1555.81	1555.85	40S Ribosomal protein S28	RPS28	cytoplasm	*	Ac-MDTSRVQPIKLAR	v		Bortez/Cont=	0.9	0.7		Cont/Cont=	1.1	0.9	0.8	=Avg Bort/Cont (1h, 500nM)
HEK293T	Lactacystin	3	1	1555.83	1555.85	40S Ribosomal protein S28	RPS28	cytoplasm	*	Ac-MDTSRVQPIKLAR	v		Lactacystin/cont=	0.524138	0.703448		Cont/Cont=	1.02069	0.97931	0.613793	=Avg Lactacystin/Cont (20min+15'wash, 1 uM)
SH-SY5Y	Bortezomib 1h, 500nM	2	1	1555.83	1555.85	40S Ribosomal protein S28	RPS28	cytoplasm	*	Ac-MDTSRVQPIKLAR	v		Bortez/Cont=	0.865979	0.701031		Cont/Cont=	1.1134	0.886598	0.783505	=Avg Bort/Cont (1h, 500nM)
HEK293T	Bortezomib 1h, 50nM	2	1	1555.83	1555.85	40S Ribosomal protein S28	RPS28	cytoplasm	*	Ac-MDTSRVQPIKLAR	v		Bortez/Cont=	2.33333	1.33333	1.66667	Cont/Cont=	1	1	1.77778	=Avg Bort/Cont (1h, 50nM)
HEK293T	Bestatin Methyl Ester 75min 100uM	3	1	1555.84	1555.85	40S Ribosomal protein S28	RPS28	cytoplasm	*	Ac-MDTSRVQPIKLAR	v		BME/cont=	0.563107	0.543689	0.524272	Cont/Cont=	0.718447	1.28155	0.543689	=Avg BestatinMethylEster/Cont (60'+15' wash,100uM)
HEK293T	Epoxomicin 1hr 0.2 uM	3	1	1555.84	1555.85	40S Ribosomal protein S28	RPS28	cytoplasm	*	Ac-MDTSRVQPIKLAR	v		Epox/Cont=	0.949153	0.949153		Cont/Cont=	0.813559	1.18644	0.949153	=Avg Epox/Cont (1h, 0.2uM)
SH-SY5Y	MLN2238 35min 1uM	3	1	1555.85	1555.85	40S Ribosomal protein S28	RPS28	cytoplasm	*	Ac-MDTSRVQPIKLAR	v		MLN2238/cont=	0.484848	0.545455	0.606061	Cont/Cont=	0.909091	1.09091	0.545455	=Avg MLN2238/Cont (20'+15' wash,1uM)
SH-SY5Y	Carfilzomib 35min 1uM	3	1	1555.85	1555.85	40S Ribosomal protein S28	RPS28	cytoplasm	*	Ac-MDTSRVQPIKLAR	v		Carfilzomib/cont=	0.685714	0.8	0.571429	Cont/Cont=	1.02857	0.971429	0.685714	=Avg Carfil/Cont (20'+15' wash,1uM)
HEK293T	Bortezomib 90min, 500nM	3	1	1555.85	1555.85	40S Ribosomal protein S28	RPS28	cytoplasm	*	Ac-MDTSRVQPIKLAR	v		Bortez/Cont=	4.26667	5.06667		Cont/Cont=	0.666667	1.33333	4.66667	=Avg Bort/Cont (1h+wash, 500 nM)
HEK293T	Bortezomib 1h, 500nM	3	1	1555.85	1555.85	40S Ribosomal protein S28	RPS28	cytoplasm	*	Ac-MDTSRVQPIKLAR	v		Bortez/Cont=	1.33333	1.6	1.66667	Cont/Cont=	1	1	1.53333	=Avg Bort/Cont (1h, 500nM)
HEK293T	Bortezomib 1h, 500nM	2	1	1555.85	1555.85	40S Ribosomal protein S28	RPS28	cytoplasm	*	Ac-MDTSRVQPIKLAR	v		Bortez/Cont=	1.51515	1.63636	1.51515	Cont/Cont=	1.09091	0.909091	1.55556	=Avg Bort/Cont (1h, 500nM)
HEK293T	AM114 35min 1uM	3	1	1555.86	1555.85	40S Ribosomal protein S28	RPS28	cytoplasm	*	Ac-MDTSRVQPIKLAR	v		AM114/cont=	1.17647	1.11765	1	Cont/Cont=	1	1	1.09804	=Avg AM114l/Cont (20'+15' wash,1uM)
HEK293T	Carfilzomib 35min 1uM	3	1	1555.86	1555.85	40S Ribosomal protein S28	RPS28	cytoplasm	*	Ac-MDTSRVQPIKLAR	v		Carfilzomib/cont=	0.77193	0.631579	0.701754	Cont/Cont=	1.47368	0.526316	0.701754	=Avg Carfil/Cont (20'+15' wash,1uM)
HEK293T	MLN2238 35min 1uM	3	1	1555.86	1555.85	40S Ribosomal protein S28	RPS28	cytoplasm	*	Ac-MDTSRVQPIKLAR	v		MLN2238/cont=	0.2	0.2	1.72	Cont/Cont=	0.72	1.28	0.706667	=Avg MLN2238/Cont (20'+15' wash,1uM)
HEK293T	Epoxomicin 1hr 2 uM	3	1	1555.88	1555.85	40S Ribosomal protein S28	RPS28	cytoplasm	*	Ac-MDTSRVQPIKLAR	v		Epox/Cont=	0.638298	0.93617		Cont/Cont=	0.808511	1.19149	0.787234	=Avg Epox/Cont (1h, 2uM)
HEK293T	Bortezomib 30min, 500nM	3	1	1555.89	1555.85	40S Ribosomal protein S28	RPS28	cytoplasm	*	Ac-MDTSRVQPIKLAR	v		Bortez/Cont=	1.5	2		Cont/Cont=	1.16667	0.833333	1.75	=Avg Bort/Cont (10min+wash, 500 nM)
HEK293T	Bortezomib 90min, 500nM	2	1	1555.91	1555.85	40S Ribosomal protein S28	RPS28	cytoplasm	*	Ac-MDTSRVQPIKLAR	v		Bortez/Cont=	>5	>5		Cont/Cont=	nd	nd	>5	=Avg Bort/Cont (1h+wash, 500 nM)
HEK293T	AM114 35min 1uM	4	2	1556.87	1556.87	40S Ribosomal protein S28	RPS28	cytoplasm	*	ARVTKVLGRTGSQGQ	t		AM114/cont=	3.82979	1.2766	0.723404	Cont/Cont=	1.2766	0.723404	1.94326	=Avg AM114l/Cont (20'+15' wash,1uM)
HEK293T	AM114 35min 1uM	3	2	1556.88	1556.87	40S Ribosomal protein S28	RPS28	cytoplasm	*	ARVTKVLGRTGSQGQ	t		AM114/cont=	4.44444	1.33333	0.666667	Cont/Cont=	1.33333	0.666667	2.14815	=Avg AM114l/Cont (20'+15' wash,1uM)
HEK293T	Bortezomib 30min, 500nM	3	1	1742.96	1742.93	40S Ribosomal protein S28	RPS28	cytoplasm	e	GDVLTLLESEREARR	l		Bortez/Cont=	>5	>5		Cont/Cont=	nd	nd	>5	=Avg Bort/Cont (10min+wash, 500 nM)
HEK293T	Bortezomib 90min, 500nM	3	1	1780.83	1780.88	40S Ribosomal protein S28	RPS28	cytoplasm	r	VEFMDDTSRSIIRNV	k		Bortez/Cont=	>5	>5		Cont/Cont=	nd	nd	>5	=Avg Bort/Cont (1h+wash, 500 nM)
SH-SY5Y	Bortezomib 1h, 500nM	4	1	1855.97	1856.01	40S Ribosomal protein S28	RPS28	cytoplasm	e	GDVLTLLESEREARRL	r		Bortez/Cont=	>5	>5		Cont/Cont=	nd	nd	>5	=Avg Bort/Cont (1h, 500nM)
HEK293T	Bortezomib 1h, 500nM	3	1	1855.98	1856.01	40S Ribosomal protein S28	RPS28	cytoplasm	e	GDVLTLLESEREARRL	r		Bortez/Cont=	>5	>5	>5	Cont/Cont=	nd	nd	>5	=Avg Bort/Cont (1h, 500nM)
HEK293T	Bortezomib 1h, 50nM	3	1	1855.98	1856.01	40S Ribosomal protein S28	RPS28	cytoplasm	e	GDVLTLLESEREARRL	r		Bortez/Cont=	>5	>5	>5	Cont/Cont=	nd	nd	>5	=Avg Bort/Cont (1h, 50nM)
HEK293T	Carfilzomib 35min 1uM	4	1	1855.98	1856.01	40S Ribosomal protein S28	RPS28	cytoplasm	e	GDVLTLLESEREARRL	r		Carfilzomib/cont=	>5	>5	>5	Cont/Cont=	nd	nd	>5	=Avg Carfilzomib/Cont (20'+15' wash,1uM)
HEK293T	Bortezomib 1h, 500nM	4	1	1855.98	1856.01	40S Ribosomal protein S28	RPS28	cytoplasm	e	GDVLTLLESEREARRL	r		Bortez/Cont=	>5	>5	>5	Cont/Cont=	nd	nd	>5	=Avg Bort/Cont (1h, 500nM)
HEK293T	Bortezomib 1h, 50nM	4	1	1856	1856.01	40S Ribosomal protein S28	RPS28	cytoplasm	e	GDVLTLLESEREARRL	r		Bortez/Cont=	3.83333	3.08333	2.27778	Cont/Cont=	1.05556	0.944444	3.06481	=Avg Bort/Cont (1h, 50nM)
HEK293T	Bortezomib 30min, 500nM	4	1	1856.03	1856.01	40S Ribosomal protein S28	RPS28	cytoplasm	e	GDVLTLLESEREARRL	r		Bortez/Cont=	>5	>5		Cont/Cont=	nd	nd	>5	=Avg Bort/Cont (10min+wash, 500 nM)
HEK293T	Epoxomicin 1hr 2 uM	4	1	1856.03	1856.01	40S Ribosomal protein S28	RPS28	cytoplasm	e	GDVLTLLESEREARRL	r		Epox/Cont=	>5	>5		Cont/Cont=	nd	nd	>5	=Avg Epox/Cont (1h, 2uM)
HEK293T	Bortezomib 30min, 500nM	3	1	1856.04	1856.01	40S Ribosomal protein S28	RPS28	cytoplasm	e	GDVLTLLESEREARRL	r		Bortez/Cont=	>5	>5		Cont/Cont=	nd	nd	>5	=Avg Bort/Cont (10min+wash, 500 nM)
HEK293T	AM114 35min 1uM	4	1	1856.05	1856.01	40S Ribosomal protein S28	RPS28	cytoplasm	e	GDVLTLLESEREARRL	r		AM114/cont=	0.888889	0.888889	0.888889	Cont/Cont=	0.888889	1.11111	0.888889	=Avg AM114l/Cont (20'+15' wash,1uM)
HEK293T	Bortezomib 90min, 500nM	4	1	1856.08	1856.01	40S Ribosomal protein S28	RPS28	cytoplasm	e	GDVLTLLESEREARRL	r		Bortez/Cont=	6.75	9.5		Cont/Cont=	0.75	1.25	>5	=Avg Bort/Cont (1h+wash, 500 nM)
HEK293T	Bortezomib 90min, 500nM	3	1	1856.09	1856.01	40S Ribosomal protein S28	RPS28	cytoplasm	e	GDVLTLLESEREARRL	r		Bortez/Cont=	7.71429	9.14286		Cont/Cont=	0.571429	1.42857	>5	=Avg Bort/Cont (1h+wash, 500 nM)
HEK293T	Bortezomib 90min, 500nM	4	1	1936.95	1936.98	40S Ribosomal protein S28	RPS28	cytoplasm	v	RVEFMDDTSRSIIRNV	k		Bortez/Cont=	>5	>5		Cont/Cont=	nd	nd	>5	=Avg Bort/Cont (1h+wash, 500 nM)
HEK293T	Bortezomib 90min, 500nM	3	1	1936.95	1936.98	40S Ribosomal protein S28	RPS28	cytoplasm	v	RVEFMDDTSRSIIRNV	k		Bortez/Cont=	>5	>5		Cont/Cont=	nd	nd	>5	=Avg Bort/Cont (1h+wash, 500 nM)
SH-SY5Y	MLN2238 35min 1uM	4	2	1983.1	1983.13	40S Ribosomal protein S28	RPS28	cytoplasm	*	Ac-MDTSRVQPIKLARVTKV	l		MLN2238/cont=	1	0.733333	0.8	Cont/Cont=	0.833333	1.16667	0.844444	=Avg MLN2238/Cont (20'+15' wash,1uM)
SH-SY5Y	Carfilzomib 35min 1uM	4	2	1983.11	1983.13	40S Ribosomal protein S28	RPS28	cytoplasm	*	Ac-MDTSRVQPIKLARVTKV	l		Carfilzomib/cont=	1.06667	0.933333	0.866667	Cont/Cont=	1.06667	0.933333	0.955556	=Avg Carfil/Cont (20'+15' wash,1uM)
HEK293T	Carfilzomib 35min 1uM	4	2	1983.11	1983.13	40S Ribosomal protein S28	RPS28	cytoplasm	*	Ac-MDTSRVQPIKLARVTKV	l		Carfilzomib/cont=	0.653061	0.857143	0.612245	Cont/Cont=	1.18367	0.816327	0.707483	=Avg Carfil/Cont (20'+15' wash,1uM)
HEK293T	Bortezomib 90min, 500nM	4	2	1983.12	1983.13	40S Ribosomal protein S28	RPS28	cytoplasm	*	Ac-MDTSRVQPIKLARVTKV	l		Bortez/Cont=	3.15152	4.06061		Cont/Cont=	0.969697	1.0303	3.60606	=Avg Bort/Cont (1h+wash, 500 nM)
HEK293T	MLN2238 35min 1uM	4	2	1983.12	1983.13	40S Ribosomal protein S28	RPS28	cytoplasm	*	Ac-MDTSRVQPIKLARVTKV	l		MLN2238/cont=	1.08929	1.33929	1.48214	Cont/Cont=	1.08929	0.910714	1.30357	=Avg MLN/Cont (20'+15' wash,1uM)
HEK293T	AM114 35min 1uM	4	2	1983.12	1983.13	40S Ribosomal protein S28	RPS28	cytoplasm	*	Ac-MDTSRVQPIKLARVTKV	l		AM114/cont=	1.28571	1.14286	1.14286	Cont/Cont=	0.857143	1.14286	1.19048	=Avg AM114l/Cont (20'+15' wash,1uM)
HEK293T	Epoxomicin 1hr 2 uM	4	2	1983.13	1983.13	40S Ribosomal protein S28	RPS28	cytoplasm	*	Ac-MDTSRVQPIKLARVTKV	l		Epox/Cont=	<0.2	<0.2		Cont/Cont=	0.929293	1.07071	<0.2	=Avg Epox/Cont (1h, 2uM)
SH-SY5Y	Carfilzomib 35min 1uM	3	2	1983.14	1983.13	40S Ribosomal protein S28	RPS28	cytoplasm	*	Ac-MDTSRVQPIKLARVTKV	l		Carfilzomib/cont=	1.09375	0.9375	0.875	Cont/Cont=	1.09375	0.90625	0.96875	=Avg Carfil/Cont (20'+15' wash,1uM)
HEK293T	Bortezomib 90min, 500nM	4	1	2012.05	2012.11	40S Ribosomal protein S28	RPS28	cytoplasm	e	GDVLTLLESEREARRLR	*		Bortez/Cont=	16.5	21		Cont/Cont=	0.5	1.5	>5	=Avg Bort/Cont (1h+wash, 500 nM)
HEK293T	Bortezomib 1h, 50nM	3	1	2012.06	2012.11	40S Ribosomal protein S28	RPS28	cytoplasm	e	GDVLTLLESEREARRLR	*		Bortez/Cont=	7.5	4.5	3.5	Cont/Cont=	1	1	>5	=Avg Bort/Cont (1h, 50nM)
HEK293T	Bortezomib 1h, 50nM	4	1	2012.06	2012.11	40S Ribosomal protein S28	RPS28	cytoplasm	e	GDVLTLLESEREARRLR	*		Bortez/Cont=	2.36522	2.01739	1.33913	Cont/Cont=	1.04348	0.956522	1.90725	=Avg Bort/Cont (1h, 50nM)
SH-SY5Y	MG262 35min 1 uM	4	1	2012.06	2012.11	40S Ribosomal protein S28	RPS28	cytoplasm	e	GDVLTLLESEREARRLR	*		MG262/cont=	>5	>5	>5	Cont/Cont=	nd	nd	>5	=Avg MG262/Control (20min+15'wash, 1 uM)
HEK293T	Bortezomib 1h, 500nM	4	1	2012.06	2012.11	40S Ribosomal protein S28	RPS28	cytoplasm	e	GDVLTLLESEREARRLR	*		Bortez/Cont=	5.12	4.4	4.56	Cont/Cont=	1.2	0.8	4.69333	=Avg Bort/Cont (1h, 500nM)
SH-SY5Y	MLN2238 35min 1uM	5	1	2012.07	2012.11	40S Ribosomal protein S28	RPS28	cytoplasm	e	GDVLTLLESEREARRLR	*		MLN2238/cont=	0.816327	1.22449	1.14286	Cont/Cont=	1.18367	0.816327	1.06122	=Avg MLN2238/Cont (20'+15' wash,1uM)
SH-SY5Y	Carfilzomib 35min 1uM	5	1	2012.07	2012.11	40S Ribosomal protein S28	RPS28	cytoplasm	e	GDVLTLLESEREARRLR	*		Carfilzomib/cont=	1.78082	1.36986	2.68493	Cont/Cont=	0.958904	1.0411	1.94521	=Avg Carfil/Cont (20'+15' wash,1uM)
HEK293T	Bortezomib 1h, 500nM	3	1	2012.08	2012.11	40S Ribosomal protein S28	RPS28	cytoplasm	e	GDVLTLLESEREARRLR	*		Bortez/Cont=	5.84	4.4	4.4	Cont/Cont=	1.2	0.8	4.88	=Avg Bort/Cont (1h, 500nM)
SH-SY5Y	MLN2238 35min 1uM	4	1	2012.08	2012.11	40S Ribosomal protein S28	RPS28	cytoplasm	e	GDVLTLLESEREARRLR	*		MLN2238/cont=	1	1.08	1.12	Cont/Cont=	1	1	1.06667	=Avg MLN2238/Cont (20'+15' wash,1uM)
HEK293T	Bortezomib 90min, 500nM	5	1	2012.09	2012.11	40S Ribosomal protein S28	RPS28	cytoplasm	e	GDVLTLLESEREARRLR	*		Bortez/Cont=	>5	>5		Cont/Cont=	nd	nd	>5	=Avg Bort/Cont (1h+wash, 500 nM)
HEK293T	Bortezomib 1h, 500nM	5	1	2012.09	2012.11	40S Ribosomal protein S28	RPS28	cytoplasm	e	GDVLTLLESEREARRLR	*		Bortez/Cont=	>5	>5	>5	Cont/Cont=	nd	nd	>5	=Avg Bort/Cont (1h, 500nM)
HEK293T	MLN2238 35min 1uM	5	1	2012.1	2012.11	40S Ribosomal protein S28	RPS28	cytoplasm	e	GDVLTLLESEREARRLR	*		MLN2238/cont=	1.22581	1.22581	1.29032	Cont/Cont=	0.967742	1.03226	1.24731	=Avg MLN2238/Cont (20'+15' wash,1uM)
HEK293T	Bortezomib 1h, 500nM	2	1	2012.1	2012.11	40S Ribosomal protein S28	RPS28	cytoplasm	e	GDVLTLLESEREARRLR	*		Bortez/Cont=	>5	>5	>5	Cont/Cont=	nd	nd	>5	=Avg Bort/Cont (1h, 500nM)
HEK293T	Carfilzomib 35min 1uM	5	1	2012.1	2012.11	40S Ribosomal protein S28	RPS28	cytoplasm	e	GDVLTLLESEREARRLR	*		Carfilzomib/cont=	>5	>5	>5	Cont/Cont=	nd	nd	>5	=Avg Carfil/Cont (20'+15' wash,1uM)
HEK293T	Bortezomib 30min, 500nM	4	1	2012.11	2012.11	40S Ribosomal protein S28	RPS28	cytoplasm	e	GDVLTLLESEREARRLR	*		Bortez/Cont=	>5	>5		Cont/Cont=	nd	nd	>5	=Avg Bort/Cont (10min+wash, 500 nM)
HEK293T	Carfilzomib 35min 1uM	4	1	2012.11	2012.11	40S Ribosomal protein S28	RPS28	cytoplasm	e	GDVLTLLESEREARRLR	*		Carfilzomib/cont=	3.16667	3.75	3.83333	Cont/Cont=	0.833333	1.16667	3.58333	=Avg Carfil/Cont (20'+15' wash,1uM)
HEK293T	MLN2238 35min 1uM	4	1	2012.12	2012.11	40S Ribosomal protein S28	RPS28	cytoplasm	e	GDVLTLLESEREARRLR	*		MLN2238/cont=	1.10769	1.23077	1.38462	Cont/Cont=	1.15385	0.846154	1.24103	=Avg MLN2238/Cont (20'+15' wash,1uM)
HEK293T	Bortezomib 30min, 500nM	3	1	2012.12	2012.11	40S Ribosomal protein S28	RPS28	cytoplasm	e	GDVLTLLESEREARRLR	*		Bortez/Cont=	>5	>5		Cont/Cont=	nd	nd	>5	=Avg Bort/Cont (10min+wash, 500 nM)
HEK293T	AM114 35min 1uM	4	1	2012.13	2012.11	40S Ribosomal protein S28	RPS28	cytoplasm	e	GDVLTLLESEREARRLR	*		AM114/cont=	1	1	0.9	Cont/Cont=	1	1	0.966667	=Avg AM114l/Cont (20'+15' wash,1uM)
HEK293T	AM114 35min 1uM	5	1	2012.13	2012.11	40S Ribosomal protein S28	RPS28	cytoplasm	e	GDVLTLLESEREARRLR	*		AM114/cont=	0.9375	1	0.875	Cont/Cont=	1	1	0.9375	=Avg AM114l/Cont (20'+15' wash,1uM)
HEK293T	Epoxomicin 1hr 0.2 uM	4	1	2012.13	2012.11	40S Ribosomal protein S28	RPS28	cytoplasm	e	GDVLTLLESEREARRLR	*		Epox/Cont=	0.645161	0.83871		Cont/Cont=	1.03226	0.967742	0.741935	=Avg Epox/Cont (1h, 0.2uM)
HEK293T	Bortezomib 90min, 500nM	3	1	2012.15	2012.11	40S Ribosomal protein S28	RPS28	cytoplasm	e	GDVLTLLESEREARRLR	*		Bortez/Cont=	12.8	16		Cont/Cont=	0.4	1.6	>5	=Avg Bort/Cont (1h+wash, 500 nM)
HEK293T	Bortezomib 90min, 500nM	2	1	2012.15	2012.11	40S Ribosomal protein S28	RPS28	cytoplasm	e	GDVLTLLESEREARRLR	*		Bortez/Cont=	>5	>5		Cont/Cont=	nd	nd	>5	=Avg Bort/Cont (1h+wash, 500 nM)
HEK293T	Epoxomicin 1hr 2 uM	4	1	2012.16	2012.11	40S Ribosomal protein S28	RPS28	cytoplasm	e	GDVLTLLESEREARRLR	*		Epox/Cont=	1.36364	1.81818		Cont/Cont=	0.818182	1.18182	1.59091	=Avg Epox/Cont (1h, 2uM)
HEK293T	Bortezomib 30min, 500nM	2	1	2012.19	2012.11	40S Ribosomal protein S28	RPS28	cytoplasm	e	GDVLTLLESEREARRLR	*		Bortez/Cont=	>5	>5		Cont/Cont=	nd	nd	>5	=Avg Bort/Cont (10min+wash, 500 nM)
SH-SY5Y	Bortezomib 1h, 500nM	5	2	2309.29	2309.34	40S Ribosomal protein S28	RPS28	cytoplasm	*	Ac-MDTSRVQPIKLARVTKVLGR	t		Bortez/Cont=	1.06912	1.02304		Cont/Cont=	1.02765	0.97235	1.04608	=Avg Bort/Cont (1h, 500nM)
SH-SY5Y	Bortezomib 1h, 500nM	4	2	2309.29	2309.34	40S Ribosomal protein S28	RPS28	cytoplasm	*	Ac-MDTSRVQPIKLARVTKVLGR	t		Bortez/Cont=	1.10972	0.840125		Cont/Cont=	1.0815	0.918495	0.974922	=Avg Bort/Cont (1h, 500nM)
HEK293T	Epoxomicin 1hr 0.2 uM	4	2	2309.31	2309.34	40S Ribosomal protein S28	RPS28	cytoplasm	*	Ac-MDTSRVQPIKLARVTKVLGR	t		Epox/Cont=	0.37037	0.37037		Cont/Cont=	0.518519	1.48148	0.37037	=Avg Epox/Cont (1h, 0.2uM)
HEK293T	Epoxomicin 1hr 2 uM	4	2	2309.31	2309.34	40S Ribosomal protein S28	RPS28	cytoplasm	*	Ac-MDTSRVQPIKLARVTKVLGR	t		Epox/Cont=	0.123077	0.276923		Cont/Cont=	0.861538	1.13846	<0.2	=Avg Epox/Cont (1h, 2uM)
HEK293T	Bortezomib 1h, 50nM	5	2	2309.31	2309.34	40S Ribosomal protein S28	RPS28	cytoplasm	*	Ac-MDTSRVQPIKLARVTKVLGR	t		Bortez/Cont=	1.31217	1.22751	1.10053	Cont/Cont=	0.899471	1.10053	1.2134	=Avg Bort/Cont (1h, 50nM)
HEK293T	MLN2238 35min 1uM	4	2	2309.32	2309.34	40S Ribosomal protein S28	RPS28	cytoplasm	*	Ac-MDTSRVQPIKLARVTKVLGR	t		MLN2238/cont=	0.47619	0.539683	0.31746	Cont/Cont=	1.04762	0.952381	0.444444	=Avg MLN2238/Cont (20'+15' wash,1uM)
HEK293T	Bortezomib 90min, 500nM	4	2	2309.33	2309.34	40S Ribosomal protein S28	RPS28	cytoplasm	*	Ac-MDTSRVQPIKLARVTKVLGR	t		Bortez/Cont=	3.28	3.95		Cont/Cont=	0.77	1.23	3.62	=Avg Bort/Cont (1h+wash, 500 nM)
HEK293T	Epoxomicin 1hr 2 uM	5	2	2309.33	2309.34	40S Ribosomal protein S28	RPS28	cytoplasm	*	Ac-MDTSRVQPIKLARVTKVLGR	t		Epox/Cont=	<0.2	<0.2		Cont/Cont=	0.903226	1.09677	<0.2	=Avg Epox/Cont (1h, 2uM)
HEK293T	Bortezomib 30min, 500nM	3	2	2309.33	2309.34	40S Ribosomal protein S28	RPS28	cytoplasm	*	Ac-MDTSRVQPIKLARVTKVLGR	t		Bortez/Cont=	2.92308	2.92308		Cont/Cont=	0.923077	1.07692	2.92308	=Avg Bort/Cont (10min+wash, 500 nM)
HEK293T	Bortezomib 1h, 50nM	4	2	2309.34	2309.34	40S Ribosomal protein S28	RPS28	cytoplasm	*	Ac-MDTSRVQPIKLARVTKVLGR	t		Bortez/Cont=	1.42268	1.13402	0.927835	Cont/Cont=	0.907216	1.09278	1.16151	=Avg Bort/Cont (1h, 50nM)
HEK293T	Bortezomib 1h, 500nM	5	2	2309.35	2309.34	40S Ribosomal protein S28	RPS28	cytoplasm	*	Ac-MDTSRVQPIKLARVTKVLGR	t		Bortez/Cont=	1.34737	1.34737	1.15789	Cont/Cont=	1.11579	0.884211	1.28421	=Avg Bort/Cont (1h, 500nM)
HEK293T	AM114 35min 1uM	5	2	2309.35	2309.34	40S Ribosomal protein S28	RPS28	cytoplasm	*	Ac-MDTSRVQPIKLARVTKVLGR	t		AM114/cont=	1.16667	1	1	Cont/Cont=	1	1	1.05556	=Avg AM114l/Cont (20'+15' wash,1uM)
HEK293T	Bortezomib 1h, 500nM	4	2	2309.36	2309.34	40S Ribosomal protein S28	RPS28	cytoplasm	*	Ac-MDTSRVQPIKLARVTKVLGR	t		Bortez/Cont=	1.39535	1.30233	1.16279	Cont/Cont=	1.06977	0.930233	1.28682	=Avg Bort/Cont (1h, 500nM)
HEK293T	Bortezomib 30min, 500nM	4	2	2309.37	2309.34	40S Ribosomal protein S28	RPS28	cytoplasm	*	Ac-MDTSRVQPIKLARVTKVLGR	t		Bortez/Cont=	2.46154	2.30769		Cont/Cont=	0.923077	1.07692	2.38462	=Avg Bort/Cont (10min+wash, 500 nM)
HEK293T	Epoxomicin 1hr 0.2 uM	5	2	2309.37	2309.34	40S Ribosomal protein S28	RPS28	cytoplasm	*	Ac-MDTSRVQPIKLARVTKVLGR	t		Epox/Cont=	0.27451	0.431373		Cont/Cont=	0.470588	1.52941	0.352941	=Avg Epox/Cont (1h, 0.2uM)
HEK293T	Bortezomib 90min, 500nM	3	2	2309.38	2309.34	40S Ribosomal protein S28	RPS28	cytoplasm	*	Ac-MDTSRVQPIKLARVTKVLGR	t		Bortez/Cont=	3.05	3.36		Cont/Cont=	0.91	1.09	3.2	=Avg Bort/Cont (1h+wash, 500 nM)
HEK293T	Bortezomib 90min, 500nM	5	2	2678.45	2678.49	40S Ribosomal protein S28	RPS28	cytoplasm	v	KGPVREGDVLTLLESEREARRLR	*		Bortez/Cont=	8.53333	8		Cont/Cont=	0.933333	1.06667	>5	=Avg Bort/Cont (1h+wash, 500 nM)
HEK293T	Bortezomib 30min, 500nM	5	2	2678.51	2678.49	40S Ribosomal protein S28	RPS28	cytoplasm	v	KGPVREGDVLTLLESEREARRLR	*		Bortez/Cont=	5.17647	3.29412		Cont/Cont=	0.941176	1.05882	4.23529	=Avg Bort/Cont (10min+wash, 500 nM)
HEK293T	AM114 35min 1uM	6	1	2678.52	2678.49	40S Ribosomal protein S28	RPS28	cytoplasm	v	KGPVREGDVLTLLESEREARRLR	*		AM114/cont=	0.758621	1.10345	0.965517	Cont/Cont=	0.827586	1.17241	0.942529	=Avg AM114l/Cont (20'+15' wash,1uM)
HEK293T	Bestatin Methyl Ester 75min 100uM	3	3	1003.56	1003.61	40S Ribosomal protein S29	RPS29	cytoplasm	y	AKDIGFIKL	*		BME/cont=	0.678161	0.609195	0.735632	Cont/Cont=	0.965517	1.03448	0.67433	=Avg BestatinMethylEster/Cont (60'+15' wash,100uM)
HEK293T	MLN2238 35min 1uM	3	3	1003.58	1003.61	40S Ribosomal protein S29	RPS29	cytoplasm	y	AKDIGFIKL	*		MLN2238/cont=	0.752688	1.93548	1.35484	Cont/Cont=	0.817204	1.1828	1.34767	=Avg MLN/Cont (20'+15' wash,1uM)
SH-SY5Y	Carfilzomib 35min 1uM	3	3	1003.59	1003.61	40S Ribosomal protein S29	RPS29	cytoplasm	y	AKDIGFIKL	*		Carfilzomib/cont=	<0.20	<0.20	<0.20	Cont/Cont=	1.05556	0.944444	<0.2	=Avg Carfil/Cont (20'+15' wash,1uM)
HEK293T	AM114 35min 1uM	3	3	1003.59	1003.61	40S Ribosomal protein S29	RPS29	cytoplasm	y	AKDIGFIKL	*		AM114/cont=	1.09091	0.909091	0.909091	Cont/Cont=	1.09091	0.909091	0.969697	=Avg AM114l/Cont (20'+15' wash,1uM)
HEK293T	MLN2238 35min 1uM	3	3	1118.61	1118.63	40S Ribosomal protein S29	RPS29	cytoplasm	y	AKDIGFIKLD	*		MLN2238/cont=	1.09091	0.909091	0.872727	Cont/Cont=	1.27273	0.727273	0.957576	=Avg MLN2238/Cont (20'+15' wash,1uM)
HEK293T	AM114 35min 1uM	3	3	1118.62	1118.63	40S Ribosomal protein S29	RPS29	cytoplasm	y	AKDIGFIKLD	*		AM114/cont=	1.23077	0.923077	1.38462	Cont/Cont=	0.923077	1.07692	1.17949	=Avg AM114l/Cont (20'+15' wash,1uM)
SH-SY5Y	MG262 35min 1 uM	3	3	1118.66	1118.63	40S Ribosomal protein S29	RPS29	cytoplasm	y	AKDIGFIKLD	*		MG262/cont=	>5	>5	>5	Cont/Cont=	nd	nd	>5	=Avg MG262/Control (20min+15'wash, 1 uM)
HEK293T	Bortezomib 1h, 500nM	2	2	1061.6	1061.57	60S acidic ribosomal protein P1	RPLP1	cytoplasm	e	PFWPGLFAK	a		Bortez/Cont=	>5	>5	>5	Cont/Cont=	nd	nd	>5	=Avg Bort/Cont (1h, 500nM)
HEK293T	Bortezomib 30min, 500nM	2	2	1190.61	1190.61	60S acidic ribosomal protein P1	RPLP1	cytoplasm	v	EPFWPGLFAK	a		Bortez/Cont=	>5	>5		Cont/Cont=	nd	nd	>5	=Avg Bort/Cont (10min+wash, 500 nM)
HEK293T	Bortezomib 90min, 500nM	2	2	1190.64	1190.61	60S acidic ribosomal protein P1	RPLP1	cytoplasm	v	EPFWPGLFAK	a		Bortez/Cont=	>5	>5		Cont/Cont=	nd	nd	>5	=Avg Bort/Cont (1h+wash, 500 nM)
HEK293T	Bortezomib 90min, 500nM	2	2	1245.7	1245.69	60S acidic ribosomal protein P1	RPLP1	cytoplasm	e	PFWPGLFAKAL	a		Bortez/Cont=	>5	>5		Cont/Cont=	nd	nd	>5	=Avg Bort/Cont (1h+wash, 500 nM)
HEK293T	Bortezomib 30min, 500nM	2	1	1284.68	1284.65	60S acidic ribosomal protein P1	RPLP1	cytoplasm	a	AGVNVEPFWPGL	f		Bortez/Cont=	2.7619	1.80952		Cont/Cont=	1.04762	0.952381	2.28571	=Avg Bort/Cont (10min+wash, 500 nM)
HEK293T	Bortezomib 30min, 500nM	2	1	1360.68	1360.68	60S acidic ribosomal protein P1	RPLP1	cytoplasm	a	GVNVEPFWPGLF	a		Bortez/Cont=	>5	>5		Cont/Cont=	nd	nd	>5	=Avg Bort/Cont (10min+wash, 500 nM)
HEK293T	Bortezomib 90min, 500nM	2	2	1374.73	1374.73	60S acidic ribosomal protein P1	RPLP1	cytoplasm	v	EPFWPGLFAKAL	a		Bortez/Cont=	>5	>5		Cont/Cont=	nd	nd	>5	=Avg Bort/Cont (1h+wash, 500 nM)
HEK293T	Bortezomib 1h, 500nM	2	2	1374.75	1374.73	60S acidic ribosomal protein P1	RPLP1	cytoplasm	v	EPFWPGLFAKAL	a		Bortez/Cont=	>5	>5	>5	Cont/Cont=	nd	nd	>5	=Avg Bort/Cont (1h, 500nM)
HEK293T	Bortezomib 30min, 500nM	2	1	1431.74	1431.72	60S acidic ribosomal protein P1	RPLP1	cytoplasm	a	GVNVEPFWPGLFA	k		Bortez/Cont=	1.94118	1.35294		Cont/Cont=	1.05882	0.941176	1.64706	=Avg Bort/Cont (10min+wash, 500 nM)
HEK293T	Bortezomib 90min, 500nM	2	1	1431.74	1431.72	60S acidic ribosomal protein P1	RPLP1	cytoplasm	a	GVNVEPFWPGLFA	k		Bortez/Cont=	3.14286	3.42857		Cont/Cont=	0.857143	1.14286	3.28571	=Avg Bort/Cont (1h+wash, 500 nM)
HEK293T	AM114 35min 1uM	2	1	1502.77	1502.76	60S acidic ribosomal protein P1	RPLP1	cytoplasm	a	AGVNVEPFWPGLFA	k		AM114/cont=	1.18519	0.888889	1.11111	Cont/Cont=	0.888889	1.11111	1.06173	=Avg AM114l/Cont (20'+15' wash,1uM)
HEK293T	Epoxomicin 1hr 2 uM	2	1	1502.77	1502.76	60S acidic ribosomal protein P1	RPLP1	cytoplasm	a	AGVNVEPFWPGLFA	k		Epox/Cont=	<0.2	<0.2		Cont/Cont=	1.26471	0.735294	<0.2	=Avg Epox/Cont (1h, 2uM)
HEK293T	Bortezomib 30min, 500nM	2	1	1502.78	1502.76	60S acidic ribosomal protein P1	RPLP1	cytoplasm	a	AGVNVEPFWPGLFA	k		Bortez/Cont=	2.05714	1.25714		Cont/Cont=	1.2	0.8	1.65714	=Avg Bort/Cont (10min+wash, 500 nM)
HEK293T	Epoxomicin 1hr 0.2 uM	1	1	1502.8	1502.76	60S acidic ribosomal protein P1	RPLP1	cytoplasm	a	AGVNVEPFWPGLFA	k		Epox/Cont=	<0.2	<0.2		Cont/Cont=	0.933333	1.06667	<0.2	=Avg Epox/Cont (1h, 0.2uM)
HEK293T	Epoxomicin 1hr 2 uM	1	1	1502.81	1502.76	60S acidic ribosomal protein P1	RPLP1	cytoplasm	a	AGVNVEPFWPGLFA	k		Epox/Cont=	<0.2	<0.2		Cont/Cont=	1	1	<0.2	=Avg Epox/Cont (1h, 2uM)
HEK293T	Epoxomicin 1hr 2 uM	2	1	1502.81	1502.76	60S acidic ribosomal protein P1	RPLP1	cytoplasm	a	AGVNVEPFWPGLFA	k		Epox/Cont=	<0.2	<0.2		Cont/Cont=	1.11111	0.888889	<0.2	=Avg Epox/Cont (1h, 2uM)
HEK293T	Bortezomib 90min, 500nM	2	2	1559.82	1559.81	60S acidic ribosomal protein P1	RPLP1	cytoplasm	a	GVNVEPFWPGLFAK	a		Bortez/Cont=	>5	>5		Cont/Cont=	nd	nd	>5	=Avg Bort/Cont (1h+wash, 500 nM)
HEK293T	Bortezomib 1h, 500nM	2	2	1559.84	1559.81	60S acidic ribosomal protein P1	RPLP1	cytoplasm	a	GVNVEPFWPGLFAK	a		Bortez/Cont=	>5	>5	>5	Cont/Cont=	nd	nd	>5	=Avg Bort/Cont (1h, 500nM)
HEK293T	Bortezomib 90min, 500nM	2	1	1573.78	1573.79	60S acidic ribosomal protein P1	RPLP1	cytoplasm	k	AAGVNVEPFWPGLFA	k		Bortez/Cont=	>5	>5		Cont/Cont=	nd	nd	>5	=Avg Bort/Cont (1h+wash, 500 nM)
HEK293T	Bortezomib 30min, 500nM	2	2	1630.85	1630.85	60S acidic ribosomal protein P1	RPLP1	cytoplasm	a	AGVNVEPFWPGLFAK	a		Bortez/Cont=	>5	>5		Cont/Cont=	nd	nd	>5	=Avg Bort/Cont (10min+wash, 500 nM)
HEK293T	Bortezomib 90min, 500nM	2	2	1630.88	1630.85	60S acidic ribosomal protein P1	RPLP1	cytoplasm	a	AGVNVEPFWPGLFAK	a		Bortez/Cont=	>5	>5		Cont/Cont=	nd	nd	>5	=Avg Bort/Cont (1h+wash, 500 nM)
HEK293T	Epoxomicin 1hr 2 uM	2	2	1701.85	1701.89	60S acidic ribosomal protein P1	RPLP1	cytoplasm	a	AGVNVEPFWPGLFAKA	l		Epox/Cont=	>5	>5		Cont/Cont=	nd	nd	>5	=Avg Epox/Cont (1h, 2uM)
HEK293T	Epoxomicin 1hr 0.2 uM	2	2	1701.91	1701.89	60S acidic ribosomal protein P1	RPLP1	cytoplasm	a	AGVNVEPFWPGLFAKA	l		Epox/Cont=	<0.2	<0.2		Cont/Cont=	1	po	<0.2	=Avg Epox/Cont (1h, 0.2uM)
HEK293T	Epoxomicin 1hr 2 uM	2	2	1743.94	1743.93	60S acidic ribosomal protein P1	RPLP1	cytoplasm	a	GVNVEPFWPGLFAKAL	a		Epox/Cont=	<0.2	<0.2		Cont/Cont=	1.01887	0.981132	<0.2	=Avg Epox/Cont (1h, 2uM)
HEK293T	Bortezomib 1h, 500nM	2	2	1743.95	1743.93	60S acidic ribosomal protein P1	RPLP1	cytoplasm	a	GVNVEPFWPGLFAKAL	a		Bortez/Cont=	2.14815	2.22222	1.85185	Cont/Cont=	0.962963	1.03704	2.07407	=Avg Bort/Cont (1h, 500nM)
HEK293T	Bortezomib 90min, 500nM	2	2	1743.98	1743.93	60S acidic ribosomal protein P1	RPLP1	cytoplasm	a	GVNVEPFWPGLFAKAL	a		Bortez/Cont=	>5	>5		Cont/Cont=	nd	nd	>5	=Avg Bort/Cont (1h+wash, 500 nM)
HEK293T	Bortezomib 30min, 500nM	2	2	1743.99	1743.93	60S acidic ribosomal protein P1	RPLP1	cytoplasm	a	GVNVEPFWPGLFAKAL	a		Bortez/Cont=	>5	>5		Cont/Cont=	nd	nd	>5	=Avg Bort/Cont (10min+wash, 500 nM)
HEK293T	Epoxomicin 1hr 0.2 uM	2	2	1744.02	1743.93	60S acidic ribosomal protein P1	RPLP1	cytoplasm	a	GVNVEPFWPGLFAKAL	a		Epox/Cont=	<0.2	<0.2		Cont/Cont=	0.797297	1.2027	<0.2	=Avg Epox/Cont (1h, 0.2uM)
HEK293T	Bortezomib 30min, 500nM	3	3	1801.93	1801.93	60S acidic ribosomal protein P1	RPLP1	cytoplasm	h	DDEVTVTEDKINALIK	a		Bortez/Cont=	>5	>5		Cont/Cont=	nd	nd	>5	=Avg Bort/Cont (10min+wash, 500 nM)
HEK293T	Bortezomib 90min, 500nM	3	3	1801.97	1801.93	60S acidic ribosomal protein P1	RPLP1	cytoplasm	h	DDEVTVTEDKINALIK	a		Bortez/Cont=	>5	>5		Cont/Cont=	nd	nd	>5	=Avg Bort/Cont (1h+wash, 500 nM)
HEK293T	Bortezomib 1h, 500nM	3	3	1802.01	1801.93	60S acidic ribosomal protein P1	RPLP1	cytoplasm	h	DDEVTVTEDKINALIK	a		Bortez/Cont=	>5	>5	>5	Cont/Cont=	nd	nd	>5	=Avg Bort/Cont (1h, 500nM)
HEK293T	Bortezomib 1h, 50nM	2	2	1814.93	1814.97	60S acidic ribosomal protein P1	RPLP1	cytoplasm	a	AGVNVEPFWPGLFAKAL	a		Bortez/Cont=	0.909091	0.6	0.472727	Cont/Cont=	1	1	0.660606	=Avg Bort/Cont (1h, 50nM)
HEK293T	Bortezomib 1h, 500nM	2	2	1814.96	1814.97	60S acidic ribosomal protein P1	RPLP1	cytoplasm	a	AGVNVEPFWPGLFAKAL	a		Bortez/Cont=	1.18182	1.36364	0.909091	Cont/Cont=	1.18182	0.818182	1.15152	=Avg Bort/Cont (1h, 500nM)
HEK293T	AM114 35min 1uM	3	2	1814.98	1814.97	60S acidic ribosomal protein P1	RPLP1	cytoplasm	a	AGVNVEPFWPGLFAKAL	a		AM114/cont=	2	1.1	0.9	Cont/Cont=	1.5	0.5	1.33333	=Avg AM114l/Cont (20'+15' wash,1uM)
HEK293T	Bortezomib 90min, 500nM	2	2	1814.99	1814.97	60S acidic ribosomal protein P1	RPLP1	cytoplasm	a	AGVNVEPFWPGLFAKAL	a		Bortez/Cont=	3.6	4		Cont/Cont=	0.96	1.04	3.8	=Avg Bort/Cont (1h+wash, 500 nM)
HEK293T	Bortezomib 30min, 500nM	2	2	1815	1814.97	60S acidic ribosomal protein P1	RPLP1	cytoplasm	a	AGVNVEPFWPGLFAKAL	a		Bortez/Cont=	1.52941	0.911765		Cont/Cont=	0.941176	1.05882	1.22059	=Avg Bort/Cont (10min+wash, 500 nM)
HEK293T	Epoxomicin 1hr 0.2 uM	2	2	1815	1814.97	60S acidic ribosomal protein P1	RPLP1	cytoplasm	a	AGVNVEPFWPGLFAKAL	a		Epox/Cont=	<0.2	<0.2		Cont/Cont=	1.04167	0.958333	<0.2	=Avg Epox/Cont (1h, 0.2uM)
HEK293T	Epoxomicin 1hr 2 uM	2	2	1815.05	1814.97	60S acidic ribosomal protein P1	RPLP1	cytoplasm	a	AGVNVEPFWPGLFAKAL	a		Epox/Cont=	<0.2	<0.2		Cont/Cont=	1.28571	0.714286	<0.2	=Avg Epox/Cont (1h, 2uM)
HEK293T	Bortezomib 90min, 500nM	3	3	1872.98	1872.97	60S acidic ribosomal protein P1	RPLP1	cytoplasm	h	DDEVTVTEDKINALIKA	a		Bortez/Cont=	>5	>5		Cont/Cont=	nd	nd	>5	=Avg Bort/Cont (1h+wash, 500 nM)
HEK293T	Bortezomib 90min, 500nM	3	3	1944	1944.01	60S acidic ribosomal protein P1	RPLP1	cytoplasm	h	DDEVTVTEDKINALIKAA	g		Bortez/Cont=	>5	>5		Cont/Cont=	nd	nd	>5	=Avg Bort/Cont (1h+wash, 500 nM)
HEK293T	Bestatin Methyl Ester 75min 100uM	4	3	2420.31	2420.32	60S acidic ribosomal protein P1	RPLP1	cytoplasm	s	ALILHDDEVTVTEDKINALIKA	a		BME/cont=	0.894737	0.859649	0.719298	Cont/Cont=	1	1	0.824561	=Avg BestatinMethylEster/Cont (60'+15' wash,100uM)
HEK293T	Epoxomicin 1hr 0.2 uM	4	3	2420.38	2420.32	60S acidic ribosomal protein P1	RPLP1	cytoplasm	s	ALILHDDEVTVTEDKINALIKA	a		Epox/Cont=	<0.2	<0.2		Cont/Cont=	0.882353	1.11765	<0.2	=Avg Epox/Cont (1h, 0.2uM)
HEK293T	Bortezomib 30min, 500nM	1	1	636.31	636.348	60S acidic ribosomal protein P2	RPLP2	cytoplasm	v	ASYLLA	a		Bortez/Cont=	>5	>5		Cont/Cont=	nd	nd	>5	=Avg Bort/Cont (10min+wash, 500 nM)
HEK293T	Bortezomib 90min, 500nM	1	1	636.321	636.348	60S acidic ribosomal protein P2	RPLP2	cytoplasm	v	ASYLLA	a		Bortez/Cont=	>5	>5		Cont/Cont=	nd	nd	>5	=Avg Bort/Cont (1h+wash, 500 nM)
HEK293T	Bortezomib 1h, 500nM	1	1	636.346	636.348	60S acidic ribosomal protein P2	RPLP2	cytoplasm	v	ASYLLA	a		Bortez/Cont=	>5	>5	>5	Cont/Cont=	nd	nd	>5	=Avg Bort/Cont (1h, 500nM)
HEK293T	MG262 35min 1 uM	1	1	636.359	636.348	60S acidic ribosomal protein P2	RPLP2	cytoplasm	v	ASYLLA	a		MG262/cont=	>5	>5		Cont/Cont=	nd	nd	>5	=Avg MG262/Cont (20min+15'wash, 1 uM)
SH-SY5Y	MG262 35min 1 uM	1	1	636.364	636.348	60S acidic ribosomal protein P2	RPLP2	cytoplasm	v	ASYLLA	a		MG262/cont=	>5	>5	>5	Cont/Cont=	nd	nd	>5	=Avg MG262/Control (20min+15'wash, 1 uM)
HEK293T	Bortezomib 30min, 500nM	2	2	743.407	743.454	60S acidic ribosomal protein P2	RPLP2	cytoplasm	q	GIGKLASV	p		Bortez/Cont=	>5	>5		Cont/Cont=	nd	nd	>5	=Avg Bort/Cont (10min+wash, 500 nM)
HEK293T	Bortezomib 90min, 500nM	2	2	743.419	743.454	60S acidic ribosomal protein P2	RPLP2	cytoplasm	q	GIGKLASV	p		Bortez/Cont=	>5	>5		Cont/Cont=	nd	nd	>5	=Avg Bort/Cont (1h+wash, 500 nM)
HEK293T	MG262 35min 1 uM	2	2	743.453	743.454	60S acidic ribosomal protein P2	RPLP2	cytoplasm	q	GIGKLASV	p		MG262/cont=	>5	>5		Cont/Cont=	nd	nd	>5	=Avg MG262/Cont (20min+15'wash, 1 uM)
HEK293T	Bortezomib 1h, 500nM	2	2	743.471	743.454	60S acidic ribosomal protein P2	RPLP2	cytoplasm	q	GIGKLASV	p		Bortez/Cont=	>5	>5	>5	Cont/Cont=	nd	nd	>5	=Avg Bort/Cont (1h, 500nM)
SH-SY5Y	MG262 35min 1 uM	2	2	743.472	743.454	60S acidic ribosomal protein P2	RPLP2	cytoplasm	q	GIGKLASV	p		MG262/cont=	>5	>5	>5	Cont/Cont=	nd	nd	>5	=Avg MG262/Control (20min+15'wash, 1 uM)
SH-SY5Y	Bortezomib 1h, 500nM	2	2	743.502	743.454	60S acidic ribosomal protein P2	RPLP2	cytoplasm	q	GIGKLASV	p		Bortez/Cont=	>5	>5		Cont/Cont=	nd	nd	>5	=Avg Bort/Cont (1h, 500nM)
HEK293T	Bortezomib 1h, 50nM	2	2	743.509	743.454	60S acidic ribosomal protein P2	RPLP2	cytoplasm	q	GIGKLASV	p		Bortez/Cont=	>5	>5	>5	Cont/Cont=	nd	nd	>5	=Avg Bort/Cont (1h, 50nM)
HEK293T	Epoxomicin 1hr 2 uM	2	2	897.553	897.565	60S acidic ribosomal protein P2	RPLP2	cytoplasm	d	VIAQGIGKL	a		Epox/Cont=	>5	>5		Cont/Cont=	nd	nd	>5	=Avg Epox/Cont (1h, 2uM)
HEK293T	Epoxomicin 1hr 2 uM	2	2	1012.57	1012.59	60S acidic ribosomal protein P2	RPLP2	cytoplasm	e	DVIAQGIGKL	a		Epox/Cont=	>5	>5		Cont/Cont=	nd	nd	>5	=Avg Epox/Cont (1h, 2uM)
HEK293T	Carfilzomib 35min 1uM	2	1	1012.57	1012.59	60S acidic ribosomal protein P2	RPLP2	cytoplasm	e	DVIAQGIGKL	a		Carfilzomib/cont=	2.66667	2.38095	3.04762	Cont/Cont=	0.952381	1.04762	2.69841	=Avg Carfil/Cont (20'+15' wash,1uM)
SH-SY5Y	Carfilzomib 35min 1uM	2	2	1012.61	1012.59	60S acidic ribosomal protein P2	RPLP2	cytoplasm	e	DVIAQGIGKL	a		Carfilzomib/cont=	>5	>5	>5	Cont/Cont=	nd	nd	>5	=Avg Carfil/Cont (20'+15' wash,1uM)
HEK293T	Bortezomib 30min, 500nM	2	2	1365.78	1365.8	60S acidic ribosomal protein P2	RPLP2	cytoplasm	q	GIGKLASVPAGGAVAV	s		Bortez/Cont=	>5	>5		Cont/Cont=	nd	nd	>5	=Avg Bort/Cont (10min+wash, 500 nM)
HEK293T	MG262 35min 1 uM	2	2	1365.8	1365.8	60S acidic ribosomal protein P2	RPLP2	cytoplasm	q	GIGKLASVPAGGAVAV	s		MG262/cont=	>5	>5		Cont/Cont=	nd	nd	>5	=Avg MG262/Cont (20min+15'wash, 1 uM)
HEK293T	Bortezomib 1h, 50nM	2	2	1365.81	1365.8	60S acidic ribosomal protein P2	RPLP2	cytoplasm	q	GIGKLASVPAGGAVAV	s		Bortez/Cont=	>5	>5	>5	Cont/Cont=	nd	nd	>5	=Avg Bort/Cont (1h, 50nM)
HEK293T	Bortezomib 90min, 500nM	2	2	1365.81	1365.8	60S acidic ribosomal protein P2	RPLP2	cytoplasm	q	GIGKLASVPAGGAVAV	s		Bortez/Cont=	>5	>5		Cont/Cont=	nd	nd	>5	=Avg Bort/Cont (1h+wash, 500 nM)
HEK293T	Bortezomib 1h, 500nM	2	2	1365.84	1365.8	60S acidic ribosomal protein P2	RPLP2	cytoplasm	q	GIGKLASVPAGGAVAV	s		Bortez/Cont=	>5	>5	>5	Cont/Cont=	nd	nd	>5	=Avg Bort/Cont (1h, 500nM)
HEK293T	Bestatin Methyl Ester 75min 100uM	4	4	1400.69	1400.76	60S acidic ribosomal protein P2	RPLP2	cytoplasm	l	GGNSSPSAKDIKKI	l		BME/cont=	0.666667	0.653061	0.680272	Cont/Cont=	0.789116	1.21088	0.666667	=Avg BestatinMethylEster/Cont (60'+15' wash,100uM)
SH-SY5Y	MLN2238 35min 1uM	4	4	1400.72	1400.76	60S acidic ribosomal protein P2	RPLP2	cytoplasm	l	GGNSSPSAKDIKKI	l		MLN2238/cont=	1.89474	1.05263	1.26316	Cont/Cont=	0.947368	1.05263	1.40351	=Avg MLN2238/Cont (20'+15' wash,1uM)
HEK293T	Bortezomib 1h, 500nM	2	2	1442.72	1442.74	60S acidic ribosomal protein P2	RPLP2	cytoplasm	s	VGIEADDDRLNKV	i		Bortez/Cont=	3.5	3	2.55	Cont/Cont=	0.75	1.25	3.01667	=Avg Bort/Cont (1h, 500nM)
HEK293T	Bortezomib 1h, 500nM	3	2	1442.77	1442.74	60S acidic ribosomal protein P2	RPLP2	cytoplasm	s	VGIEADDDRLNKV	i		Bortez/Cont=	>5	>5	>5	Cont/Cont=	nd	nd	>5	=Avg Bort/Cont (1h, 500nM)
HEK293T	Bortezomib 30min, 500nM	3	3	1496.82	1496.86	60S acidic ribosomal protein P2	RPLP2	cytoplasm	g	KNIEDVIAQGIGKL	a		Bortez/Cont=	>5	>5		Cont/Cont=	nd	nd	>5	=Avg Bort/Cont (10min+wash, 500 nM)
HEK293T	Bortezomib 90min, 500nM	3	3	1496.85	1496.86	60S acidic ribosomal protein P2	RPLP2	cytoplasm	g	KNIEDVIAQGIGKL	a		Bortez/Cont=	>5	>5		Cont/Cont=	nd	nd	>5	=Avg Bort/Cont (1h+wash, 500 nM)
HEK293T	Bortezomib 1h, 500nM	3	3	1496.91	1496.86	60S acidic ribosomal protein P2	RPLP2	cytoplasm	g	KNIEDVIAQGIGKL	a		Bortez/Cont=	>5	>5	>5	Cont/Cont=	nd	nd	>5	=Avg Bort/Cont (1h, 500nM)
HEK293T	MG262 35min 1 uM	4	3	1513.83	1513.85	60S acidic ribosomal protein P2	RPLP2	cytoplasm	a	LGGNSSPSAKDIKKI	l		MG262/cont=	>5	>5		Cont/Cont=	nd	nd	>5	=Avg MG262/Cont (20min+15'wash, 1 uM)
HEK293T	Carfilzomib 35min 1uM	4	3	1513.84	1513.85	60S acidic ribosomal protein P2	RPLP2	cytoplasm	a	LGGNSSPSAKDIKKI	l		Carfilzomib/cont=	8.22222	14.4444	13.3333	Cont/Cont=	0.888889	1.11111	>5	=Avg Carfil/Cont (20'+15' wash,1uM)
HEK293T	Bortezomib 90min, 500nM	3	4	1513.87	1513.85	60S acidic ribosomal protein P2	RPLP2	cytoplasm	a	LGGNSSPSAKDIKKI	l		Bortez/Cont=	>5	>5		Cont/Cont=	nd	nd	>5	=Avg Bort/Cont (1h+wash, 500 nM)
HEK293T	Bortezomib 1h, 50nM	4	4	1513.92	1513.85	60S acidic ribosomal protein P2	RPLP2	cytoplasm	a	LGGNSSPSAKDIKKI	l		Bortez/Cont=	>5	>5	po	Cont/Cont=	po	nd	>5	=Avg Bort/Cont (1h, 50nM)
HEK293T	Bortezomib 1h, 500nM	3	4	1513.92	1513.85	60S acidic ribosomal protein P2	RPLP2	cytoplasm	a	LGGNSSPSAKDIKKI	l		Bortez/Cont=	>5	>5	>5	Cont/Cont=	nd	nd	>5	=Avg Bort/Cont (1h, 500nM)
HEK293T	Bestatin Methyl Ester 75min 100uM	4	4	1584.82	1584.88	60S acidic ribosomal protein P2	RPLP2	cytoplasm	a	ALGGNSSPSAKDIKKI	l		BME/cont=	0.899225	0.775194	0.356589	Cont/Cont=	1.02326	0.976744	0.677003	=Avg BestatinMethylEster/Cont (60'+15' wash,100uM)
HEK293T	MLN2238 35min 1uM	3	3	1584.83	1584.88	60S acidic ribosomal protein P2	RPLP2	cytoplasm	a	ALGGNSSPSAKDIKKI	l		MLN2238/cont=	2	1.71429	1.52381	Cont/Cont=	1.04762	0.952381	1.74603	=Avg MLN2238/Cont (20'+15' wash,1uM)
HEK293T	Carfilzomib 35min 1uM	4	4	1584.84	1584.88	60S acidic ribosomal protein P2	RPLP2	cytoplasm	a	ALGGNSSPSAKDIKKI	l		Carfilzomib/cont=	>5	>5	>5	Cont/Cont=	nd	nd	>5	=Avg Carfil/Cont (20'+15' wash,1uM)
HEK293T	MG262 35min 1 uM	4	4	1584.84	1584.88	60S acidic ribosomal protein P2	RPLP2	cytoplasm	a	ALGGNSSPSAKDIKKI	l		MG262/cont=	>5	>5		Cont/Cont=	nd	nd	>5	=Avg MG262/Cont (20min+15'wash, 1 uM)
SH-SY5Y	Carfilzomib 35min 1uM	3	3	1584.85	1584.88	60S acidic ribosomal protein P2	RPLP2	cytoplasm	a	ALGGNSSPSAKDIKKI	l		Carfilzomib/cont=	0.533333	0.533333	0.733333	Cont/Cont=	1.2	0.8	0.6	=Avg Carfil/Cont (20'+15' wash,1uM)
SH-SY5Y	MLN2238 35min 1uM	4	4	1584.85	1584.88	60S acidic ribosomal protein P2	RPLP2	cytoplasm	a	ALGGNSSPSAKDIKKI	l		MLN2238/cont=	1.25	1	1.41667	Cont/Cont=	0.833333	1.16667	1.22222	=Avg MLN2238/Cont (20'+15' wash,1uM)
HEK293T	Bortezomib 90min, 500nM	4	4	1584.86	1584.88	60S acidic ribosomal protein P2	RPLP2	cytoplasm	a	ALGGNSSPSAKDIKKI	l		Bortez/Cont=	>5	>5		Cont/Cont=	nd	nd	>5	=Avg Bort/Cont (1h+wash, 500 nM)
HEK293T	Bortezomib 30min, 500nM	2	4	1584.88	1584.88	60S acidic ribosomal protein P2	RPLP2	cytoplasm	a	ALGGNSSPSAKDIKKI	l		Bortez/Cont=	>5	>5		Cont/Cont=	nd	nd	>5	=Avg Bort/Cont (10min+wash, 500 nM)
HEK293T	Bortezomib 30min, 500nM	3	4	1584.88	1584.88	60S acidic ribosomal protein P2	RPLP2	cytoplasm	a	ALGGNSSPSAKDIKKI	l		Bortez/Cont=	>5	>5		Cont/Cont=	nd	nd	>5	=Avg Bort/Cont (10min+wash, 500 nM)
HEK293T	Bortezomib 90min, 500nM	3	4	1584.89	1584.88	60S acidic ribosomal protein P2	RPLP2	cytoplasm	a	ALGGNSSPSAKDIKKI	l		Bortez/Cont=	>5	>5		Cont/Cont=	nd	nd	>5	=Avg Bort/Cont (1h+wash, 500 nM)
SH-SY5Y	MG262 35min 1 uM	4	4	1584.9	1584.88	60S acidic ribosomal protein P2	RPLP2	cytoplasm	a	ALGGNSSPSAKDIKKI	l		MG262/cont=	>5	>5	>5	Cont/Cont=	nd	nd	>5	=Avg MG262/Control (20min+15'wash, 1 uM)
HEK293T	Bortezomib 1h, 500nM	4	4	1584.9	1584.88	60S acidic ribosomal protein P2	RPLP2	cytoplasm	a	ALGGNSSPSAKDIKKI	l		Bortez/Cont=	>5	>5	>5	Cont/Cont=	nd	nd	>5	=Avg Bort/Cont (1h, 500nM)
SH-SY5Y	Bortezomib 1h, 500nM	4	4	1584.93	1584.88	60S acidic ribosomal protein P2	RPLP2	cytoplasm	a	ALGGNSSPSAKDIKKI	l		Bortez/Cont=	>5	>5		Cont/Cont=	nd	nd	>5	=Avg Bort/Cont (1h, 500nM)
HEK293T	Bortezomib 90min, 500nM	2	4	1584.94	1584.88	60S acidic ribosomal protein P2	RPLP2	cytoplasm	a	ALGGNSSPSAKDIKKI	l		Bortez/Cont=	>5	>5		Cont/Cont=	nd	nd	>5	=Avg Bort/Cont (1h+wash, 500 nM)
HEK293T	Bortezomib 1h, 50nM	4	4	1584.94	1584.88	60S acidic ribosomal protein P2	RPLP2	cytoplasm	a	ALGGNSSPSAKDIKKI	l		Bortez/Cont=	>5	>5	>5	Cont/Cont=	nd	nd	>5	=Avg Bort/Cont (1h, 50nM)
HEK293T	Bortezomib 1h, 500nM	3	4	1584.96	1584.88	60S acidic ribosomal protein P2	RPLP2	cytoplasm	a	ALGGNSSPSAKDIKKI	l		Bortez/Cont=	>5	>5	>5	Cont/Cont=	nd	nd	>5	=Avg Bort/Cont (1h, 500nM)
HEK293T	Bestatin Methyl Ester 75min 100uM	4	4	1655.87	1655.92	60S acidic ribosomal protein P2	RPLP2	cytoplasm	l	AALGGNSSPSAKDIKKI	l		BME/cont=	0.912752	0.765101	0.483221	Cont/Cont=	0.939597	1.0604	0.720358	=Avg BestatinMethylEster/Cont (60'+15' wash,100uM)
HEK293T	Bortezomib 30min, 500nM	4	4	1655.87	1655.92	60S acidic ribosomal protein P2	RPLP2	cytoplasm	l	AALGGNSSPSAKDIKKI	l		Bortez/Cont=	>5	>5		Cont/Cont=	nd	nd	>5	=Avg Bort/Cont (10min+wash, 500 nM)
HEK293T	Bortezomib 90min, 500nM	3	4	1655.94	1655.92	60S acidic ribosomal protein P2	RPLP2	cytoplasm	l	AALGGNSSPSAKDIKKI	l		Bortez/Cont=	>5	>5		Cont/Cont=	nd	nd	>5	=Avg Bort/Cont (1h+wash, 500 nM)
HEK293T	Bortezomib 1h, 500nM	4	4	1655.97	1655.92	60S acidic ribosomal protein P2	RPLP2	cytoplasm	l	AALGGNSSPSAKDIKKI	l		Bortez/Cont=	>5	>5	>5	Cont/Cont=	nd	nd	>5	=Avg Bort/Cont (1h, 500nM)
HEK293T	Bortezomib 1h, 50nM	4	4	1656.01	1655.92	60S acidic ribosomal protein P2	RPLP2	cytoplasm	l	AALGGNSSPSAKDIKKI	l		Bortez/Cont=	>5	>5	>5	Cont/Cont=	nd	nd	>5	=Avg Bort/Cont (1h, 50nM)
HEK293T	Bortezomib 1h, 500nM	3	4	1656.01	1655.92	60S acidic ribosomal protein P2	RPLP2	cytoplasm	l	AALGGNSSPSAKDIKKI	l		Bortez/Cont=	>5	>5	>5	Cont/Cont=	nd	nd	>5	=Avg Bort/Cont (1h, 500nM)
SH-SY5Y	Bortezomib 1h, 500nM	3	2	1667.93	1667.92	60S acidic ribosomal protein P2	RPLP2	cytoplasm	l	NGKNIEDVIAQGIGKL	a		Bortez/Cont=	>5	>5		Cont/Cont=	nd	nd	>5	=Avg Bort/Cont (1h, 500nM)
SH-SY5Y	MG262 35min 1 uM	3	2	1757.88	1757.88	60S acidic ribosomal protein P2	RPLP2	cytoplasm	i	LDSVGIEADDDRLNKV	i		MG262/cont=	>5	>5	>5	Cont/Cont=	nd	nd	>5	=Avg MG262/Control (20min+15'wash, 1 uM)
HEK293T	Bortezomib 90min, 500nM	3	2	1757.88	1757.88	60S acidic ribosomal protein P2	RPLP2	cytoplasm	i	LDSVGIEADDDRLNKV	i		Bortez/Cont=	>5	>5		Cont/Cont=	nd	nd	>5	=Avg Bort/Cont (1h+wash, 500 nM)
HEK293T	Bortezomib 90min, 500nM	2	2	1757.89	1757.88	60S acidic ribosomal protein P2	RPLP2	cytoplasm	i	LDSVGIEADDDRLNKV	i		Bortez/Cont=	>5	>5		Cont/Cont=	nd	nd	>5	=Avg Bort/Cont (1h+wash, 500 nM)
HEK293T	MG262 35min 1 uM	3	1	1757.89	1757.88	60S acidic ribosomal protein P2	RPLP2	cytoplasm	i	LDSVGIEADDDRLNKV	i		MG262/cont=	>5	>5		Cont/Cont=	nd	nd	>5	=Avg MG262/Cont (20min+15'wash, 1 uM)
HEK293T	Bortezomib 1h, 500nM	3	2	1757.9	1757.88	60S acidic ribosomal protein P2	RPLP2	cytoplasm	i	LDSVGIEADDDRLNKV	i		Bortez/Cont=	>5	>5	>5	Cont/Cont=	nd	nd	>5	=Avg Bort/Cont (1h, 500nM)
HEK293T	Bortezomib 1h, 50nM	3	2	1757.91	1757.88	60S acidic ribosomal protein P2	RPLP2	cytoplasm	i	LDSVGIEADDDRLNKV	i		Bortez/Cont=	>5	>5	>5	Cont/Cont=	nd	nd	>5	=Avg Bort/Cont (1h, 50nM)
HEK293T	Bortezomib 30min, 500nM	3	2	1757.91	1757.88	60S acidic ribosomal protein P2	RPLP2	cytoplasm	i	LDSVGIEADDDRLNKV	i		Bortez/Cont=	>5	>5		Cont/Cont=	nd	nd	>5	=Avg Bort/Cont (10min+wash, 500 nM)
HEK293T	Bortezomib 30min, 500nM	2	2	1757.92	1757.88	60S acidic ribosomal protein P2	RPLP2	cytoplasm	i	LDSVGIEADDDRLNKV	i		Bortez/Cont=	>5	>5		Cont/Cont=	nd	nd	>5	=Avg Bort/Cont (10min+wash, 500 nM)
HEK293T	Bortezomib 90min, 500nM	3	2	1771.89	1771.9	60S acidic ribosomal protein P2	RPLP2	cytoplasm	s	VGIEADDDRLNKVISE	l		Bortez/Cont=	>5	>5		Cont/Cont=	nd	nd	>5	=Avg Bort/Cont (1h+wash, 500 nM)
HEK293T	Epoxomicin 1hr 2 uM	3	2	1785.9	1785.91	60S acidic ribosomal protein P2	RPLP2	cytoplasm	v	GIEADDDRLNKVISEL	n		Epox/Cont=	<0.2	<0.2		Cont/Cont=	1.23077	0.769231	<0.2	=Avg Epox/Cont (1h, 2uM)
HEK293T	MLN2238 35min 1uM	3	2	1785.91	1785.91	60S acidic ribosomal protein P2	RPLP2	cytoplasm	v	GIEADDDRLNKVISEL	n		MLN2238/cont=	1.33333	0.666667	0.666667	Cont/Cont=	1	1	0.888889	=Avg MLN2238/Cont (20'+15' wash,1uM)
HEK293T	Bortezomib 1h, 50nM	3	2	1785.91	1785.91	60S acidic ribosomal protein P2	RPLP2	cytoplasm	v	GIEADDDRLNKVISEL	n		Bortez/Cont=	4.2	2.6	1.8	Cont/Cont=	0.9	1.1	2.86667	=Avg Bort/Cont (1h, 50nM)
HEK293T	Bortezomib 90min, 500nM	3	2	1785.91	1785.91	60S acidic ribosomal protein P2	RPLP2	cytoplasm	v	GIEADDDRLNKVISEL	n		Bortez/Cont=	12.8	17.6		Cont/Cont=	1.2	0.8	>5	=Avg Bort/Cont (1h+wash, 500 nM)
HEK293T	AM114 35min 1uM	3	2	1785.91	1785.91	60S acidic ribosomal protein P2	RPLP2	cytoplasm	v	GIEADDDRLNKVISEL	n		AM114/cont=	1.2	1	0.866667	Cont/Cont=	1.06667	0.933333	1.02222	=Avg AM114l/Cont (20'+15' wash,1uM)
HEK293T	Bortezomib 1h, 500nM	3	2	1785.93	1785.91	60S acidic ribosomal protein P2	RPLP2	cytoplasm	v	GIEADDDRLNKVISEL	n		Bortez/Cont=	4.48276	3.7931	3.44828	Cont/Cont=	1.03448	0.965517	4.13793	=Avg Bort/Cont (1h, 500nM)
HEK293T	Bortezomib 1h, 500nM	2	2	1785.93	1785.91	60S acidic ribosomal protein P2	RPLP2	cytoplasm	v	GIEADDDRLNKVISEL	n		Bortez/Cont=	5.41667	3.75	3.08333	Cont/Cont=	1.08333	0.916667	4.58333	=Avg Bort/Cont (1h, 500nM)
SH-SY5Y	Bortezomib 1h, 500nM	3	2	1785.93	1785.91	60S acidic ribosomal protein P2	RPLP2	cytoplasm	v	GIEADDDRLNKVISEL	n		Bortez/Cont=	po	2.74074		Cont/Cont=	1.18519	0.814815	2.74074	=Avg Bort/Cont (1h, 500nM)
HEK293T	Bortezomib 30min, 500nM	2	2	1785.94	1785.91	60S acidic ribosomal protein P2	RPLP2	cytoplasm	v	GIEADDDRLNKVISEL	n		Bortez/Cont=	>5	>5		Cont/Cont=	nd	nd	>5	=Avg Bort/Cont (10min+wash, 500 nM)
HEK293T	Epoxomicin 1hr 0.2 uM	3	2	1785.94	1785.91	60S acidic ribosomal protein P2	RPLP2	cytoplasm	v	GIEADDDRLNKVISEL	n		Epox/Cont=	<0.2	<0.2		Cont/Cont=	0.877193	1.12281	<0.2	=Avg Epox/Cont (1h, 0.2uM)
HEK293T	Bortezomib 90min, 500nM	2	2	1785.95	1785.91	60S acidic ribosomal protein P2	RPLP2	cytoplasm	v	GIEADDDRLNKVISEL	n		Bortez/Cont=	>5	>5		Cont/Cont=	nd	nd	>5	=Avg Bort/Cont (1h+wash, 500 nM)
HEK293T	Bortezomib 1h, 500nM	3	3	1852.02	1852.04	60S acidic ribosomal protein P2	RPLP2	cytoplasm	e	LNGKNIEDVIAQGIGKLA	s		Bortez/Cont=	>5	>5	>5	Cont/Cont=	nd	nd	>5	=Avg Bort/Cont (1h, 500nM)
HEK293T	Bortezomib 90min, 500nM	3	2	1870.96	1870.96	60S acidic ribosomal protein P2	RPLP2	cytoplasm	i	LDSVGIEADDDRLNKVI	s		Bortez/Cont=	>5	>5		Cont/Cont=	nd	nd	>5	=Avg Bort/Cont (1h+wash, 500 nM)
HEK293T	Bortezomib 1h, 50nM	2	2	2087	2087.04	60S acidic ribosomal protein P2	RPLP2	cytoplasm	i	LDSVGIEADDDRLNKVISE	l		Bortez/Cont=	>5	>5	>5	Cont/Cont=	nd	nd	>5	=Avg Bort/Cont (1h, 50nM)
HEK293T	Bortezomib 1h, 50nM	3	2	2087.02	2087.04	60S acidic ribosomal protein P2	RPLP2	cytoplasm	i	LDSVGIEADDDRLNKVISE	l		Bortez/Cont=	>5	>5	>5	Cont/Cont=	nd	nd	>5	=Avg Bort/Cont (1h, 50nM)
HEK293T	Bortezomib 90min, 500nM	3	2	2087.03	2087.04	60S acidic ribosomal protein P2	RPLP2	cytoplasm	i	LDSVGIEADDDRLNKVISE	l		Bortez/Cont=	>5	>5		Cont/Cont=	nd	nd	>5	=Avg Bort/Cont (1h+wash, 500 nM)
HEK293T	Bortezomib 30min, 500nM	3	2	2087.04	2087.04	60S acidic ribosomal protein P2	RPLP2	cytoplasm	i	LDSVGIEADDDRLNKVISE	l		Bortez/Cont=	>5	>5		Cont/Cont=	nd	nd	>5	=Avg Bort/Cont (10min+wash, 500 nM)
HEK293T	Carfilzomib 35min 1uM	3	2	2087.05	2087.04	60S acidic ribosomal protein P2	RPLP2	cytoplasm	i	LDSVGIEADDDRLNKVISE	l		Carfilzomib/cont=	>5	>5	>5	Cont/Cont=	nd	nd	>5	=Avg Carfilzomib/Cont (20'+15' wash,1uM)
HEK293T	Bortezomib 1h, 500nM	3	2	2087.05	2087.04	60S acidic ribosomal protein P2	RPLP2	cytoplasm	i	LDSVGIEADDDRLNKVISE	l		Bortez/Cont=	>5	>5	>5	Cont/Cont=	nd	nd	>5	=Avg Bort/Cont (1h, 500nM)
SH-SY5Y	MG262 35min 1 uM	3	2	2087.05	2087.04	60S acidic ribosomal protein P2	RPLP2	cytoplasm	i	LDSVGIEADDDRLNKVISE	l		MG262/cont=	>5	>5	>5	Cont/Cont=	nd	nd	>5	=Avg MG262/Control (20min+15'wash, 1 uM)
HEK293T	Epoxomicin 1hr 2 uM	2	2	2087.1	2087.04	60S acidic ribosomal protein P2	RPLP2	cytoplasm	i	LDSVGIEADDDRLNKVISE	l		Epox/Cont=	>5	>5		Cont/Cont=	nd	nd	>5	=Avg Epox/Cont (1h, 2uM)
HEK293T	Bortezomib 30min, 500nM	2	2	2087.11	2087.04	60S acidic ribosomal protein P2	RPLP2	cytoplasm	i	LDSVGIEADDDRLNKVISE	l		Bortez/Cont=	>5	>5		Cont/Cont=	nd	nd	>5	=Avg Bort/Cont (10min+wash, 500 nM)
HEK293T	Bortezomib 1h, 50nM	3	2	2200.08	2200.12	60S acidic ribosomal protein P2	RPLP2	cytoplasm	i	LDSVGIEADDDRLNKVISEL	n		Bortez/Cont=	>5	>5	>5	Cont/Cont=	nd	nd	>5	=Avg Bort/Cont (1h, 50nM)
HEK293T	Bortezomib 1h, 500nM	3	2	2200.12	2200.12	60S acidic ribosomal protein P2	RPLP2	cytoplasm	i	LDSVGIEADDDRLNKVISEL	n		Bortez/Cont=	>5	>5	>5	Cont/Cont=	nd	nd	>5	=Avg Bort/Cont (1h, 500nM)
HEK293T	Bortezomib 30min, 500nM	3	2	2200.12	2200.12	60S acidic ribosomal protein P2	RPLP2	cytoplasm	i	LDSVGIEADDDRLNKVISEL	n		Bortez/Cont=	>5	>5		Cont/Cont=	nd	nd	>5	=Avg Bort/Cont (10min+wash, 500 nM)
SH-SY5Y	Bortezomib 1h, 500nM	3	2	2200.13	2200.12	60S acidic ribosomal protein P2	RPLP2	cytoplasm	i	LDSVGIEADDDRLNKVISEL	n		Bortez/Cont=	>5	>5		Cont/Cont=	nd	nd	>5	=Avg Bort/Cont (1h, 500nM)
HEK293T	Bortezomib 90min, 500nM	3	2	2200.14	2200.12	60S acidic ribosomal protein P2	RPLP2	cytoplasm	i	LDSVGIEADDDRLNKVISEL	n		Bortez/Cont=	>5	>5		Cont/Cont=	nd	nd	>5	=Avg Bort/Cont (1h+wash, 500 nM)
HEK293T	Bortezomib 30min, 500nM	4	4	2203.15	2203.22	60S acidic ribosomal protein P2	RPLP2	cytoplasm	v	ASYLLAALGGNSSPSAKDIKKI	l		Bortez/Cont=	>5	>5		Cont/Cont=	nd	nd	>5	=Avg Bort/Cont (10min+wash, 500 nM)
HEK293T	Bortezomib 90min, 500nM	4	4	2203.22	2203.22	60S acidic ribosomal protein P2	RPLP2	cytoplasm	v	ASYLLAALGGNSSPSAKDIKKI	l		Bortez/Cont=	>5	>5		Cont/Cont=	nd	nd	>5	=Avg Bort/Cont (1h+wash, 500 nM)
HEK293T	Bortezomib 1h, 500nM	4	4	2203.26	2203.22	60S acidic ribosomal protein P2	RPLP2	cytoplasm	v	ASYLLAALGGNSSPSAKDIKKI	l		Bortez/Cont=	>5	>5	>5	Cont/Cont=	nd	nd	>5	=Avg Bort/Cont (1h, 500nM)
HEK293T	Bortezomib 1h, 50nM	4	4	2203.3	2203.22	60S acidic ribosomal protein P2	RPLP2	cytoplasm	v	ASYLLAALGGNSSPSAKDIKKI	l		Bortez/Cont=	>5	>5	>5	Cont/Cont=	nd	nd	>5	=Avg Bort/Cont (1h, 50nM)
HEK293T	Bortezomib 1h, 500nM	3	4	2203.33	2203.22	60S acidic ribosomal protein P2	RPLP2	cytoplasm	v	ASYLLAALGGNSSPSAKDIKKI	l		Bortez/Cont=	>5	>5	>5	Cont/Cont=	nd	nd	>5	=Avg Bort/Cont (1h, 500nM)
HEK293T	Epoxomicin 1hr 2 uM	3	3	1668.87	1668.9	60S acidic ribosomal protein P2 polymorphism	RPLP2	cytoplasm	l	DGKNIEDVIAQGIGKL	a		Epox/Cont=	0.302632	0.25		Cont/Cont=	1.25	0.75	0.276316	=Avg Epox/Cont (1h, 2uM)
HEK293T	MLN2238 35min 1uM	3	3	1668.87	1668.9	60S acidic ribosomal protein P2 polymorphism	RPLP2	cytoplasm	l	DGKNIEDVIAQGIGKL	a		MLN2238/cont=	1.25424	1.01695	0.745763	Cont/Cont=	1.01695	0.983051	1.00565	=Avg MLN2238/Cont (20'+15' wash,1uM)
HEK293T	Bortezomib 30min, 500nM	3	3	1668.89	1668.9	60S acidic ribosomal protein P2 polymorphism	RPLP2	cytoplasm	l	DGKNIEDVIAQGIGKL	a		Bortez/Cont=	>5	>5		Cont/Cont=	nd	nd	>5	=Avg Bort/Cont (10min+wash, 500 nM)
HEK293T	Bortezomib 90min, 500nM	3	3	1668.9	1668.9	60S acidic ribosomal protein P2 polymorphism	RPLP2	cytoplasm	l	DGKNIEDVIAQGIGKL	a		Bortez/Cont=	>5	>5		Cont/Cont=	nd	nd	>5	=Avg Bort/Cont (1h+wash, 500 nM)
HEK293T	AM114 35min 1uM	3	3	1668.9	1668.9	60S acidic ribosomal protein P2 polymorphism	RPLP2	cytoplasm	l	DGKNIEDVIAQGIGKL	a		AM114/cont=	1.22581	0.903226	0.774194	Cont/Cont=	1.09677	0.903226	0.967742	=Avg AM114l/Cont (20'+15' wash,1uM)
HEK293T	Bortezomib 90min, 500nM	2	3	1668.93	1668.9	60S acidic ribosomal protein P2 polymorphism	RPLP2	cytoplasm	l	DGKNIEDVIAQGIGKL	a		Bortez/Cont=	>5	>5		Cont/Cont=	nd	nd	>5	=Avg Bort/Cont (1h+wash, 500 nM)
HEK293T	Bortezomib 30min, 500nM	2	3	1668.93	1668.9	60S acidic ribosomal protein P2 polymorphism	RPLP2	cytoplasm	l	DGKNIEDVIAQGIGKL	a		Bortez/Cont=	>5	>5		Cont/Cont=	nd	nd	>5	=Avg Bort/Cont (10min+wash, 500 nM)
SH-SY5Y	MG132 35min 2.5 uM	3	2	1504.71	1504.75	60S Ribosomal protein L17	RPL17	cytoplasm	*m	VRYSLDPENPTKS	c		MG132/cont=	2.11429	0.971429	2.57143	Cont/Cont=	1.2	0.8	1.88571	=Avg MG132/Cont (20min+15'wash, 2.5 uM)
HEK293T	Bortezomib 90min, 500nM	2	2	1615.85	1615.85	60S Ribosomal protein L23a	RPL23A	cytoplasm	a	PDYDALDVANKIGII	*		Bortez/Cont=	>5	>5		Cont/Cont=	nd	nd	>5	=Avg Bort/Cont (1h+wash, 500 nM)
SH-SY5Y	Bortezomib 1h, 500nM	2	2	1272.6	1272.63	60S Ribosomal protein L31	RPL31	cytoplasm	f	KNLQTVNVDEN	*		Bortez/Cont=	2.4	1.4		Cont/Cont=	1.2	0.8	1.9	=Avg Bort/Cont (1h, 500nM)
HEK293T	Bortezomib 90min, 500nM	2	2	1272.64	1272.63	60S Ribosomal protein L31	RPL31	cytoplasm	f	KNLQTVNVDEN	*		Bortez/Cont=	>5	>5		Cont/Cont=	nd	nd	>5	=Avg Bort/Cont (1h+wash, 500 nM)
SH-SY5Y	MG262 35min 1 uM	2	2	1272.65	1272.63	60S Ribosomal protein L31	RPL31	cytoplasm	f	KNLQTVNVDEN	*		MG262/cont=	>5	>5	>5	Cont/Cont=	nd	nd	>5	=Avg MG262/Control (20min+15'wash, 1 uM)
HEK293T	Lactacystin	3	2	1134.61	1134.64	Acidic leucine-rich nuclear phosphoprotein 32 family member B	Anp32b	nucleus	s	AEKLPNLTHL	n		Lactacystin/cont=	<0.20	<0.20		Cont/Cont=	0.903226	1.09677	<0.20	=Avg Lactacystin/Cont (20min+15'wash, 1 uM)
HEK293T	MLN2238 35min 1uM	3	2	1134.63	1134.64	Acidic leucine-rich nuclear phosphoprotein 32 family member B	Anp32b	nucleus	s	AEKLPNLTHL	n		MLN2238/cont=	0.315789	0.294737	0.368421	Cont/Cont=	1.05263	0.947368	0.326316	=Avg MLN2238/Cont (20'+15' wash,1uM)
HEK293T	Bestatin 75min 10uM	3	2	1134.63	1134.64	Acidic leucine-rich nuclear phosphoprotein 32 family member B	Anp32b	nucleus	s	AEKLPNLTHL	n		Bestatin/cont=	0.877193	1.05263	1.05263	Cont/Cont=	0.701754	1.29825	0.994152	=Avg Bestatin/Cont (60'+15' wash,100uM)
HEK293T	AM114 35min 1uM	3	2	1134.64	1134.64	Acidic leucine-rich nuclear phosphoprotein 32 family member B	Anp32b	nucleus	s	AEKLPNLTHL	n		AM114/cont=	1.33333	0.75	0.666667	Cont/Cont=	1.16667	0.833333	0.916667	=Avg AM114l/Cont (20'+15' wash,1uM)
SH-SY5Y	MLN2238 35min 1uM	3	3	1009.6	1009.63	Acidic nuclear phosphoprotein pp32	ANP32A	nucleus	i	ANLPKLNKL	k		MLN2238/cont=	1.14286	0.952381	1.71429	Cont/Cont=	1.04762	0.952381	1.26984	=Avg MLN2238/Cont (20'+15' wash,1uM)
SH-SY5Y	Carfilzomib 35min 1uM	3	3	1009.6	1009.63	Acidic nuclear phosphoprotein pp32	ANP32A	nucleus	i	ANLPKLNKL	k		Carfilzomib/cont=	1	1.14286	0.685714	Cont/Cont=	1.07143	0.928571	0.942857	=Avg Carfil/Cont (20'+15' wash,1uM)
HEK293T	MLN2238 35min 1uM	3	2	1009.6	1009.63	Acidic nuclear phosphoprotein pp32	ANP32A	nucleus	i	ANLPKLNKL	k		MLN2238/cont=	0.896552	0.62069	0.827586	Cont/Cont=	0.896552	1.10345	0.781609	=Avg MLN2238/Cont (20'+15' wash,1uM)
HEK293T	Bortezomib 1h, 500nM	3	3	1480.94	1480.9	Acidic nuclear phosphoprotein pp32	ANP32A	nucleus	v	GLTSIANLPKLNKL	k		Bortez/Cont=	3.75	3.75	3.625	Cont/Cont=	1.25	0.75	3.70833	=Avg Bort/Cont (1h, 500nM)
HEK293T	Bortezomib 1h, 50nM	3	3	1480.96	1480.9	Acidic nuclear phosphoprotein pp32	ANP32A	nucleus	v	GLTSIANLPKLNKL	k		Bortez/Cont=	2.73684	1.52632	1.05263	Cont/Cont=	0.842105	1.15789	1.77193	=Avg Bort/Cont (1h, 50nM)
HEK293T	Bortezomib 1h, 50nM	2	2	1607.78	1607.76	Acidic nuclear phosphoprotein pp32	ANP32A	nucleus	n	EGKLEGLTDEFEEL	e		Bortez/Cont=	>5	>5	>5	Cont/Cont=	nd	nd	>5	=Avg Bort/Cont (1h, 50nM)
HEK293T	Bortezomib 1h, 50nM	2	2	1996.89	1996.95	Acidic nuclear phosphoprotein pp32	ANP32A	nucleus	n	EGKLEGLTDEFEELEFL	s		Bortez/Cont=	>5	>5	>5	Cont/Cont=	nd	nd	>5	=Avg Bort/Cont (1h, 50nM)
HEK293T	Bortezomib 30min, 500nM	2	2	1996.97	1996.95	Acidic nuclear phosphoprotein pp32	ANP32A	nucleus	n	EGKLEGLTDEFEELEFL	s		Bortez/Cont=	>5	>5		Cont/Cont=	nd	nd	>5	=Avg Bort/Cont (10min+wash, 500 nM)
HEK293T	Bortezomib 90min, 500nM	2	2	1996.99	1996.95	Acidic nuclear phosphoprotein pp32	ANP32A	nucleus	n	EGKLEGLTDEFEELEFL	s		Bortez/Cont=	>5	>5		Cont/Cont=	nd	nd	>5	=Avg Bort/Cont (1h+wash, 500 nM)
HEK293T	Bortezomib 1h, 50nM	2	2	2184.99	2185.03	Acidic nuclear phosphoprotein pp32	ANP32A	nucleus	n	EGKLEGLTDEFEELEFLST	i		Bortez/Cont=	>5	>5	>5	Cont/Cont=	nd	nd	>5	=Avg Bort/Cont (1h, 50nM)
HEK293T	Bortezomib 1h, 500nM	2	2	2185.07	2185.03	Acidic nuclear phosphoprotein pp32	ANP32A	nucleus	n	EGKLEGLTDEFEELEFLST	i		Bortez/Cont=	>5	>5	>5	Cont/Cont=	nd	nd	>5	=Avg Bort/Cont (1h, 500nM)
HEK293T	Bortezomib 90min, 500nM	2	2	2185.09	2185.03	Acidic nuclear phosphoprotein pp32	ANP32A	nucleus	n	EGKLEGLTDEFEELEFLST	i		Bortez/Cont=	>5	>5		Cont/Cont=	nd	nd	>5	=Avg Bort/Cont (1h+wash, 500 nM)
HEK293T	Bortezomib 1h, 50nM	3	2	2882.33	2882.38	Acidic nuclear phosphoprotein pp32	ANP32A	nucleus	l	VLDNSRSNEGKLEGLTDEFEELEFL	s		Bortez/Cont=	1.22	0.9	0.72	Cont/Cont=	1	1	0.946667	=Avg Bort/Cont (1h, 50nM)
HEK293T	Bortezomib 1h, 500nM	3	2	2882.38	2882.38	Acidic nuclear phosphoprotein pp32	ANP32A	nucleus	l	VLDNSRSNEGKLEGLTDEFEELEFL	s		Bortez/Cont=	1.78947	1.73684	1.36842	Cont/Cont=	1.05263	0.947368	1.63158	=Avg Bort/Cont (1h, 500nM)
SH-SY5Y	MLN2238 35min 1uM	4	3	1628.83	1628.87	Activated RNA polymerase II transcriptional coactivator p15	SUB1	nucleus	L	KEQISDIDDAVRKL	*		MLN2238/cont=	0.166667	0.166667	0.166667	Cont/Cont=	1.16667	0.833333	<0.2	=Avg MLN2238/Cont (20'+15' wash,1uM)
HEK293T	AM114 35min 1uM	3	2	1628.87	1628.87	Activated RNA polymerase II transcriptional coactivator p15	SUB1	nucleus	L	KEQISDIDDAVRKL	*		AM114/cont=	1	1.22222	1.22222	Cont/Cont=	0.777778	1.22222	1.14815	=Avg AM114l/Cont (20'+15' wash,1uM)
HEK293T	MLN2238 35min 1uM	3	2	1628.88	1628.87	Activated RNA polymerase II transcriptional coactivator p15	SUB1	nucleus	L	KEQISDIDDAVRKL	*		MLN2238/cont=	0.298507	0.238806	0.179104	Cont/Cont=	0.895522	1.10448	0.238806	=Avg MLN2238/Cont (20'+15' wash,1uM)
HEK293T	Bortezomib 90min, 500nM	3	3	1923.97	1923.95	Acyl carrier protein, mitochondrial	NDUFAB1	mitochondria	c	PQEIVDYIADKKDVYE	*		Bortez/Cont=	>5	>5		Cont/Cont=	nd	nd	>5	=Avg Bort/Cont (1h+wash, 500 nM)
HEK293T	Bortezomib 30min, 500nM	3	3	1923.99	1923.95	Acyl carrier protein, mitochondrial	NDUFAB1	mitochondria	c	PQEIVDYIADKKDVYE	*		Bortez/Cont=	>5	>5		Cont/Cont=	nd	nd	>5	=Avg Bort/Cont (10min+wash, 500 nM)
SH-SY5Y	Bortezomib 1h, 500nM	2	2	1996.93	1996.9	Acyl carrier protein, mitochondrial	NDUFAB1	mitochondria	a	MEDEFGFEIPDIDAEKL	m		Bortez/Cont=	>5	>5		Cont/Cont=	nd	nd	>5	=Avg Bort/Cont (1h, 500nM)
HEK293T	Bortezomib 1h, 500nM	2	2	1996.95	1996.9	Acyl carrier protein, mitochondrial	NDUFAB1	mitochondria	a	MEDEFGFEIPDIDAEKL	m		Bortez/Cont=	>5	>5	>5	Cont/Cont=	nd	nd	>5	=Avg Bort/Cont (1h, 500nM)
HEK293T	Bortezomib 90min, 500nM	2	2	1996.96	1996.9	Acyl carrier protein, mitochondrial	NDUFAB1	mitochondria	a	MEDEFGFEIPDIDAEKL	m		Bortez/Cont=	>5	>5		Cont/Cont=	nd	nd	>5	=Avg Bort/Cont (1h+wash, 500 nM)
HEK293T	Bortezomib 30min, 500nM	2	2	1996.97	1996.9	Acyl carrier protein, mitochondrial	NDUFAB1	mitochondria	a	MEDEFGFEIPDIDAEKL	m		Bortez/Cont=	>5	>5		Cont/Cont=	nd	nd	>5	=Avg Bort/Cont (10min+wash, 500 nM)
SH-SY5Y	Bortezomib 1h, 500nM	2	2	2067.92	2067.93	Acyl carrier protein, mitochondrial	NDUFAB1	mitochondria	m	AMEDEFGFEIPDIDAEKL	m		Bortez/Cont=	>5	>5		Cont/Cont=	nd	nd	>5	=Avg Bort/Cont (1h, 500nM)
HEK293T	Bortezomib 1h, 50nM	3	1	1784.84	1784.87	Acyl-CoA-binding protein (Diazepam binding inhibitor)	DBI	cytoplasm	*m	Ac-SQAEFEKAAEEVRHL	k		Bortez/Cont=	>5	>5	>5	Cont/Cont=	nd	nd	>5	=Avg Bort/Cont (1h, 50nM)
HEK293T	Bortezomib 90min, 500nM	3	1	1784.87	1784.87	Acyl-CoA-binding protein (Diazepam binding inhibitor)	DBI	cytoplasm	*m	Ac-SQAEFEKAAEEVRHL	k		Bortez/Cont=	>5	>5		Cont/Cont=	nd	nd	>5	=Avg Bort/Cont (1h+wash, 500 nM)
HEK293T	Bortezomib 30min, 500nM	3	1	1784.87	1784.87	Acyl-CoA-binding protein (Diazepam binding inhibitor)	DBI	cytoplasm	*m	Ac-SQAEFEKAAEEVRHL	k		Bortez/Cont=	>5	>5		Cont/Cont=	nd	nd	>5	=Avg Bort/Cont (10min+wash, 500 nM)
HEK293T	MG262 35min 1 uM	2	1	955.58	955.57	Barrier to autointegration factor 1	BANF1	nucleus	s	LAGIGEVLGK	k		MG262/cont=	>5	>5		Cont/Cont=	nd	nd	>5	=Avg MG262/Cont (20min+15'wash, 1 uM)
HEK293T	Bortezomib 90min, 500nM	2	2	955.582	955.57	Barrier to autointegration factor 1	BANF1	nucleus	s	LAGIGEVLGK	k		Bortez/Cont=	>5	>5		Cont/Cont=	nd	nd	>5	=Avg Bort/Cont (1h+wash, 500 nM)
HEK293T	Bortezomib 1h, 500nM	2	2	955.611	955.57	Barrier to autointegration factor 1	BANF1	nucleus	s	LAGIGEVLGK	k		Bortez/Cont=	>5	>5	>5	Cont/Cont=	nd	nd	>5	=Avg Bort/Cont (1h, 500nM)
HEK293T	Epoxomicin 1hr 2 uM	2	1	1106.58	1106.54	Barrier to autointegration factor 1	BANF1	nucleus	d	EDLFREWL	k		Epox/Cont=	>5	>5		Cont/Cont=	nd	nd	>5	=Avg Epox/Cont (1h, 2uM)
HEK293T	Epoxomicin 1hr 2 uM	3	3	1341.72	1341.75	Barrier to autointegration factor 1	BANF1	nucleus	l	AGIGEVLGKKLEE	r		Epox/Cont=	>5	>5		Cont/Cont=	nd	nd	>5	=Avg Epox/Cont (1h, 2uM)
HEK293T	Bortezomib 90min, 500nM	3	3	1454.83	1454.83	Barrier to autointegration factor 1	BANF1	nucleus	s	LAGIGEVLGKKLEE	r		Bortez/Cont=	>5	>5		Cont/Cont=	nd	nd	>5	=Avg Bort/Cont (1h+wash, 500 nM)
SH-SY5Y	Carfilzomib 35min 1uM	5	3	2012.98	2013.04	BolA-like protein 2	BOLA2	?	f	EQKTLTPDQWARERQK	*		Carfilzomib/cont=	<0.20	<0.20	<0.20	Cont/Cont=	1.03226	0.967742	<0.2	=Avg Carfil/Cont (20'+15' wash,1uM)
SH-SY5Y	MLN2238 35min 1uM	5	3	2013	2013.04	BolA-like protein 2	BOLA2	?	f	EQKTLTPDQWARERQK	*		MLN2238/cont=	<0.20	<0.20	<0.20	Cont/Cont=	1.08571	0.914286	<0.2	=Avg MLN2238/Cont (20'+15' wash,1uM)
HEK293T	MLN2238 35min 1uM	5	3	2013	2013.04	BolA-like protein 2	BOLA2	?	f	EQKTLTPDQWARERQK	*		MLN2238/cont=	0.125	0.0892857	0.0535714	Cont/Cont=	0.928571	1.07143	<0.2	=Avg MLN/Cont (20'+15' wash,1uM)
SH-SY5Y	MLN2238 35min 1uM	4	3	2013.01	2013.04	BolA-like protein 2	BOLA2	?	f	EQKTLTPDQWARERQK	*		MLN2238/cont=	0.171429	0.228571	0.114286	Cont/Cont=	1.02857	0.971429	<0.2	=Avg MLN2238/Cont (20'+15' wash,1uM)
SH-SY5Y	Carfilzomib 35min 1uM	4	3	2013.04	2013.04	BolA-like protein 2	BOLA2	?	f	EQKTLTPDQWARERQK	*		Carfilzomib/cont=	0.117647	0.117647	0.176471	Cont/Cont=	1.05882	0.941176	<0.2	=Avg Carfil/Cont (20'+15' wash,1uM)
SH-SY5Y	Lactacystin	2	1	1329.59	1329.6	Cathepsin C	CTSC	lysosome	r	DPFNPFELTNH	a		Lactacystin/cont=	1.61538	0.910256	1.26923	Cont/Cont=	1.07692	0.923077	1.26496	=Avg Lactacystin/Cont (20min+15'wash, 1 uM)
SH-SY5Y	Bortezomib 1h, 500nM	2	1	1329.61	1329.6	Cathepsin C	CTSC	lysosome	r	DPFNPFELTNH	a		Bortez/Cont=	1.22222	0.888889		Cont/Cont=	1.22222	0.777778	1.05556	=Avg Bort/Cont (1h, 500nM)
HEK293T	Bestatin Methyl Ester 75min 100uM	2	1	1329.61	1329.6	Cathepsin C	CTSC	lysosome	r	DPFNPFELTNH	a		BME/cont=	1.37838	1.43243	1.62162	Cont/Cont=	1.21622	0.783784	1.47748	=Avg BestatinMethylEster/Cont (60'+15' wash,100uM)
SH-SY5Y	Carfilzomib 35min 1uM	2	1	1329.63	1329.6	Cathepsin C	CTSC	lysosome	r	DPFNPFELTNH	a		Carfilzomib/cont=	0.954248	0.627451	0.653595	Cont/Cont=	1.04575	0.954248	0.745098	=Avg Carfil/Cont (20'+15' wash,1uM)
SH-SY5Y	MLN2238 35min 1uM	2	1	1329.64	1329.6	Cathepsin C	CTSC	lysosome	r	DPFNPFELTNH	a		MLN2238/cont=	0.75	0.75	0.5	Cont/Cont=	1.25	0.75	0.666667	=Avg MLN2238/Cont (20'+15' wash,1uM)
HEK293T	Butabindide 35min 100 uM	2	2	851.489	851.512	Cathepsin D	CTSD	Lysosomes	e	GPIPEVLK	n		Butabindide/cont=	1.12	1.32	1.06	Cont/Cont=	1	1	1.16667	=Avg But/Cont (20min+15'wash, 100uM)
HEK293T	Carfilzomib 35min 1uM	2	2	851.499	851.512	Cathepsin D	CTSD	Lysosomes	e	GPIPEVLK	n		Carfilzomib/cont=	1.06897	1.06897	1.10345	Cont/Cont=	1.31034	0.689655	1.08046	=Avg Carfil/Cont (20'+15' wash,1uM)
HEK293T	MLN2238 35min 1uM	2	2	851.512	851.512	Cathepsin D	CTSD	Lysosomes	e	GPIPEVLK	n		MLN2238/cont=	1.4	1.06667	1	Cont/Cont=	1	1	1.15556	=Avg MLN2238/Cont (20'+15' wash,1uM)
HEK293T	Lactacystin	2	2	851.519	851.512	Cathepsin D	CTSD	Lysosomes	e	GPIPEVLK	n		Lactacystin/cont=	0.921739	0.93913		Cont/Cont=	1.14783	0.852174	0.930435	=Avg Lactacystin/Cont (20min+15'wash, 1 uM)
SH-SY5Y	MG132 35min 2.5 uM	2	2	851.529	851.512	Cathepsin D	CTSD	Lysosomes	e	GPIPEVLK	n		MG132/cont=	<0.20	<0.20	<0.20	Cont/Cont=	1.21875	0.78125	<0.2	=Avg MG132/Cont (20min+15'wash, 2.5 uM)
SH-SY5Y	Lactacystin	2	2	851.531	851.512	Cathepsin D	CTSD	Lysosomes	e	GPIPEVLK	n		Lactacystin/cont=	0.945813	0.561576	0.955665	Cont/Cont=	1.1133	0.8867	0.821018	=Avg Lactacystin/Cont (20min+15'wash, 1 uM)
HEK293T	Bortezomib 1h, 500nM	2	2	851.56	851.512	Cathepsin D	CTSD	Lysosomes	e	GPIPEVLK	n		Bortez/Cont=	1.2381	1.12381	1.04762	Cont/Cont=	1.04762	0.952381	1.13651	=Avg Bort/Cont (1h, 500nM)
SH-SY5Y	MG132 35min 2.5 uM	2	2	980.543	980.554	Cathepsin D	CTSD	Lysosomes	t	EGPIPEVLK	n		MG132/cont=	0.617284	0.444444	0.419753	Cont/Cont=	1.4321	0.567901	0.493827	=Avg MG132/Cont (20min+15'wash, 2.5 uM)
HEK293T	Carfilzomib 35min 1uM	2	1	1081.53	1081.54	Cathepsin D	CTSD	lysosome	k	LVDQNIFSF	y		Carfilzomib/cont=	0.818182	0.909091	0.795455	Cont/Cont=	0.909091	1.09091	0.840909	=Avg Carfilzomib/Cont (20'+15' wash,1uM)
SH-SY5Y	Lactacystin	3	2	1353.74	1353.76	CD99 antigen	CD99	membrane	n	AEPAVQRTLLEK	*		Lactacystin/cont=	0.966184	0.560386	0.850242	Cont/Cont=	1.08213	0.917874	0.792271	=Avg Lactacystin/Cont (20min+15'wash, 1 uM)
SH-SY5Y	MG132 35min 2.5 uM	3	2	1353.75	1353.76	CD99 antigen	CD99	membrane	n	AEPAVQRTLLEK	*		MG132/cont=	0.569647	0.494118	0.541176	Cont/Cont=	1.08235	0.917647	0.53498	=Avg MG132/Cont (20min+15'wash, 2.5 uM)
HEK293T	MLN2238 35min 1uM	3	2	1353.76	1353.76	CD99 antigen	CD99	membrane	n	AEPAVQRTLLEK	*		MLN2238/cont=	1.63265	1.22449	1.02041	Cont/Cont=	1.02041	0.979592	1.29252	=Avg MLN2238/Cont (20'+15' wash,1uM)
HEK293T	Carfilzomib 35min 1uM	3	2	1353.76	1353.76	CD99 antigen	CD99	membrane	n	AEPAVQRTLLEK	*		Carfilzomib/cont=	1.13889	1	0.888889	Cont/Cont=	1.11111	0.888889	1.00926	=Avg Carfil/Cont (20'+15' wash,1uM)
HEK293T	Bestatin Methyl Ester 75min 100uM	3	2	1265.64	1265.67	Cerebellin-4	CBLN4	Secretory pathway	n	SKVAFSAVRSTN	h		BME/cont=	0.639344	<0.2	<0.2	Cont/Cont=	0.622951	1.37705	0.213115	=Avg BestatinMethylEster/Cont (60'+15' wash,100uM)
HEK293T	Bestatin Methyl Ester 75min 100uM	3	2	1450.74	1450.75	Cerebellin-4	CBLN4	Secretory pathway	a	ANSKVAFSAVRSTN	h		BME/cont=	0.810345	<0.2	<0.2	Cont/Cont=	0.913793	1.08621	0.270115	=Avg BestatinMethylEster/Cont (60'+15' wash,100uM)
HEK293T	MLN2238 35min 1uM	2	2	1450.78	1450.75	Cerebellin-4	CBLN4	Secretory pathway	a	ANSKVAFSAVRSTN	h		MLN2238/cont=	>5	>5	>5	Cont/Cont=	nd	nd	>5	=Avg MLN2238/Cont (20'+15' wash,1uM)
HEK293T	AM114 35min 1uM	2	2	1630.78	1630.79	Coiled-coil domain-containing protein 97	CCDC97	?	*	Ac-MEAVATATAAKEPDKG	c		AM114/cont=	0.64	0.88	1.04	Cont/Cont=	1.28	0.72	0.853333	=Avg AM114l/Cont (20'+15' wash,1uM)
HEK293T	Carfilzomib 35min 1uM	2	2	1630.78	1630.79	Coiled-coil domain-containing protein 97	CCDC97	?	*	Ac-MEAVATATAAKEPDKG	c		Carfilzomib/cont=	0.9375	0.9375	0.6875	Cont/Cont=	1.25	0.75	0.854167	=Avg Carfil/Cont (20'+15' wash,1uM)
SH-SY5Y	Lactacystin	2	2	1630.79	1630.79	Coiled-coil domain-containing protein 97	CCDC97	?	*	Ac-MEAVATATAAKEPDKG	c		Lactacystin/cont=	0.930481	0.57754	1.24064	Cont/Cont=	1.03743	0.962567	0.916221	=Avg Lactacystin/Cont (20min+15'wash, 1 uM)
HEK293T	Bortezomib 1h, 50nM	2	1	1236.56	1236.58	Complement component 1 Q subcomponent-binding protein, mitochondrial	C1QBP	mitochondria	w	ALYDHLMDFL	a		Bortez/Cont=	4.42424	2.42424	1.51515	Cont/Cont=	0.909091	1.09091	2.78788	=Avg Bort/Cont (1h, 50nM)
HEK293T	Bortezomib 90min, 500nM	2	1	1236.59	1236.58	Complement component 1 Q subcomponent-binding protein, mitochondrial	C1QBP	mitochondria	w	ALYDHLMDFL	a		Bortez/Cont=	>5	>5		Cont/Cont=	nd	nd	>5	=Avg Bort/Cont (1h+wash, 500 nM)
HEK293T	Bortezomib 1h, 500nM	2	1	1236.59	1236.58	Complement component 1 Q subcomponent-binding protein, mitochondrial	C1QBP	mitochondria	w	ALYDHLMDFL	a		Bortez/Cont=	>5	>5	>5	Cont/Cont=	nd	nd	>5	=Avg Bort/Cont (1h, 500nM)
HEK293T	Bortezomib 90min, 500nM	3	3	1292.7	1292.7	Complement component 1 Q subcomponent-binding protein, mitochondrial	C1QBP	mitochondria	f	LEDLKSFVKSQ	*		Bortez/Cont=	>5	>5		Cont/Cont=	nd	nd	>5	=Avg Bort/Cont (1h+wash, 500 nM)
HEK293T	Bortezomib 1h, 500nM	2	3	1292.75	1292.7	Complement component 1 Q subcomponent-binding protein, mitochondrial	C1QBP	mitochondria	f	LEDLKSFVKSQ	*		Bortez/Cont=	>5	>5	>5	Cont/Cont=	nd	nd	>5	=Avg Bort/Cont (1h, 500nM)
HEK293T	Bortezomib 1h, 500nM	3	3	1292.76	1292.7	Complement component 1 Q subcomponent-binding protein, mitochondrial	C1QBP	mitochondria	f	LEDLKSFVKSQ	*		Bortez/Cont=	>5	>5	>5	Cont/Cont=	nd	nd	>5	=Avg Bort/Cont (1h, 500nM)
HEK293T	Bortezomib 1h, 50nM	2	1	1762.78	1762.84	Complement component 1 Q subcomponent-binding protein, mitochondrial	C1QBP	mitochondria	l	ADRGVDNTFADELVEL	s		Bortez/Cont=	>5	>5	>5	Cont/Cont=	nd	nd	>5	=Avg Bort/Cont (1h, 50nM)
SH-SY5Y	Bortezomib 1h, 500nM	2	1	1762.81	1762.84	Complement component 1 Q subcomponent-binding protein, mitochondrial	C1QBP	mitochondria	l	ADRGVDNTFADELVEL	s		Bortez/Cont=	4.07143	1.92857		Cont/Cont=	1.28571	0.714286	3	=Avg Bort/Cont (1h, 500nM)
HEK293T	Bortezomib 90min, 500nM	2	1	1762.89	1762.84	Complement component 1 Q subcomponent-binding protein, mitochondrial	C1QBP	mitochondria	l	ADRGVDNTFADELVEL	s		Bortez/Cont=	>5	>5		Cont/Cont=	nd	nd	>5	=Avg Bort/Cont (1h+wash, 500 nM)
HEK293T	Bortezomib 1h, 50nM	4	3	2712.31	2712.36	Complement component 1 Q subcomponent-binding protein, mitochondrial	C1QBP	mitochondria	l	STALEHQEYITFLEDLKSFVKSQ	*		Bortez/Cont=	2.14286	0.714286	0.928571	Cont/Cont=	1.42857	0.571429	1.2619	=Avg Bort/Cont (1h, 50nM)
SH-SY5Y	MG132 35min 2.5 uM	2	2	1044.55	1044.56	Cytochrome b-c1 complex subunit 7	UQCRB	Mitochondria	*m	(Ac-AGKQAVSASGK)	w		MG132/cont=	<0.20	<0.20	<0.20	Cont/Cont=	1.84615	0.153846	<0.2	=Avg MG132/Cont (20min+15'wash, 2.5 uM)
HEK293T	Bortezomib 30min, 500nM	2	1	1079.66	1079.64	Cytochrome b-c1 complex subunit Rieske, mitochondrial	UQCRFS1	Mitochondria	r	GVAGALRPLVQ	a		Bortez/Cont=	>5	>5		Cont/Cont=	nd	nd	>5	=Avg Bort/Cont (10min+wash, 500 nM)
HEK293T	MLN2238 35min 1uM	2	1	1025.57	1025.59	Cytochrome c oxidase subunit 4 isoform 1, mitochondrial	COX4I1	mitochondria	k	VNPIQGLASK	w		MLN2238/cont=	0.956522	0.913043	1.3913	Cont/Cont=	1.13043	0.869565	1.08696	=Avg MLN2238/Cont (20'+15' wash,1uM)
HEK293T	Carfilzomib 35min 1uM	2	1	1025.58	1025.59	Cytochrome c oxidase subunit 4 isoform 1, mitochondrial	COX4I1	mitochondria	k	VNPIQGLASK	w		Carfilzomib/cont=	1.02857	1	1.57143	Cont/Cont=	1	1	1.2	=Avg Carfil/Cont (20'+15' wash,1uM)
HEK293T	Bortezomib 30min, 500nM	2	2	1346.63	1346.65	Cytochrome c oxidase subunit 5a	COX5A	mitochondria	y	FNKPDIDAWEL	r		Bortez/Cont=	>5	>5		Cont/Cont=	nd	nd	>5	=Avg Bort/Cont (10min+wash, 500 nM)
HEK293T	Bortezomib 1h, 500nM	2	2	1346.67	1346.65	Cytochrome c oxidase subunit 5a	COX5A	mitochondria	y	FNKPDIDAWEL	r		Bortez/Cont=	>5	>5	>5	Cont/Cont=	nd	nd	>5	=Avg Bort/Cont (1h, 500nM)
HEK293T	Butabindide 75min 100uM	2	2	1356.7	1356.71	Cytochrome c oxidase subunit 5a	COX5A	mitochondria	l	GISTPEELGLDKV	*		Butabindide/cont=	0.931507	0.739726	0.821918	Cont/Cont=	1.17808	0.821918	0.83105	=Avg But/Cont (1 hour+15'wash, 100uM)
HEK293T	Bortezomib 90min, 500nM	2	2	1356.7	1356.71	Cytochrome c oxidase subunit 5a	COX5A	mitochondria	l	GISTPEELGLDKV	*		Bortez/Cont=	1.22727	1.81818		Cont/Cont=	0.545455	1.45455	1.52273	=Avg Bort/Cont (1h+wash, 500 nM)
HEK293T	Butabindide 35min 100 uM	2	2	1356.71	1356.71	Cytochrome c oxidase subunit 5a	COX5A	mitochondria	l	GISTPEELGLDKV	*		Butabindide/cont=	0.9	0.9	0.725	Cont/Cont=	1.05	0.95	0.841667	=Avg But/Cont (20min+15'wash, 100uM)
HEK293T	AM114 35min 1uM	2	2	1356.71	1356.71	Cytochrome c oxidase subunit 5a	COX5A	mitochondria	l	GISTPEELGLDKV	*		AM114/cont=	1.6	1	1	Cont/Cont=	0.9	1.1	1.2	=Avg AM114l/Cont (20'+15' wash,1uM)
HEK293T	Bortezomib 30min, 500nM	2	2	1356.71	1356.71	Cytochrome c oxidase subunit 5a	COX5A	mitochondria	l	GISTPEELGLDKV	*		Bortez/Cont=	1.77778	1.46667		Cont/Cont=	0.888889	1.11111	1.62222	=Avg Bort/Cont (10min+wash, 500 nM)
HEK293T	MLN2238 35min 1uM	2	2	1356.71	1356.71	Cytochrome c oxidase subunit 5a	COX5A	mitochondria	l	GISTPEELGLDKV	*		MLN2238/cont=	0.571429	0.514286	0.4	Cont/Cont=	1	1	0.495238	=Avg MLN2238/Cont (20'+15' wash,1uM)
HEK293T	Epoxomicin 1hr 0.2 uM	2	2	1356.71	1356.71	Cytochrome c oxidase subunit 5a	COX5A	mitochondria	l	GISTPEELGLDKV	*		Epox/Cont=	<0.2	<0.2		Cont/Cont=	0.846154	1.15385	<0.2	=Avg Epox/Cont (1h, 0.2uM)
HEK293T	Bestatin 75min 10uM	2	2	1356.71	1356.71	Cytochrome c oxidase subunit 5a	COX5A	mitochondria	l	GISTPEELGLDKV	*		Bestatin/cont=	0.675676	1.35135	0.756757	Cont/Cont=	0.810811	1.18919	0.927928	=Avg Bestatin/Cont (60'+15' wash,100uM)
SH-SY5Y	Bortezomib 1h, 500nM	2	2	1356.72	1356.71	Cytochrome c oxidase subunit 5a	COX5A	mitochondria	l	GISTPEELGLDKV	*		Bortez/Cont=	0.873786	0.543689		Cont/Cont=	1.06796	0.932039	0.708738	=Avg Bort/Cont (1h, 500nM)
HEK293T	Epoxomicin 1hr 2 uM	2	2	1356.72	1356.71	Cytochrome c oxidase subunit 5a	COX5A	mitochondria	l	GISTPEELGLDKV	*		Epox/Cont=	0.375	0.45		Cont/Cont=	1.075	0.925	0.4125	=Avg Epox/Cont (1h, 2uM)
HEK293T	Bortezomib 30min, 500nM	2	2	1356.72	1356.71	Cytochrome c oxidase subunit 5a	COX5A	mitochondria	l	GISTPEELGLDKV	*		Bortez/Cont=	1.49425	1.21839		Cont/Cont=	0.91954	1.08046	1.35632	=Avg Bort/Cont (10min+wash, 500 nM)
SH-SY5Y	MLN2238 35min 1uM	2	2	1356.73	1356.71	Cytochrome c oxidase subunit 5a	COX5A	mitochondria	l	GISTPEELGLDKV	*		MLN2238/cont=	0.285714	0.242857	0.571429	Cont/Cont=	1.28571	0.714286	0.366667	=Avg MLN2238/Cont (20'+15' wash,1uM)
SH-SY5Y	Carfilzomib 35min 1uM	2	2	1356.74	1356.71	Cytochrome c oxidase subunit 5a	COX5A	mitochondria	l	GISTPEELGLDKV	*		Carfilzomib/cont=	<0.20	<0.20	<0.20	Cont/Cont=	1.14286	0.857143	<0.2	=Avg Carfil/Cont (20'+15' wash,1uM)
HEK293T	Bortezomib 1h, 500nM	2	2	1356.74	1356.71	Cytochrome c oxidase subunit 5a	COX5A	mitochondria	l	GISTPEELGLDKV	*		Bortez/Cont=	1.03704	0.962963	1.08148	Cont/Cont=	1.06667	0.933333	1.02716	=Avg Bort/Cont (1h, 500nM)
HEK293T	Bortezomib 1h, 50nM	2	2	1356.76	1356.71	Cytochrome c oxidase subunit 5a	COX5A	mitochondria	l	GISTPEELGLDKV	*		Bortez/Cont=	0.977444	0.827068	0.75188	Cont/Cont=	0.902256	1.09774	0.85213	=Avg Bort/Cont (1h, 50nM)
HEK293T	Bortezomib 30min, 500nM	2	2	1469.82	1469.8	Cytochrome c oxidase subunit 5a	COX5A	mitochondria	e	LGISTPEELGLDKV	*		Bortez/Cont=	>5	>5		Cont/Cont=	nd	nd	>5	=Avg Bort/Cont (10min+wash, 500 nM)
HEK293T	Epoxomicin 1hr 2 uM	2	2	1469.83	1469.8	Cytochrome c oxidase subunit 5a	COX5A	mitochondria	e	LGISTPEELGLDKV	*		Epox/Cont=	>5	>5		Cont/Cont=	nd	nd	>5	=Avg Epox/Cont (1h, 2uM)
HEK293T	Epoxomicin 1hr 2 uM	2	2	1712.89	1712.88	Cytochrome c oxidase subunit 5a	COX5A	mitochondria	l	NELGISTPEELGLDKV	*		Epox/Cont=	>5	>5		Cont/Cont=	nd	nd	>5	=Avg Epox/Cont (1h, 2uM)
HEK293T	Carfilzomib 35min 1uM	2	2	1712.91	1712.88	Cytochrome c oxidase subunit 5a	COX5A	mitochondria	l	NELGISTPEELGLDKV	*		Carfilzomib/cont=	>5	>5	>5	Cont/Cont=	nd	nd	>5	=Avg Carfilzomib/Cont (20'+15' wash,1uM)
SH-SY5Y	Carfilzomib 35min 1uM	2	2	1712.93	1712.88	Cytochrome c oxidase subunit 5a	COX5A	mitochondria	l	NELGISTPEELGLDKV	*		Carfilzomib/cont=	>5	>5	>5	Cont/Cont=	nd	nd	>5	=Avg Carfil/Cont (20'+15' wash,1uM)
HEK293T	Bortezomib 1h, 50nM	3	2	2180.12	2180.17	Cytochrome c oxidase subunit 5a	COX5A	mitochondria	l	RPTLNELGISTPEELGLDKV	*		Bortez/Cont=	0.970588	0.676471	0.514706	Cont/Cont=	0.985294	1.01471	0.720588	=Avg Bort/Cont (1h, 50nM)
HEK293T	Bortezomib 30min, 500nM	3	2	2180.15	2180.17	Cytochrome c oxidase subunit 5a	COX5A	mitochondria	l	RPTLNELGISTPEELGLDKV	*		Bortez/Cont=	1.42857	1		Cont/Cont=	1.07143	0.928571	1.21429	=Avg Bort/Cont (10min+wash, 500 nM)
HEK293T	Bortezomib 1h, 500nM	3	2	2180.16	2180.17	Cytochrome c oxidase subunit 5a	COX5A	mitochondria	l	RPTLNELGISTPEELGLDKV	*		Bortez/Cont=	1.53061	1.36735	1.20408	Cont/Cont=	1.16327	0.836735	1.36735	=Avg Bort/Cont (1h, 500nM)
SH-SY5Y	Bortezomib 1h, 500nM	3	2	2180.17	2180.17	Cytochrome c oxidase subunit 5a	COX5A	mitochondria	l	RPTLNELGISTPEELGLDKV	*		Bortez/Cont=	0.833333	0.333333		Cont/Cont=	1.11111	0.888889	0.583333	=Avg Bort/Cont (1h, 500nM)
HEK293T	AM114 35min 1uM	3	2	2180.17	2180.17	Cytochrome c oxidase subunit 5a	COX5A	mitochondria	l	RPTLNELGISTPEELGLDKV	*		AM114/cont=	1.8	0.9	1.1	Cont/Cont=	1.1	0.9	1.26667	=Avg AM114l/Cont (20'+15' wash,1uM)
HEK293T	Bestatin Methyl Ester 75min 100uM	3	2	2180.19	2180.17	Cytochrome c oxidase subunit 5a	COX5A	mitochondria	l	RPTLNELGISTPEELGLDKV	*		BME/cont=	1.01695	0.932203	0.627119	Cont/Cont=	1	1	0.858757	=Avg BestatinMethylEster/Cont (60'+15' wash,100uM)
HEK293T	Epoxomicin 1hr 0.2 uM	3	2	2180.2	2180.17	Cytochrome c oxidase subunit 5a	COX5A	mitochondria	l	RPTLNELGISTPEELGLDKV	*		Epox/Cont=	<0.2	<0.2		Cont/Cont=	1.16049	0.839506	<0.2	=Avg Epox/Cont (1h, 0.2uM)
HEK293T	Bortezomib 90min, 500nM	3	2	2180.22	2180.17	Cytochrome c oxidase subunit 5a	COX5A	mitochondria	l	RPTLNELGISTPEELGLDKV	*		Bortez/Cont=	1.13333	1.33333		Cont/Cont=	1	1	1.23333	=Avg Bort/Cont (1h+wash, 500 nM)
HEK293T	Epoxomicin 1hr 2 uM	3	2	2180.23	2180.17	Cytochrome c oxidase subunit 5a	COX5A	mitochondria	l	RPTLNELGISTPEELGLDKV	*		Epox/Cont=	<0.2	<0.2		Cont/Cont=	1.28571	0.714286	<0.2	=Avg Epox/Cont (1h, 2uM)
HEK293T	Carfilzomib 35min 1uM	3	2	2293.14	2293.25	Cytochrome c oxidase subunit 5a	COX5A	mitochondria	e	LRPTLNELGISTPEELGLDKV	*		Carfilzomib/cont=	>5	>5	>5	Cont/Cont=	nd	nd	>5	=Avg Carfil/Cont (20'+15' wash,1uM)
HEK293T	Bortezomib 1h, 50nM	3	2	2293.19	2293.25	Cytochrome c oxidase subunit 5a	COX5A	mitochondria	e	LRPTLNELGISTPEELGLDKV	*		Bortez/Cont=	4.48276	3.10345	2.48276	Cont/Cont=	0.965517	1.03448	3.35632	=Avg Bort/Cont (1h, 50nM)
HEK293T	Epoxomicin 1hr 2 uM	3	2	2293.19	2293.25	Cytochrome c oxidase subunit 5a	COX5A	mitochondria	e	LRPTLNELGISTPEELGLDKV	*		Epox/Cont=	>5	>5		Cont/Cont=	nd	nd	>5	=Avg Epox/Cont (1h, 2uM)
HEK293T	Bortezomib 1h, 500nM	3	2	2293.24	2293.25	Cytochrome c oxidase subunit 5a	COX5A	mitochondria	e	LRPTLNELGISTPEELGLDKV	*		Bortez/Cont=	6.22222	6.22222	4.44444	Cont/Cont=	1.11111	0.888889	>5	=Avg Bort/Cont (1h, 500nM)
HEK293T	Bortezomib 30min, 500nM	3	2	2293.25	2293.25	Cytochrome c oxidase subunit 5a	COX5A	mitochondria	e	LRPTLNELGISTPEELGLDKV	*		Bortez/Cont=	>5	>5		Cont/Cont=	nd	nd	>5	=Avg Bort/Cont (10min+wash, 500 nM)
SH-SY5Y	Bortezomib 1h, 500nM	3	2	2293.25	2293.25	Cytochrome c oxidase subunit 5a	COX5A	mitochondria	e	LRPTLNELGISTPEELGLDKV	*		Bortez/Cont=	>5	>5		Cont/Cont=	nd	nd	>5	=Avg Bort/Cont (1h, 500nM)
HEK293T	Epoxomicin 1hr 0.2 uM	3	2	2293.26	2293.25	Cytochrome c oxidase subunit 5a	COX5A	mitochondria	e	LRPTLNELGISTPEELGLDKV	*		Epox/Cont=	1.2	0.909091		Cont/Cont=	0.909091	1.09091	1.05455	=Avg Epox/Cont (1h, 0.2uM)
HEK293T	Bortezomib 90min, 500nM	2	2	2293.28	2293.25	Cytochrome c oxidase subunit 5a	COX5A	mitochondria	e	LRPTLNELGISTPEELGLDKV	*		Bortez/Cont=	>5	>5		Cont/Cont=	nd	nd	>5	=Avg Bort/Cont (1h+wash, 500 nM)
HEK293T	Bortezomib 90min, 500nM	3	2	2293.3	2293.25	Cytochrome c oxidase subunit 5a	COX5A	mitochondria	e	LRPTLNELGISTPEELGLDKV	*		Bortez/Cont=	>5	>5		Cont/Cont=	nd	nd	>5	=Avg Bort/Cont (1h+wash, 500 nM)
HEK293T	Bortezomib 30min, 500nM	2	2	2293.31	2293.25	Cytochrome c oxidase subunit 5a	COX5A	mitochondria	e	LRPTLNELGISTPEELGLDKV	*		Bortez/Cont=	>5	>5		Cont/Cont=	nd	nd	>5	=Avg Bort/Cont (10min+wash, 500 nM)
HEK293T	AM114 35min 1uM	2	2	1382.63	1382.64	Cytochrome c oxidase subunit 6b	COX6B1	mitochondria	*m	Ac-AEDMETKIKNY	k		AM114/cont=	1.16667	1	0.833333	Cont/Cont=	1.16667	0.833333	1	=Avg AM114l/Cont (20'+15' wash,1uM)
HEK293T	Bortezomib 30min, 500nM	2	2	1382.63	1382.64	Cytochrome c oxidase subunit 6b	COX6B1	mitochondria	*m	Ac-AEDMETKIKNY	k		Bortez/Cont=	3.66	3.02		Cont/Cont=	1.06	0.94	>5	=Avg Bort/Cont (10min+wash, 500 nM)
SH-SY5Y	Lactacystin	2	2	1382.63	1382.64	Cytochrome c oxidase subunit 6b	COX6B1	mitochondria	*m	Ac-AEDMETKIKNY	k		Lactacystin/cont=	0.882051	0.482051	0.779487	Cont/Cont=	1.2	0.8	0.71453	=Avg Lactacystin/Cont (20min+15'wash, 1 uM)
HEK293T	MG262 35min 1 uM	2	2	1382.64	1382.64	Cytochrome c oxidase subunit 6b	COX6B1	mitochondria	*m	Ac-AEDMETKIKNY	k		MG262/cont=	3.09091	3.18182		Cont/Cont=	1.30435	0.695652	2.47826	=Avg MG262/Cont (20min+15'wash, 1 uM)
HEK293T	MLN2238 35min 1uM	2	2	1382.64	1382.64	Cytochrome c oxidase subunit 6b	COX6B1	mitochondria	*m	Ac-AEDMETKIKNY	k		MLN2238/cont=	0.727273	0.763636	0.836364	Cont/Cont=	0.909091	1.09091	0.775758	=Avg MLN2238/Cont (20'+15' wash,1uM)
HEK293T	Carfilzomib 35min 1uM	2	2	1382.64	1382.64	Cytochrome c oxidase subunit 6b	COX6B1	mitochondria	*m	Ac-AEDMETKIKNY	k		Carfilzomib/cont=	1.30612	1.42857	0.897959	Cont/Cont=	1.26531	0.734694	1.21088	=Avg Carfil/Cont (20'+15' wash,1uM)
HEK293T	MG132 35min 2.5 uM	2	2	1382.64	1382.64	Cytochrome c oxidase subunit 6b	COX6B1	mitochondria	*m	Ac-AEDMETKIKNY	k		MG132/cont=	0.5	0.54		Cont/Cont=	0.96	1.04	0.52	=Avg MG132/Cont (20min+15'wash, 2.5 uM)
HEK293T	Epoxomicin 1hr 0.2 uM	2	2	1382.65	1382.64	Cytochrome c oxidase subunit 6b	COX6B1	mitochondria	*m	Ac-AEDMETKIKNY	k		Epox/Cont=	0.53125	0.4375		Cont/Cont=	1.0625	0.9375	0.484375	=Avg Epox/Cont (1h, 0.2uM)
SH-SY5Y	Carfilzomib 35min 1uM	2	2	1382.65	1382.64	Cytochrome c oxidase subunit 6b	COX6B1	mitochondria	*m	Ac-AEDMETKIKNY	k		Carfilzomib/cont=	0.30303	0.109091	0.30303	Cont/Cont=	1.09091	0.909091	0.238384	=Avg Carfil/Cont (20'+15' wash,1uM)
SH-SY5Y	Bortezomib 1h, 500nM	2	2	1382.65	1382.64	Cytochrome c oxidase subunit 6b	COX6B1	mitochondria	*m	Ac-AEDMETKIKNY	k		Bortez/Cont=	1.94798	1.69942		Cont/Cont=	1.19075	0.809249	1.8237	=Avg Bort/Cont (1h, 500nM)
HEK293T	Epoxomicin 1hr 2 uM	2	2	1382.65	1382.64	Cytochrome c oxidase subunit 6b	COX6B1	mitochondria	*m	Ac-AEDMETKIKNY	k		Epox/Cont=	<0.2	<0.2		Cont/Cont=	1.01266	0.987342	<0.2	=Avg Epox/Cont (1h, 2uM)
HEK293T	Lactacystin	2	2	1382.66	1382.64	Cytochrome c oxidase subunit 6b	COX6B1	mitochondria	*m	Ac-AEDMETKIKNY	k		Lactacystin/cont=	0.590476	0.47619		Cont/Cont=	1.14286	0.857143	0.533333	=Avg Lactacystin/Cont (20min+15'wash, 1 uM)
HEK293T	Bortezomib 90min, 500nM	2	2	1382.66	1382.64	Cytochrome c oxidase subunit 6b	COX6B1	mitochondria	*m	Ac-AEDMETKIKNY	k		Bortez/Cont=	3.45	3.95		Cont/Cont=	1.09	0.91	3.7	=Avg Bort/Cont (1h+wash, 500 nM)
SH-SY5Y	MG262 35min 1 uM	2	2	1382.66	1382.64	Cytochrome c oxidase subunit 6b	COX6B1	mitochondria	*m	Ac-AEDMETKIKNY	k		MG262/cont=	>5	>5	>5	Cont/Cont=	nd	nd	>5	=Avg MG262/Control (20min+15'wash, 1 uM)
HEK293T	Bortezomib 1h, 500nM	2	2	1382.67	1382.64	Cytochrome c oxidase subunit 6b	COX6B1	mitochondria	*m	Ac-AEDMETKIKNY	k		Bortez/Cont=	1.75309	1.7284	1.55556	Cont/Cont=	1.01235	0.987654	1.67901	=Avg Bort/Cont (1h, 500nM)
HEK293T	Bortezomib 1h, 50nM	2	2	1382.68	1382.64	Cytochrome c oxidase subunit 6b	COX6B1	mitochondria	*m	Ac-AEDMETKIKNY	k		Bortez/Cont=	2	1.73333	1.6	Cont/Cont=	0.933333	1.06667	1.77778	=Avg Bort/Cont (1h, 50nM)
HEK293T	Epoxomicin 1hr 0.2 uM	3	3	1611.75	1611.78	Cytochrome c oxidase subunit 6b	COX6B1	mitochondria	*m	Ac-AEDMETKIKNYKT	a		Epox/Cont=	<0.2	<0.2		Cont/Cont=	0.955224	1.04478	<0.2	=Avg Epox/Cont (1h, 0.2uM)
HEK293T	Bortezomib 30min, 500nM	3	3	1611.76	1611.78	Cytochrome c oxidase subunit 6b	COX6B1	mitochondria	*m	Ac-AEDMETKIKNYKT	a		Bortez/Cont=	1.17647	0.823529		Cont/Cont=	1.05882	0.941176	1	=Avg Bort/Cont (10min+wash, 500 nM)
HEK293T	AM114 35min 1uM	3	3	1611.77	1611.78	Cytochrome c oxidase subunit 6b	COX6B1	mitochondria	*m	Ac-AEDMETKIKNYKT	a		AM114/cont=	1.02703	0.972973	1.02703	Cont/Cont=	0.972973	1.02703	1.00901	=Avg AM114l/Cont (20'+15' wash,1uM)
SH-SY5Y	Carfilzomib 35min 1uM	3	3	1611.77	1611.78	Cytochrome c oxidase subunit 6b	COX6B1	mitochondria	*m	Ac-AEDMETKIKNYKT	a		Carfilzomib/cont=	<0.20	<0.20	<0.20	Cont/Cont=	1.2	0.8	<0.2	=Avg Carfil/Cont (20'+15' wash,1uM)
HEK293T	Bortezomib 1h, 50nM	3	3	1611.85	1611.78	Cytochrome c oxidase subunit 6b	COX6B1	mitochondria	*m	Ac-AEDMETKIKNYKT	a		Bortez/Cont=	0.695652	0.623188	0.57971	Cont/Cont=	0.913043	1.08696	0.63285	=Avg Bort/Cont (1h, 50nM)
HEK293T	Bortezomib 90min, 500nM	3	3	1611.85	1611.78	Cytochrome c oxidase subunit 6b	COX6B1	mitochondria	*m	Ac-AEDMETKIKNYKT	a		Bortez/Cont=	0.692308	1.15385		Cont/Cont=	0.923077	1.07692	0.923077	=Avg Bort/Cont (1h+wash, 500 nM)
HEK293T	Bortezomib 1h, 500nM	3	3	1611.86	1611.78	Cytochrome c oxidase subunit 6b	COX6B1	mitochondria	*m	Ac-AEDMETKIKNYKT	a		Bortez/Cont=	0.692308	0.653846	0.653846	Cont/Cont=	0.961538	1.03846	0.666667	=Avg Bort/Cont (1h, 500nM)
HEK293T	MLN2238 35min 1uM	3	3	1627.76	1627.78	Cytochrome c oxidase subunit 6b	COX6B1	mitochondria	*m	Ac-AEDMoxETKIKNYKT	a		MLN2238/cont=	0.344828	0.344828	0.344828	Cont/Cont=	0.793103	1.2069	0.344828	=Avg MLN2238/Cont (20'+15' wash,1uM)
HEK293T	Bestatin 75min 10uM	3	3	1627.77	1627.78	Cytochrome c oxidase subunit 6b	COX6B1	mitochondria	*m	Ac-AEDMoxETKIKNYKT	a		Bestatin/cont=	1.01818	0.8	1.2	Cont/Cont=	0.654545	1.34545	1.00606	=Avg Bestatin/Cont (60'+15' wash,100uM)
HEK293T	AM114 35min 1uM	3	3	1627.77	1627.78	Cytochrome c oxidase subunit 6b	COX6B1	mitochondria	*m	Ac-AEDMoxETKIKNYKT	a		AM114/cont=	1.21212	1.09091	1.09091	Cont/Cont=	1.0303	0.969697	1.13131	=Avg AM114l/Cont (20'+15' wash,1uM)
SH-SY5Y	Carfilzomib 35min 1uM	3	2	1181.66	1181.68	Cytochrome c oxidase subunit 7b	COX7B	mitochondria	n	LSPVGRVTPKE	w		Carfilzomib/cont=	0.619048	4.04762	0.904762	Cont/Cont=	0.714286	1.28571	1.85714	=Avg Carfil/Cont (20'+15' wash,1uM)
HEK293T	Carfilzomib 35min 1uM	3	2	1092.62	1092.68	Cytochrome c oxidase subunit 7c	COX7C	mitochondria	l	VVRHQLLKT	*		Carfilzomib/cont=	1.19807	1.1401	0.47343	Cont/Cont=	1.15942	0.84058	0.937198	=Avg Carfilzomib/Cont (20'+15' wash,1uM)
HEK293T	MLN2238 35min 1uM	4	2	1092.64	1092.68	Cytochrome c oxidase subunit 7c	COX7C	mitochondria	l	VVRHQLLKT	*		MLN2238/cont=	1.2071	1.00592	1.08876	Cont/Cont=	0.923077	1.07692	1.10059	=Avg MLN2238/Cont (20'+15' wash,1uM)
HEK293T	Carfilzomib 35min 1uM	4	2	1092.64	1092.68	Cytochrome c oxidase subunit 7c	COX7C	mitochondria	l	VVRHQLLKT	*		Carfilzomib/cont=	1.13433	1.13433	0.686567	Cont/Cont=	1.04478	0.955224	0.985075	=Avg Carfil/Cont (20'+15' wash,1uM)
HEK293T	MLN2238 35min 1uM	3	2	1092.65	1092.68	Cytochrome c oxidase subunit 7c	COX7C	mitochondria	l	VVRHQLLKT	*		MLN2238/cont=	1.05732	0.547771	0.356688	Cont/Cont=	1.03185	0.968153	0.653928	=Avg MLN/Cont (20'+15' wash,1uM)
HEK293T	Lactacystin	3	2	1092.66	1092.68	Cytochrome c oxidase subunit 7c	COX7C	mitochondria	l	VVRHQLLKT	*		Lactacystin/cont=	1.01818	0.854545		Cont/Cont=	1.12727	0.872727	0.936364	=Avg Lactacystin/Cont (20min+15'wash, 1 uM)
SH-SY5Y	MLN2238 35min 1uM	3	2	1092.66	1092.68	Cytochrome c oxidase subunit 7c	COX7C	mitochondria	l	VVRHQLLKT	*		MLN2238/cont=	1.18519	1.25926	0.592593	Cont/Cont=	1.25926	0.740741	1.01235	=Avg MLN2238/Cont (20'+15' wash,1uM)
SH-SY5Y	Carfilzomib 35min 1uM	3	2	1092.66	1092.68	Cytochrome c oxidase subunit 7c	COX7C	mitochondria	l	VVRHQLLKT	*		Carfilzomib/cont=	1.06207	0.896552	0.510345	Cont/Cont=	0.896552	1.10345	0.822989	=Avg Carfil/Cont (20'+15' wash,1uM)
HEK293T	AM114 35min 1uM	4	2	1092.66	1092.68	Cytochrome c oxidase subunit 7c	COX7C	mitochondria	l	VVRHQLLKT	*		AM114/cont=	1.33333	0.666667	1.16667	Cont/Cont=	1.33333	0.666667	1.05556	=Avg AM114l/Cont (20'+15' wash,1uM)
HEK293T	Epoxomicin 1hr 0.2 uM	4	2	1092.66	1092.68	Cytochrome c oxidase subunit 7c	COX7C	mitochondria	l	VVRHQLLKT	*		Epox/Cont=	1.05263	0.736842		Cont/Cont=	1.21053	0.789474	0.894737	=Avg Epox/Cont (1h, 0.2uM)
SH-SY5Y	MG132 35min 2.5 uM	3	2	1092.66	1092.68	Cytochrome c oxidase subunit 7c	COX7C	mitochondria	l	VVRHQLLKT	*		MG132/cont=	1.50877	0.631579	0.807018	Cont/Cont=	1.15789	0.842105	0.982456	=Avg MG132/Cont (20min+15'wash, 2.5 uM)
HEK293T	AM114 35min 1uM	3	2	1092.67	1092.68	Cytochrome c oxidase subunit 7c	COX7C	mitochondria	l	VVRHQLLKT	*		AM114/cont=	1.23077	0.846154	0.846154	Cont/Cont=	1.15385	0.846154	0.974359	=Avg AM114l/Cont (20'+15' wash,1uM)
HEK293T	AM114 35min 1uM	2	2	1092.67	1092.68	Cytochrome c oxidase subunit 7c	COX7C	mitochondria	l	VVRHQLLKT	*		AM114/cont=	1.44	0.752	0.96	Cont/Cont=	1.2	0.8	1.05067	=Avg AM114l/Cont (20'+15' wash,1uM)
HEK293T	Epoxomicin 1hr 0.2 uM	3	2	1092.68	1092.68	Cytochrome c oxidase subunit 7c	COX7C	mitochondria	l	VVRHQLLKT	*		Epox/Cont=	1.01408	0.704225		Cont/Cont=	1.04225	0.957746	0.859155	=Avg Epox/Cont (1h, 0.2uM)
HEK293T	Epoxomicin 1hr 0.2 uM	2	2	1092.68	1092.68	Cytochrome c oxidase subunit 7c	COX7C	mitochondria	l	VVRHQLLKT	*		Epox/Cont=	1.19298	0.631579		Cont/Cont=	1.15789	0.842105	0.912281	=Avg Epox/Cont (1h, 0.2uM)
SH-SY5Y	Lactacystin	3	2	1092.68	1092.68	Cytochrome c oxidase subunit 7c	COX7C	mitochondria	l	VVRHQLLKT	*		Lactacystin/cont=	1.24528	0.742138	0.993711	Cont/Cont=	1.03145	0.968553	0.993711	=Avg Lactacystin/Cont (20min+15'wash, 1 uM)
SH-SY5Y	Bortezomib 1h, 500nM	3	2	1092.69	1092.68	Cytochrome c oxidase subunit 7c	COX7C	mitochondria	l	VVRHQLLKT	*		Bortez/Cont=	1.03896	0.779221		Cont/Cont=	1.09091	0.909091	0.909091	=Avg Bort/Cont (1h, 500nM)
SH-SY5Y	Bortezomib 1h, 500nM	2	2	1092.7	1092.68	Cytochrome c oxidase subunit 7c	COX7C	mitochondria	l	VVRHQLLKT	*		Bortez/Cont=	1.2	0.6		Cont/Cont=	1.1	0.9	0.9	=Avg Bort/Cont (1h, 500nM)
HEK293T	Bortezomib 1h, 50nM	3	2	1092.74	1092.68	Cytochrome c oxidase subunit 7c	COX7C	mitochondria	l	VVRHQLLKT	*		Bortez/Cont=	1.2381	0.8	0.761905	Cont/Cont=	1.04762	0.952381	0.933333	=Avg Bort/Cont (1h, 50nM)
HEK293T	Butabindide 75min 100uM	3	2	1146.62	1146.64	Cytochrome c oxidase subunit 8a	COX8A	mitochondria	k	IHSLPPEGKLG	i		Butabindide/cont=	1.23333	0.433333	0.666667	Cont/Cont=	1.5	0.5	0.777778	=Avg But/Cont (1 hour+15'wash, 100uM)
HEK293T	Butabindide 35min 100 uM	3	2	1146.62	1146.64	Cytochrome c oxidase subunit 8a	COX8A	mitochondria	k	IHSLPPEGKLG	i		Butabindide/cont=	1.33333	0.5	0.666667	Cont/Cont=	1.4	0.6	0.833333	=Avg But/Cont (20min+15'wash, 100uM)
HEK293T	MLN2238 35min 1uM	3	2	1146.63	1146.64	Cytochrome c oxidase subunit 8a	COX8A	mitochondria	k	IHSLPPEGKLG	i		MLN2238/cont=	1.2963	1.48148	1.11111	Cont/Cont=	0.888889	1.11111	1.2963	=Avg MLN2238/Cont (20'+15' wash,1uM)
SH-SY5Y	Lactacystin	2	1	1146.64	1146.64	Cytochrome c oxidase subunit 8a	COX8A	mitochondria	k	IHSLPPEGKLG	i		Lactacystin/cont=	1.10989	0.967033	1.16484	Cont/Cont=	1.03297	0.967033	1.08059	=Avg Lactacystin/Cont (20min+15'wash, 1 uM)
HEK293T	Bortezomib 1h, 50nM	2	1	1672.84	1672.9	D4, zinc and double PHD fingers family 2	DPF2	cytoplasm	*m	Ac-AAVVENVVKLLGEQY	y		Bortez/Cont=	0.390625	0.359375	0.390625	Cont/Cont=	1.01562	0.984375	0.380208	=Avg Bort/Cont (1h, 50nM)
SH-SY5Y	Bortezomib 1h, 500nM	2	1	1672.93	1672.9	D4, zinc and double PHD fingers family 2	DPF2	cytoplasm	*m	Ac-AAVVENVVKLLGEQY	y		Bortez/Cont=	0.422535	0.478873		Cont/Cont=	1.23944	0.760563	0.450704	=Avg Bort/Cont (1h, 500nM)
HEK293T	Epoxomicin 1hr 0.2 uM	2	2	1306.68	1306.73	D-dopachrome decarboxylase	DDT	cytoplasm	w	QIGKIGTVMTFL	*		Epox/Cont=	<0.2	<0.2		Cont/Cont=	1.04478	0.955224	<0.2	=Avg Epox/Cont (1h, 0.2uM)
HEK293T	Bortezomib 1h, 50nM	3	2	3015.33	3015.41	Deoxyuridine 5'-triphosphate nucleotidohydrolase, mitochondrial	DUT	mitochondria	r	IFYPEIEEVQALDDTERGSGGFGSTGKN	*		Bortez/Cont=	>5	>5	>5	Cont/Cont=	nd	nd	>5	=Avg Bort/Cont (1h, 50nM)
HEK293T	Bortezomib 90min, 500nM	3	2	3015.39	3015.41	Deoxyuridine 5'-triphosphate nucleotidohydrolase, mitochondrial	DUT	mitochondria	r	IFYPEIEEVQALDDTERGSGGFGSTGKN	*		Bortez/Cont=	>5	>5		Cont/Cont=	nd	nd	>5	=Avg Bort/Cont (1h+wash, 500 nM)
HEK293T	Epoxomicin 1hr 2 uM	3	2	3015.42	3015.41	Deoxyuridine 5'-triphosphate nucleotidohydrolase, mitochondrial	DUT	mitochondria	r	IFYPEIEEVQALDDTERGSGGFGSTGKN	*		Epox/Cont=	<0.2	<0.2		Cont/Cont=	1.33333	0.666667	<0.2	=Avg Epox/Cont (1h, 2uM)
HEK293T	Bortezomib 1h, 500nM	3	2	3015.43	3015.41	Deoxyuridine 5'-triphosphate nucleotidohydrolase, mitochondrial	DUT	mitochondria	r	IFYPEIEEVQALDDTERGSGGFGSTGKN	*		Bortez/Cont=	>5	>5	>5	Cont/Cont=	nd	nd	>5	=Avg Bort/Cont (1h, 500nM)
SH-SY5Y	MG262 35min 1 uM	2	1	578.305	578.306	Elongation factor 1 beta	EEF1B2	cytoplasm	g	FGDLK	s		MG262/cont=	>5	>5	>5	Cont/Cont=	nd	nd	>5	=Avg MG262/Control (20min+15'wash, 1 uM)
HEK293T	Lactacystin	2	1	957.49	957.524	Elongation factor 1 beta	EEF1B2	cytoplasm	c	VRSIQADGL	v		Lactacystin/cont=	0.283019	0.207547		Cont/Cont=	1.11321	0.886792	0.245283	=Avg Lactacystin/Cont (20min+15'wash, 1 uM)
SH-SY5Y	MG132 35min 2.5 uM	2	1	957.511	957.524	Elongation factor 1 beta	EEF1B2	cytoplasm	c	VRSIQADGL	v		MG132/cont=	<0.20	<0.20	<0.20	Cont/Cont=	1.28846	0.711538	<0.2	=Avg MG132/Cont (20min+15'wash, 2.5 uM)
HEK293T	MG132 35min 2.5 uM	2	1	957.516	957.524	Elongation factor 1 beta	EEF1B2	cytoplasm	c	VRSIQADGL	v		MG132/cont=	<0.20	<0.20		Cont/Cont=	1.26829	0.731707	<0.2	=Avg MG132/Cont (20min+15'wash, 2.5 uM)
HEK293T	Butabindide 75min 100uM	2	1	957.527	957.524	Elongation factor 1 beta	EEF1B2	cytoplasm	c	VRSIQADGL	v		Butabindide/cont=	1.41667	0.583333	0.791667	Cont/Cont=	1.5	0.5	0.930556	=Avg But/Cont (1 hour+15'wash, 100uM)
HEK293T	Butabindide 35min 100 uM	2	1	957.533	957.524	Elongation factor 1 beta	EEF1B2	cytoplasm	c	VRSIQADGL	v		Butabindide/cont=	1.23333	0.633333	0.666667	Cont/Cont=	1.23333	0.766667	0.844444	=Avg But/Cont (20min+15'wash, 100uM)
HEK293T	MG262 35min 1 uM	2	2	1007.53	1007.51	Elongation factor 1 beta	EEF1B2	cytoplasm	s	MDVAAFNKI	*		MG262/cont=	>5	>5		Cont/Cont=	nd	nd	>5	=Avg MG262/Cont (20min+15'wash, 1 uM)
HEK293T	MLN2238 35min 1uM	2	2	1060.52	1060.56	Elongation factor 1 beta	EEF1B2	cytoplasm	*m	GFGDLKSPAGL	q		MLN2238/cont=	1.4	1.25	1.5	Cont/Cont=	1	1	1.38333	=Avg MLN2238/Cont (20'+15' wash,1uM)
HEK293T	Carfilzomib 35min 1uM	2	2	1060.52	1060.56	Elongation factor 1 beta	EEF1B2	cytoplasm	*m	GFGDLKSPAGL	q		Carfilzomib/cont=	1.71429	2	2.11429	Cont/Cont=	1.14286	0.857143	1.94286	=Avg Carfil/Cont (20'+15' wash,1uM)
HEK293T	Carfilzomib 35min 1uM	3	2	1287.65	1287.68	Elongation factor 1 beta	EEF1B2	cytoplasm	*m	GFGDLKSPAGLQV	l		Carfilzomib/cont=	0.601504	1.05263	1.20301	Cont/Cont=	0.676692	1.32331	0.952381	=Avg Carfilzomib/Cont (20'+15' wash,1uM)
HEK293T	Bestatin Methyl Ester 75min 100uM	3	2	1287.66	1287.68	Elongation factor 1 beta	EEF1B2	cytoplasm	*m	GFGDLKSPAGLQV	l		BME/cont=	0.725664	0.849558	0.814159	Cont/Cont=	0.743363	1.25664	0.79646	=Avg BestatinMethylEster/Cont (60'+15' wash,100uM)
HEK293T	Bestatin 75min 10uM	2	2	1287.68	1287.68	Elongation factor 1 beta	EEF1B2	cytoplasm	*m	GFGDLKSPAGLQV	l		Bestatin/cont=	0.818182	1.5	1.18182	Cont/Cont=	0.613636	1.38636	1.16667	=Avg Bestatin/Cont (60'+15' wash,100uM)
HEK293T	AM114 35min 1uM	2	2	1287.68	1287.68	Elongation factor 1 beta	EEF1B2	cytoplasm	*m	GFGDLKSPAGLQV	l		AM114/cont=	1.72727	1.18182	1.36364	Cont/Cont=	1.18182	0.818182	1.42424	=Avg AM114l/Cont (20'+15' wash,1uM)
HEK293T	MLN2238 35min 1uM	2	2	1287.69	1287.68	Elongation factor 1 beta	EEF1B2	cytoplasm	*m	GFGDLKSPAGLQV	l		MLN2238/cont=	0.555556	0.555556	0.472222	Cont/Cont=	0.944444	1.05556	0.527778	=Avg MLN2238/Cont (20'+15' wash,1uM)
HEK293T	AM114 35min 1uM	3	2	1287.69	1287.68	Elongation factor 1 beta	EEF1B2	cytoplasm	*m	GFGDLKSPAGLQV	l		AM114/cont=	1.46154	1.15385	1.30769	Cont/Cont=	1.07692	0.923077	1.30769	=Avg AM114l/Cont (20'+15' wash,1uM)
HEK293T	MG262 35min 1 uM	2	2	1287.69	1287.68	Elongation factor 1 beta	EEF1B2	cytoplasm	*m	GFGDLKSPAGLQV	l		MG262/cont=	5.2	4.93333		Cont/Cont=	1.27273	0.727273	2.54545	=Avg MG262/Cont (20min+15'wash, 1 uM)
HEK293T	Carfilzomib 35min 1uM	2	2	1287.69	1287.68	Elongation factor 1 beta	EEF1B2	cytoplasm	*m	GFGDLKSPAGLQV	l		Carfilzomib/cont=	0.662069	0.965517	1.06207	Cont/Cont=	0.731034	1.26897	0.896552	=Avg Carfilzomib/Cont (20'+15' wash,1uM)
HEK293T	Bestatin Methyl Ester 75min 100uM	2	2	1287.69	1287.68	Elongation factor 1 beta	EEF1B2	cytoplasm	*m	GFGDLKSPAGLQV	l		BME/cont=	0.679612	0.757282	0.582524	Cont/Cont=	0.737864	1.26214	0.673139	=Avg BestatinMethylEster/Cont (60'+15' wash,100uM)
HEK293T	Butabindide 35min 100 uM	2	2	1287.69	1287.68	Elongation factor 1 beta	EEF1B2	cytoplasm	*m	GFGDLKSPAGLQV	l		Butabindide/cont=	1.02564	0.846154	0.820513	Cont/Cont=	1.12821	0.871795	0.897436	=Avg But/Cont (20min+15'wash, 100uM)
HEK293T	Butabindide 75min 100uM	2	2	1287.7	1287.68	Elongation factor 1 beta	EEF1B2	cytoplasm	*m	GFGDLKSPAGLQV	l		Butabindide/cont=	1.19149	0.723404	1.14894	Cont/Cont=	1.10638	0.893617	1.02128	=Avg But/Cont (1 hour+15'wash, 100uM)
SH-SY5Y	Carfilzomib 35min 1uM	2	2	1287.71	1287.68	Elongation factor 1 beta	EEF1B2	cytoplasm	*m	GFGDLKSPAGLQV	l		Carfilzomib/cont=	0.245161	0.283871	0.516129	Cont/Cont=	0.83871	1.16129	0.348387	=Avg Carfil/Cont (20'+15' wash,1uM)
SH-SY5Y	MG262 35min 1 uM	2	2	1287.71	1287.68	Elongation factor 1 beta	EEF1B2	cytoplasm	*m	GFGDLKSPAGLQV	l		MG262/cont=	>5	>5	>5	Cont/Cont=	nd	nd	>5	=Avg MG262/Control (20min+15'wash, 1 uM)
SH-SY5Y	MLN2238 35min 1uM	2	2	1287.71	1287.68	Elongation factor 1 beta	EEF1B2	cytoplasm	*m	GFGDLKSPAGLQV	l		MLN2238/cont=	0.606061	0.606061	0.666667	Cont/Cont=	0.969697	1.0303	0.626263	=Avg MLN2238/Cont (20'+15' wash,1uM)
HEK293T	MG262 35min 1 uM	2	1	1358.72	1358.72	Elongation factor 1 beta	EEF1B2	cytoplasm	i	QADGLVWGSSKLV	p		MG262/cont=	4.23529	4.70588		Cont/Cont=	nd	nd	>5	=Avg MG262/Cont (20min+15'wash, 1 uM)
HEK293T	AM114 35min 1uM	3	2	1400.76	1400.77	Elongation factor 1 beta	EEF1B2	cytoplasm	*m	GFGDLKSPAGLQVL	n		AM114/cont=	1.66667	1.16667	1.16667	Cont/Cont=	1.16667	0.833333	1.33333	=Avg AM114l/Cont (20'+15' wash,1uM)
HEK293T	Butabindide 75min 100uM	2	2	1400.76	1400.77	Elongation factor 1 beta	EEF1B2	cytoplasm	*m	GFGDLKSPAGLQVL	n		Butabindide/cont=	1.05714	0.628571	0.742857	Cont/Cont=	1.14286	0.857143	0.809524	=Avg But/Cont (1 hour+15'wash, 100uM)
HEK293T	AM114 35min 1uM	2	2	1400.77	1400.77	Elongation factor 1 beta	EEF1B2	cytoplasm	*m	GFGDLKSPAGLQVL	n		AM114/cont=	1.81818	1.18182	1.18182	Cont/Cont=	1.27273	0.727273	1.39394	=Avg AM114l/Cont (20'+15' wash,1uM)
HEK293T	Bestatin 75min 10uM	2	2	1400.77	1400.77	Elongation factor 1 beta	EEF1B2	cytoplasm	*m	GFGDLKSPAGLQVL	n		Bestatin/cont=	0.804598	1.58621	1.26437	Cont/Cont=	0.735632	1.26437	1.21839	=Avg Bestatin/Cont (60'+15' wash,100uM)
HEK293T	Carfilzomib 35min 1uM	2	2	1400.78	1400.77	Elongation factor 1 beta	EEF1B2	cytoplasm	*m	GFGDLKSPAGLQVL	n		Carfilzomib/cont=	0.198675	0.238411	0.264901	Cont/Cont=	0.754967	1.24503	0.233996	=Avg Carfilzomib/Cont (20'+15' wash,1uM)
HEK293T	Butabindide 35min 100 uM	2	2	1400.78	1400.77	Elongation factor 1 beta	EEF1B2	cytoplasm	*m	GFGDLKSPAGLQVL	n		Butabindide/cont=	0.684932	0.958904	0.739726	Cont/Cont=	1.0411	0.958904	0.794521	=Avg But/Cont (20min+15'wash, 100uM)
SH-SY5Y	MLN2238 35min 1uM	2	2	1400.79	1400.77	Elongation factor 1 beta	EEF1B2	cytoplasm	*m	GFGDLKSPAGLQVL	n		MLN2238/cont=	<0.20	<0.20	<0.20	Cont/Cont=	1.02941	0.970588	<0.2	=Avg MLN2238/Cont (20'+15' wash,1uM)
HEK293T	Bestatin Methyl Ester 75min 100uM	2	2	1400.79	1400.77	Elongation factor 1 beta	EEF1B2	cytoplasm	*m	GFGDLKSPAGLQVL	n		BME/cont=	0.789474	0.877193	0.666667	Cont/Cont=	0.789474	1.21053	0.777778	=Avg BestatinMethylEster/Cont (60'+15' wash,100uM)
HEK293T	Lactacystin	2	2	1400.79	1400.77	Elongation factor 1 beta	EEF1B2	cytoplasm	*m	GFGDLKSPAGLQVL	n		Lactacystin/cont=	0.186441	0.135593		Cont/Cont=	1.01695	0.983051	0.161017	=Avg Lactacystin/Cont (20min+15'wash, 1 uM)
SH-SY5Y	Carfilzomib 35min 1uM	2	2	1400.8	1400.77	Elongation factor 1 beta	EEF1B2	cytoplasm	*m	GFGDLKSPAGLQVL	n		Carfilzomib/cont=	0.176471	0.235294	0.411765	Cont/Cont=	0.882353	1.11765	0.27451	=Avg Carfil/Cont (20'+15' wash,1uM)
HEK293T	MLN2238 35min 1uM	2	2	1400.8	1400.77	Elongation factor 1 beta	EEF1B2	cytoplasm	*m	GFGDLKSPAGLQVL	n		MLN2238/cont=	<0.2	0.179641	0.167665	Cont/Cont=	1.1497	0.850299	<0.2	=Avg MLN/Cont (20'+15' wash,1uM)
HEK293T	Carfilzomib 35min 1uM	2	2	1629.84	1629.84	Elongation factor 1 beta	EEF1B2	cytoplasm	*m	GFGDLKSPAGLQVLND	y		Carfilzomib/cont=	>5	>5	>5	Cont/Cont=	nd	nd	>5	=Avg Carfil/Cont (20'+15' wash,1uM)
SH-SY5Y	Carfilzomib 35min 1uM	2	2	1629.88	1629.84	Elongation factor 1 beta	EEF1B2	cytoplasm	*m	GFGDLKSPAGLQVLND	y		Carfilzomib/cont=	1.5	55	4.5	Cont/Cont=	1	1	>5	=Avg Carfil/Cont (20'+15' wash,1uM)
HEK293T	AM114 35min 1uM	2	2	1905.98	1905.98	Elongation factor 1 beta	EEF1B2	cytoplasm	*m	GFGDLKSPAGLQVLNDYL	a		AM114/cont=	2.35294	1.41176	1.52941	Cont/Cont=	1.29412	0.705882	1.76471	=Avg AM114l/Cont (20'+15' wash,1uM)
HEK293T	AM114 35min 1uM	3	2	1905.98	1905.98	Elongation factor 1 beta	EEF1B2	cytoplasm	*m	GFGDLKSPAGLQVLNDYL	a		AM114/cont=	1.89474	1.57895	1.57895	Cont/Cont=	1.47368	0.526316	1.68421	=Avg AM114l/Cont (20'+15' wash,1uM)
HEK293T	MLN2238 35min 1uM	3	2	1905.99	1905.98	Elongation factor 1 beta	EEF1B2	cytoplasm	*m	GFGDLKSPAGLQVLNDYL	a		MLN2238/cont=	0.436364	0.545455	0.509091	Cont/Cont=	0.581818	1.41818	0.49697	=Avg MLN2238/Cont (20'+15' wash,1uM)
HEK293T	MLN2238 35min 1uM	2	2	1906.02	1905.98	Elongation factor 1 beta	EEF1B2	cytoplasm	*m	GFGDLKSPAGLQVLNDYL	a		MLN2238/cont=	0.385965	0.421053	0.350877	Cont/Cont=	0.666667	1.33333	0.385965	=Avg MLN2238/Cont (20'+15' wash,1uM)
HEK293T	Bortezomib 30min, 500nM	3	1	1433.78	1433.84	Enhancer of rudimentary homolog	ERH	nucleus	*m	Ac-SHTILLVQPTKR	p		Bortez/Cont=	>5	>5		Cont/Cont=	nd	nd	>5	=Avg Bort/Cont (10min+wash, 500 nM)
SH-SY5Y	Lactacystin	3	1	1433.79	1433.84	Enhancer of rudimentary homolog	ERH	nucleus	*m	Ac-SHTILLVQPTKR	p		Lactacystin/cont=	1.10465	0.872093	1.22093	Cont/Cont=	1.10465	0.895349	1.06589	=Avg Lactacystin/Cont (20min+15'wash, 1 uM)
HEK293T	Epoxomicin 1hr 0.2 uM	3	1	1433.8	1433.84	Enhancer of rudimentary homolog	ERH	nucleus	*m	Ac-SHTILLVQPTKR	p		Epox/Cont=	0.710526	0.736842		Cont/Cont=	1.02632	0.973684	0.723684	=Avg Epox/Cont (1h, 0.2uM)
SH-SY5Y	MG262 35min 1 uM	3	1	1433.8	1433.84	Enhancer of rudimentary homolog	ERH	nucleus	*m	Ac-SHTILLVQPTKR	p		MG262/cont=	>5	>5	>5	Cont/Cont=	nd	nd	>5	=Avg MG262/Control (20min+15'wash, 1 uM)
HEK293T	Epoxomicin 1hr 2 uM	3	1	1433.8	1433.84	Enhancer of rudimentary homolog	ERH	nucleus	*m	Ac-SHTILLVQPTKR	p		Epox/Cont=	0.102564	0.0769231		Cont/Cont=	0.974359	1.02564	<0.2	=Avg Epox/Cont (1h, 2uM)
SH-SY5Y	Bortezomib 1h, 500nM	3	1	1433.8	1433.84	Enhancer of rudimentary homolog	ERH	nucleus	*m	Ac-SHTILLVQPTKR	p		Bortez/Cont=	2.7907	2.32558		Cont/Cont=	1.16279	0.837209	2.55814	=Avg Bort/Cont (1h, 500nM)
SH-SY5Y	Lactacystin	2	1	1433.81	1433.84	Enhancer of rudimentary homolog	ERH	nucleus	*m	Ac-SHTILLVQPTKR	p		Lactacystin/cont=	0.908333	0.916667	0.975	Cont/Cont=	1.1	0.9	0.933333	=Avg Lactacystin/Cont (20min+15'wash, 1 uM)
SH-SY5Y	Bortezomib 1h, 500nM	2	1	1433.81	1433.84	Enhancer of rudimentary homolog	ERH	nucleus	*m	Ac-SHTILLVQPTKR	p		Bortez/Cont=	3.25	2.5		Cont/Cont=	1.125	0.875	2.875	=Avg Bort/Cont (1h, 500nM)
HEK293T	Carfilzomib 35min 1uM	3	1	1433.81	1433.84	Enhancer of rudimentary homolog	ERH	nucleus	*m	Ac-SHTILLVQPTKR	p		Carfilzomib/cont=	1.46667	1.51667	1.5	Cont/Cont=	1	1	1.49444	=Avg Carfilzomib/Cont (20'+15' wash,1uM)
HEK293T	Bestatin Methyl Ester 75min 100uM	3	1	1433.81	1433.84	Enhancer of rudimentary homolog	ERH	nucleus	*m	Ac-SHTILLVQPTKR	p		BME/cont=	1.23232	0.929293	0.787879	Cont/Cont=	1.15152	0.848485	0.983165	=Avg BestatinMethylEster/Cont (60'+15' wash,100uM)
HEK293T	Bortezomib 1h, 500nM	3	1	1433.82	1433.84	Enhancer of rudimentary homolog	ERH	nucleus	*m	Ac-SHTILLVQPTKR	p		Bortez/Cont=	2.88372	2.51163	2.13953	Cont/Cont=	1.02326	0.976744	2.51163	=Avg Bort/Cont (1h, 500nM)
HEK293T	Bortezomib 90min, 500nM	3	1	1433.82	1433.84	Enhancer of rudimentary homolog	ERH	nucleus	*m	Ac-SHTILLVQPTKR	p		Bortez/Cont=	8.66667	13.6667		Cont/Cont=	1	1	>5	=Avg Bort/Cont (1h+wash, 500 nM)
HEK293T	Bortezomib 1h, 50nM	2	1	1433.82	1433.84	Enhancer of rudimentary homolog	ERH	nucleus	*m	Ac-SHTILLVQPTKR	p		Bortez/Cont=	4.24242	3.0303	2.84848	Cont/Cont=	0.909091	1.09091	3.37374	=Avg Bort/Cont (1h, 50nM)
HEK293T	Epoxomicin 1hr 2 uM	3	1	1433.82	1433.84	Enhancer of rudimentary homolog	ERH	nucleus	*m	Ac-SHTILLVQPTKR	p		Epox/Cont=	0.198473	0.122137		Cont/Cont=	1.00763	0.992366	<0.2	=Avg Epox/Cont (1h, 2uM)
HEK293T	MG262 35min 1 uM	3	1	1433.82	1433.84	Enhancer of rudimentary homolog	ERH	nucleus	*m	Ac-SHTILLVQPTKR	p		MG262/cont=	>5	>5		Cont/Cont=	1.47826	0.521739	3.26087	=Avg MG262/Cont (20min+15'wash, 1 uM)
HEK293T	Bortezomib 1h, 500nM	2	1	1433.82	1433.84	Enhancer of rudimentary homolog	ERH	nucleus	*m	Ac-SHTILLVQPTKR	p		Bortez/Cont=	3.19048	2.71429	2.33333	Cont/Cont=	1.04762	0.952381	2.74603	=Avg Bort/Cont (1h, 500nM)
HEK293T	MG132 35min 2.5 uM	3	1	1433.83	1433.84	Enhancer of rudimentary homolog	ERH	nucleus	*m	Ac-SHTILLVQPTKR	p		MG132/cont=	0.909091	0.840909		Cont/Cont=	1.04545	0.954545	0.875	=Avg MG132/Cont (20min+15'wash, 2.5 uM)
SH-SY5Y	MG262 35min 1 uM	2	1	1433.83	1433.84	Enhancer of rudimentary homolog	ERH	nucleus	*m	Ac-SHTILLVQPTKR	p		MG262/cont=	4.07273	4.4	4.10909	Cont/Cont=	0.872727	1.12727	4.19394	=Avg MG262/Control (20min+15'wash, 1 uM)
HEK293T	Lactacystin	3	1	1433.83	1433.84	Enhancer of rudimentary homolog	ERH	nucleus	*m	Ac-SHTILLVQPTKR	p		Lactacystin/cont=	0.80916	0.870229		Cont/Cont=	1.0687	0.931298	0.839695	=Avg Lactacystin/Cont (20min+15'wash, 1 uM)
HEK293T	MLN2238 35min 1uM	3	1	1433.83	1433.84	Enhancer of rudimentary homolog	ERH	nucleus	*m	Ac-SHTILLVQPTKR	p		MLN2238/cont=	0.575	0.6375	0.65	Cont/Cont=	0.9375	1.0625	0.620833	=Avg MLN/Cont (20'+15' wash,1uM)
SH-SY5Y	Carfilzomib 35min 1uM	3	1	1433.83	1433.84	Enhancer of rudimentary homolog	ERH	nucleus	*m	Ac-SHTILLVQPTKR	p		Carfilzomib/cont=	0.715152	0.412121	0.715152	Cont/Cont=	0.969697	1.0303	0.614141	=Avg Carfil/Cont (20'+15' wash,1uM)
SH-SY5Y	MLN2238 35min 1uM	3	1	1433.83	1433.84	Enhancer of rudimentary homolog	ERH	nucleus	*m	Ac-SHTILLVQPTKR	p		MLN2238/cont=	0.774194	0.774194	0.387097	Cont/Cont=	0.967742	1.03226	0.645161	=Avg MLN2238/Cont (20'+15' wash,1uM)
HEK293T	Carfilzomib 35min 1uM	2	1	1433.84	1433.84	Enhancer of rudimentary homolog	ERH	nucleus	*m	Ac-SHTILLVQPTKR	p		Carfilzomib/cont=	1.57627	1.66102	1.47458	Cont/Cont=	0.932203	1.0678	1.57062	=Avg Carfil/Cont (20'+15' wash,1uM)
HEK293T	Epoxomicin 1hr 2 uM	2	1	1433.84	1433.84	Enhancer of rudimentary homolog	ERH	nucleus	*m	Ac-SHTILLVQPTKR	p		Epox/Cont=	0.2	0.1		Cont/Cont=	1	1	<0.2	=Avg Epox/Cont (1h, 2uM)
HEK293T	Bortezomib 30min, 500nM	2	1	1433.84	1433.84	Enhancer of rudimentary homolog	ERH	nucleus	*m	Ac-SHTILLVQPTKR	p		Bortez/Cont=	>5	>5		Cont/Cont=	nd	nd	>5	=Avg Bort/Cont (10min+wash, 500 nM)
HEK293T	MG132 35min 2.5 uM	2	1	1433.84	1433.84	Enhancer of rudimentary homolog	ERH	nucleus	*m	Ac-SHTILLVQPTKR	p		MG132/cont=	1.23684	0.947368		Cont/Cont=	1.18421	0.815789	1.09211	=Avg MG132/Cont (20min+15'wash, 2.5 uM)
HEK293T	AM114 35min 1uM	3	1	1433.84	1433.84	Enhancer of rudimentary homolog	ERH	nucleus	*m	Ac-SHTILLVQPTKR	p		AM114/cont=	1.125	1.0625	1.125	Cont/Cont=	1	1	1.10417	=Avg AM114l/Cont (20'+15' wash,1uM)
HEK293T	Epoxomicin 1hr 0.2 uM	2	1	1433.85	1433.84	Enhancer of rudimentary homolog	ERH	nucleus	*m	Ac-SHTILLVQPTKR	p		Epox/Cont=	0.618557	0.783505		Cont/Cont=	1.03093	0.969072	0.701031	=Avg Epox/Cont (1h, 0.2uM)
HEK293T	MG262 35min 1 uM	2	1	1433.85	1433.84	Enhancer of rudimentary homolog	ERH	nucleus	*m	Ac-SHTILLVQPTKR	p		MG262/cont=	>5	>5		Cont/Cont=	1.22222	0.777778	3.27778	=Avg MG262/Cont (20min+15'wash, 1 uM)
HEK293T	Butabindide 75min 100uM	3	1	1433.85	1433.84	Enhancer of rudimentary homolog	ERH	nucleus	*m	Ac-SHTILLVQPTKR	p		Butabindide/cont=	1.0625	0.875	0.875	Cont/Cont=	0.9375	1.0625	0.9375	=Avg But/Cont (1 hour+15'wash, 100uM)
HEK293T	Butabindide 35min 100 uM	3	1	1433.85	1433.84	Enhancer of rudimentary homolog	ERH	nucleus	*m	Ac-SHTILLVQPTKR	p		Butabindide/cont=	1	1.15625	1	Cont/Cont=	1	1	1.05208	=Avg But/Cont (20min+15'wash, 100uM)
HEK293T	Lactacystin	2	1	1433.86	1433.84	Enhancer of rudimentary homolog	ERH	nucleus	*m	Ac-SHTILLVQPTKR	p		Lactacystin/cont=	0.730159	0.84127		Cont/Cont=	1.04762	0.952381	0.785714	=Avg Lactacystin/Cont (20min+15'wash, 1 uM)
HEK293T	Bortezomib 90min, 500nM	2	1	1433.86	1433.84	Enhancer of rudimentary homolog	ERH	nucleus	*m	Ac-SHTILLVQPTKR	p		Bortez/Cont=	>5	>5		Cont/Cont=	nd	nd	>5	=Avg Bort/Cont (1h+wash, 500 nM)
HEK293T	Butabindide 75min 100uM	2	1	1433.86	1433.84	Enhancer of rudimentary homolog	ERH	nucleus	*m	Ac-SHTILLVQPTKR	p		Butabindide/cont=	0.953846	0.8	0.738462	Cont/Cont=	0.953846	1.04615	0.830769	=Avg But/Cont (1 hour+15'wash, 100uM)
HEK293T	MLN2238 35min 1uM	2	1	1433.87	1433.84	Enhancer of rudimentary homolog	ERH	nucleus	*m	Ac-SHTILLVQPTKR	p		MLN2238/cont=	0.585714	0.5	0.728571	Cont/Cont=	1.01429	0.985714	0.604762	=Avg MLN/Cont (20'+15' wash,1uM)
HEK293T	Butabindide 35min 100 uM	2	1	1433.88	1433.84	Enhancer of rudimentary homolog	ERH	nucleus	*m	Ac-SHTILLVQPTKR	p		Butabindide/cont=	0.882353	1.17647	0.941176	Cont/Cont=	1.11765	0.882353	1	=Avg But/Cont (20min+15'wash, 100uM)
HEK293T	Bortezomib 30min, 500nM	4	4	2126.99	2127.03	Enhancer of rudimentary homolog	ERH	nucleus	r	ADTQTYQPYNKDWIKEK	i		Bortez/Cont=	>5	>5		Cont/Cont=	nd	nd	>5	=Avg Bort/Cont (10min+wash, 500 nM)
SH-SY5Y	Lactacystin	4	1	2137.03	2137.16	Enhancer of rudimentary homolog	ERH	nucleus	*m	Ac-SHTILLVQPTKRPEGRTY	a		Lactacystin/cont=	1.07317	0.780488	0.702439	Cont/Cont=	1.02439	0.97561	0.852033	=Avg Lactacystin/Cont (20min+15'wash, 1 uM)
SH-SY5Y	Lactacystin	3	1	2137.09	2137.16	Enhancer of rudimentary homolog	ERH	nucleus	*m	Ac-SHTILLVQPTKRPEGRTY	a		Lactacystin/cont=	1.09251	0.748899	0.731278	Cont/Cont=	1.06608	0.933921	0.857562	=Avg Lactacystin/Cont (20min+15'wash, 1 uM)
HEK293T	Bortezomib 1h, 50nM	3	1	2137.1	2137.16	Enhancer of rudimentary homolog	ERH	nucleus	*m	Ac-SHTILLVQPTKRPEGRTY	a		Bortez/Cont=	2.27692	1.38462	1.38462	Cont/Cont=	1.07692	0.923077	1.68205	=Avg Bort/Cont (1h, 50nM)
SH-SY5Y	Bortezomib 1h, 500nM	4	1	2137.1	2137.16	Enhancer of rudimentary homolog	ERH	nucleus	*m	Ac-SHTILLVQPTKRPEGRTY	a		Bortez/Cont=	2.27273	2.45455		Cont/Cont=	1.36364	0.636364	2.36364	=Avg Bort/Cont (1h, 500nM)
SH-SY5Y	MG262 35min 1 uM	4	1	2137.1	2137.16	Enhancer of rudimentary homolog	ERH	nucleus	*m	Ac-SHTILLVQPTKRPEGRTY	a		MG262/cont=	2.72	2.56	2.93333	Cont/Cont=	0.933333	1.06667	2.73778	=Avg MG262/Control (20min+15'wash, 1 uM)
SH-SY5Y	MG262 35min 1 uM	3	1	2137.1	2137.16	Enhancer of rudimentary homolog	ERH	nucleus	*m	Ac-SHTILLVQPTKRPEGRTY	a		MG262/cont=	2.59459	3.10811	3.10811	Cont/Cont=	1	1	2.93694	=Avg MG262/Control (20min+15'wash, 1 uM)
HEK293T	Bortezomib 1h, 50nM	2	1	2137.11	2137.16	Enhancer of rudimentary homolog	ERH	nucleus	*m	Ac-SHTILLVQPTKRPEGRTY	a		Bortez/Cont=	1.86667	1.2	1.6	Cont/Cont=	0.933333	1.06667	1.55556	=Avg Bort/Cont (1h, 50nM)
SH-SY5Y	MG262 35min 1 uM	2	1	2137.12	2137.16	Enhancer of rudimentary homolog	ERH	nucleus	*m	Ac-SHTILLVQPTKRPEGRTY	a		MG262/cont=	1.50943	2.11321	2.33962	Cont/Cont=	1.07547	0.924528	1.98742	=Avg MG262/Control (20min+15'wash, 1 uM)
SH-SY5Y	Bortezomib 1h, 500nM	3	1	2137.13	2137.16	Enhancer of rudimentary homolog	ERH	nucleus	*m	Ac-SHTILLVQPTKRPEGRTY	a		Bortez/Cont=	2.36364	2.36364		Cont/Cont=	1.36364	0.636364	2.36364	=Avg Bort/Cont (1h, 500nM)
SH-SY5Y	MG132 35min 2.5 uM	3	1	2137.13	2137.16	Enhancer of rudimentary homolog	ERH	nucleus	*m	Ac-SHTILLVQPTKRPEGRTY	a		MG132/cont=	1.52174	0.956522	1.21739	Cont/Cont=	0.826087	1.17391	1.23188	=Avg MG132/Cont (20min+15'wash, 2.5 uM)
HEK293T	Bortezomib 1h, 500nM	3	1	2137.14	2137.16	Enhancer of rudimentary homolog	ERH	nucleus	*m	Ac-SHTILLVQPTKRPEGRTY	a		Bortez/Cont=	2.92	2.04	1.8	Cont/Cont=	1	1	2.25333	=Avg Bort/Cont (1h, 500nM)
HEK293T	Lactacystin	4	1	2137.14	2137.16	Enhancer of rudimentary homolog	ERH	nucleus	*m	Ac-SHTILLVQPTKRPEGRTY	a		Lactacystin/cont=	0.978723	0.87234		Cont/Cont=	1.21277	0.787234	0.925532	=Avg Lactacystin/Cont (20min+15'wash, 1 uM)
SH-SY5Y	Bortezomib 1h, 500nM	2	1	2137.14	2137.16	Enhancer of rudimentary homolog	ERH	nucleus	*m	Ac-SHTILLVQPTKRPEGRTY	a		Bortez/Cont=	2.17391	1.95652		Cont/Cont=	1.30435	0.695652	2.06522	=Avg Bort/Cont (1h, 500nM)
SH-SY5Y	Carfilzomib 35min 1uM	4	1	2137.15	2137.16	Enhancer of rudimentary homolog	ERH	nucleus	*m	Ac-SHTILLVQPTKRPEGRTY	a		Carfilzomib/cont=	0.8	0.369231	0.461538	Cont/Cont=	1.07692	0.923077	0.54359	=Avg Carfil/Cont (20'+15' wash,1uM)
HEK293T	Bortezomib 1h, 500nM	4	1	2137.15	2137.16	Enhancer of rudimentary homolog	ERH	nucleus	*m	Ac-SHTILLVQPTKRPEGRTY	a		Bortez/Cont=	2.58824	2	1.92157	Cont/Cont=	1.01961	0.980392	2.16993	=Avg Bort/Cont (1h, 500nM)
HEK293T	MG262 35min 1 uM	4	1	2137.15	2137.16	Enhancer of rudimentary homolog	ERH	nucleus	*m	Ac-SHTILLVQPTKRPEGRTY	a		MG262/cont=	>5	>5		Cont/Cont=	1.16129	0.83871	1.1129	=Avg MG262/Cont (20min+15'wash, 1 uM)
HEK293T	Epoxomicin 1hr 2 uM	4	1	2137.15	2137.16	Enhancer of rudimentary homolog	ERH	nucleus	*m	Ac-SHTILLVQPTKRPEGRTY	a		Epox/Cont=	0.0895522	0.0895522		Cont/Cont=	0.955224	1.04478	<0.2	=Avg Epox/Cont (1h, 2uM)
HEK293T	Lactacystin	3	1	2137.15	2137.16	Enhancer of rudimentary homolog	ERH	nucleus	*m	Ac-SHTILLVQPTKRPEGRTY	a		Lactacystin/cont=	1.0922	1.16312		Cont/Cont=	1.1773	0.822695	1.12766	=Avg Lactacystin/Cont (20min+15'wash, 1 uM)
HEK293T	Epoxomicin 1hr 0.2 uM	4	1	2137.16	2137.16	Enhancer of rudimentary homolog	ERH	nucleus	*m	Ac-SHTILLVQPTKRPEGRTY	a		Epox/Cont=	0.621622	1.02703		Cont/Cont=	1.08108	0.918919	0.824324	=Avg Epox/Cont (1h, 0.2uM)
HEK293T	Bortezomib 30min, 500nM	3	1	2137.16	2137.16	Enhancer of rudimentary homolog	ERH	nucleus	*m	Ac-SHTILLVQPTKRPEGRTY	a		Bortez/Cont=	2.87	3.04		Cont/Cont=	1.22	0.78	2.96	=Avg Bort/Cont (10min+wash, 500 nM)
HEK293T	MG132 35min 2.5 uM	4	1	2137.16	2137.16	Enhancer of rudimentary homolog	ERH	nucleus	*m	Ac-SHTILLVQPTKRPEGRTY	a		MG132/cont=	1.05556	0.805556		Cont/Cont=	1.11111	0.888889	0.930556	=Avg MG132/Cont (20min+15'wash, 2.5 uM)
HEK293T	MG262 35min 1 uM	3	1	2137.17	2137.16	Enhancer of rudimentary homolog	ERH	nucleus	*m	Ac-SHTILLVQPTKRPEGRTY	a		MG262/cont=	>5	>5		Cont/Cont=	1.34884	0.651163	1.46512	=Avg MG262/Cont (20min+15'wash, 1 uM)
SH-SY5Y	MLN2238 35min 1uM	4	1	2137.17	2137.16	Enhancer of rudimentary homolog	ERH	nucleus	*m	Ac-SHTILLVQPTKRPEGRTY	a		MLN2238/cont=	0.7	0.7	0.328571	Cont/Cont=	0.914286	1.08571	0.57619	=Avg MLN2238/Cont (20'+15' wash,1uM)
HEK293T	MLN2238 35min 1uM	4	1	2137.17	2137.16	Enhancer of rudimentary homolog	ERH	nucleus	*m	Ac-SHTILLVQPTKRPEGRTY	a		MLN2238/cont=	0.56	0.8	0.72	Cont/Cont=	0.666667	1.33333	0.693333	=Avg MLN2238/Cont (20'+15' wash,1uM)
HEK293T	Bortezomib 1h, 500nM	2	1	2137.17	2137.16	Enhancer of rudimentary homolog	ERH	nucleus	*m	Ac-SHTILLVQPTKRPEGRTY	a		Bortez/Cont=	2.54545	1.81818	1.81818	Cont/Cont=	1.09091	0.909091	2.06061	=Avg Bort/Cont (1h, 500nM)
HEK293T	Carfilzomib 35min 1uM	4	1	2137.18	2137.16	Enhancer of rudimentary homolog	ERH	nucleus	*m	Ac-SHTILLVQPTKRPEGRTY	a		Carfilzomib/cont=	0.914286	1.14286	0.771429	Cont/Cont=	0.857143	1.14286	0.942857	=Avg Carfil/Cont (20'+15' wash,1uM)
HEK293T	Epoxomicin 1hr 0.2 uM	3	1	2137.18	2137.16	Enhancer of rudimentary homolog	ERH	nucleus	*m	Ac-SHTILLVQPTKRPEGRTY	a		Epox/Cont=	0.507042	0.929577		Cont/Cont=	1.23944	0.760563	0.71831	=Avg Epox/Cont (1h, 0.2uM)
HEK293T	Bortezomib 30min, 500nM	4	1	2137.18	2137.16	Enhancer of rudimentary homolog	ERH	nucleus	*m	Ac-SHTILLVQPTKRPEGRTY	a		Bortez/Cont=	3.24	3.43		Cont/Cont=	1.33	0.67	3.33	=Avg Bort/Cont (10min+wash, 500 nM)
HEK293T	AM114 35min 1uM	3	1	2137.18	2137.16	Enhancer of rudimentary homolog	ERH	nucleus	*m	Ac-SHTILLVQPTKRPEGRTY	a		AM114/cont=	1.13333	1.26667	1.2	Cont/Cont=	1.2	0.8	1.2	=Avg AM114l/Cont (20'+15' wash,1uM)
HEK293T	AM114 35min 1uM	4	1	2137.18	2137.16	Enhancer of rudimentary homolog	ERH	nucleus	*m	Ac-SHTILLVQPTKRPEGRTY	a		AM114/cont=	1.2	1.2	1.2	Cont/Cont=	1.2	0.8	1.2	=Avg AM114l/Cont (20'+15' wash,1uM)
HEK293T	Bortezomib 90min, 500nM	4	1	2137.18	2137.16	Enhancer of rudimentary homolog	ERH	nucleus	*m	Ac-SHTILLVQPTKRPEGRTY	a		Bortez/Cont=	2.5	2.71		Cont/Cont=	0.71	1.29	2.61	=Avg Bort/Cont (1h+wash, 500 nM)
HEK293T	Bestatin 75min 10uM	4	1	2137.18	2137.16	Enhancer of rudimentary homolog	ERH	nucleus	*m	Ac-SHTILLVQPTKRPEGRTY	a		Bestatin/cont=	1.17073	0.585366	1.12195	Cont/Cont=	0.731707	1.26829	0.95935	=Avg Bestatin/Cont (60'+15' wash,100uM)
HEK293T	Bortezomib 90min, 500nM	3	1	2137.18	2137.16	Enhancer of rudimentary homolog	ERH	nucleus	*m	Ac-SHTILLVQPTKRPEGRTY	a		Bortez/Cont=	3.3	3.04		Cont/Cont=	0.7	1.3	3.17	=Avg Bort/Cont (1h+wash, 500 nM)
HEK293T	Epoxomicin 1hr 2 uM	3	1	2137.18	2137.16	Enhancer of rudimentary homolog	ERH	nucleus	*m	Ac-SHTILLVQPTKRPEGRTY	a		Epox/Cont=	0.135135	0.0540541		Cont/Cont=	0.864865	1.13514	<0.2	=Avg Epox/Cont (1h, 2uM)
HEK293T	Bestatin 75min 10uM	3	1	2137.18	2137.16	Enhancer of rudimentary homolog	ERH	nucleus	*m	Ac-SHTILLVQPTKRPEGRTY	a		Bestatin/cont=	0.952381	0.47619	1	Cont/Cont=	0.666667	1.33333	0.809524	=Avg Bestatin/Cont (60'+15' wash,100uM)
HEK293T	MG132 35min 2.5 uM	3	1	2137.19	2137.16	Enhancer of rudimentary homolog	ERH	nucleus	*m	Ac-SHTILLVQPTKRPEGRTY	a		MG132/cont=	1.03297	0.835165		Cont/Cont=	1.05495	0.945055	0.934066	=Avg MG132/Cont (20min+15'wash, 2.5 uM)
HEK293T	AM114 35min 1uM	2	1	2137.19	2137.16	Enhancer of rudimentary homolog	ERH	nucleus	*m	Ac-SHTILLVQPTKRPEGRTY	a		AM114/cont=	0.965517	1.17241	0.896552	Cont/Cont=	1.24138	0.758621	1.01149	=Avg AM114l/Cont (20'+15' wash,1uM)
HEK293T	Bortezomib 30min, 500nM	2	1	2137.19	2137.16	Enhancer of rudimentary homolog	ERH	nucleus	*m	Ac-SHTILLVQPTKRPEGRTY	a		Bortez/Cont=	3.5	4		Cont/Cont=	1.25	0.75	3.75	=Avg Bort/Cont (10min+wash, 500 nM)
HEK293T	Epoxomicin 1hr 0.2 uM	2	1	2137.2	2137.16	Enhancer of rudimentary homolog	ERH	nucleus	*m	Ac-SHTILLVQPTKRPEGRTY	a		Epox/Cont=	0.673684	0.947368		Cont/Cont=	1.15789	0.842105	0.810526	=Avg Epox/Cont (1h, 0.2uM)
HEK293T	Carfilzomib 35min 1uM	3	1	2137.2	2137.16	Enhancer of rudimentary homolog	ERH	nucleus	*m	Ac-SHTILLVQPTKRPEGRTY	a		Carfilzomib/cont=	0.993939	1.21212	0.787879	Cont/Cont=	0.909091	1.09091	0.99798	=Avg Carfil/Cont (20'+15' wash,1uM)
SH-SY5Y	MLN2238 35min 1uM	3	1	2137.21	2137.16	Enhancer of rudimentary homolog	ERH	nucleus	*m	Ac-SHTILLVQPTKRPEGRTY	a		MLN2238/cont=	0.769231	0.923077	0.461538	Cont/Cont=	0.923077	1.07692	0.717949	=Avg MLN2238/Cont (20'+15' wash,1uM)
HEK293T	MLN2238 35min 1uM	3	1	2137.21	2137.16	Enhancer of rudimentary homolog	ERH	nucleus	*m	Ac-SHTILLVQPTKRPEGRTY	a		MLN2238/cont=	0.744828	0.8	0.786207	Cont/Cont=	0.62069	1.37931	0.777011	=Avg MLN2238/Cont (20'+15' wash,1uM)
HEK293T	Epoxomicin 1hr 2 uM	2	1	2137.21	2137.16	Enhancer of rudimentary homolog	ERH	nucleus	*m	Ac-SHTILLVQPTKRPEGRTY	a		Epox/Cont=	<0.2	<0.2		Cont/Cont=	0.775	1.225	<0.2	=Avg Epox/Cont (1h, 2uM)
HEK293T	Bortezomib 90min, 500nM	2	1	2137.21	2137.16	Enhancer of rudimentary homolog	ERH	nucleus	*m	Ac-SHTILLVQPTKRPEGRTY	a		Bortez/Cont=	3.52	3.24		Cont/Cont=	0.67	1.33	3.38	=Avg Bort/Cont (1h+wash, 500 nM)
HEK293T	Butabindide 35min 100 uM	3	1	2137.22	2137.16	Enhancer of rudimentary homolog	ERH	nucleus	*m	Ac-SHTILLVQPTKRPEGRTY	a		Butabindide/cont=	1.28302	1.50943	1.13208	Cont/Cont=	1.13208	0.867925	1.30818	=Avg But/Cont (20min+15'wash, 100uM)
HEK293T	Butabindide 75min 100uM	3	1	2137.23	2137.16	Enhancer of rudimentary homolog	ERH	nucleus	*m	Ac-SHTILLVQPTKRPEGRTY	a		Butabindide/cont=	1.33333	0.761905	0.47619	Cont/Cont=	0.984127	1.01587	0.857143	=Avg But/Cont (1 hour+15'wash, 100uM)
HEK293T	MLN2238 35min 1uM	2	1	2137.23	2137.16	Enhancer of rudimentary homolog	ERH	nucleus	*m	Ac-SHTILLVQPTKRPEGRTY	a		MLN2238/cont=	0.643275	<0.2	0.573099	Cont/Cont=	0.912281	1.08772	0.405458	=Avg MLN/Cont (20'+15' wash,1uM)
SH-SY5Y	MLN2238 35min 1uM	2	1	2137.24	2137.16	Enhancer of rudimentary homolog	ERH	nucleus	*m	Ac-SHTILLVQPTKRPEGRTY	a		MLN2238/cont=	0.884615	1	0.615385	Cont/Cont=	0.884615	1.11538	0.833333	=Avg MLN2238/Cont (20'+15' wash,1uM)
SH-SY5Y	Carfilzomib 35min 1uM	2	1	2137.25	2137.16	Enhancer of rudimentary homolog	ERH	nucleus	*m	Ac-SHTILLVQPTKRPEGRTY	a		Carfilzomib/cont=	0.69697	0.424242	0.333333	Cont/Cont=	0.969697	1.0303	0.484848	=Avg Carfil/Cont (20'+15' wash,1uM)
HEK293T	AM114 35min 1uM	4	1	3044.54	3044.52	Enhancer of rudimentary homolog	ERH	nucleus	*m	Ac-SHTILLVQPTKRPEGRTYADYESVNE	c		AM114/cont=	1	1	0.785714	Cont/Cont=	1.42857	0.571429	0.928571	=Avg AM114l/Cont (20'+15' wash,1uM)
HEK293T	AM114 35min 1uM	3	1	3044.55	3044.52	Enhancer of rudimentary homolog	ERH	nucleus	*m	Ac-SHTILLVQPTKRPEGRTYADYESVNE	c		AM114/cont=	1.14286	1.14286	1.04762	Cont/Cont=	1.52381	0.47619	1.11111	=Avg AM114l/Cont (20'+15' wash,1uM)
HEK293T	Carfilzomib 35min 1uM	4	1	3044.55	3044.52	Enhancer of rudimentary homolog	ERH	nucleus	*m	Ac-SHTILLVQPTKRPEGRTYADYESVNE	c		Carfilzomib/cont=	2.37037	2.96296	1.48148	Cont/Cont=	1.11111	0.888889	2.2716	=Avg Carfil/Cont (20'+15' wash,1uM)
SH-SY5Y	Carfilzomib 35min 1uM	4	1	3044.55	3044.52	Enhancer of rudimentary homolog	ERH	nucleus	*m	Ac-SHTILLVQPTKRPEGRTYADYESVNE	c		Carfilzomib/cont=	1.8	0.3	1.2	Cont/Cont=	0.8	1.2	1.1	=Avg Carfil/Cont (20'+15' wash,1uM)
HEK293T	MLN2238 35min 1uM	4	1	3044.56	3044.52	Enhancer of rudimentary homolog	ERH	nucleus	*m	Ac-SHTILLVQPTKRPEGRTYADYESVNE	c		MLN2238/cont=	1.62162	1.78378	1.89189	Cont/Cont=	0.918919	1.08108	1.76577	=Avg MLN2238/Cont (20'+15' wash,1uM)
SH-SY5Y	MLN2238 35min 1uM	4	1	3044.58	3044.52	Enhancer of rudimentary homolog	ERH	nucleus	*m	Ac-SHTILLVQPTKRPEGRTYADYESVNE	c		MLN2238/cont=	1.62162	2.2973	0.27027	Cont/Cont=	1.21622	0.783784	1.3964	=Avg MLN2238/Cont (20'+15' wash,1uM)
HEK293T	MLN2238 35min 1uM	3	1	3044.6	3044.52	Enhancer of rudimentary homolog	ERH	nucleus	*m	Ac-SHTILLVQPTKRPEGRTYADYESVNE	c		MLN2238/cont=	1.69231	1.74359	1.74359	Cont/Cont=	0.871795	1.12821	1.7265	=Avg MLN2238/Cont (20'+15' wash,1uM)
HEK293T	Carfilzomib 35min 1uM	3	1	3044.6	3044.52	Enhancer of rudimentary homolog	ERH	nucleus	*m	Ac-SHTILLVQPTKRPEGRTYADYESVNE	c		Carfilzomib/cont=	2.33333	2.66667	1.33333	Cont/Cont=	1	1	2.11111	=Avg Carfil/Cont (20'+15' wash,1uM)
SH-SY5Y	Carfilzomib 35min 1uM	3	1	3044.6	3044.52	Enhancer of rudimentary homolog	ERH	nucleus	*m	Ac-SHTILLVQPTKRPEGRTYADYESVNE	c		Carfilzomib/cont=	1.97802	0.32967	1.05495	Cont/Cont=	0.769231	1.23077	1.12088	=Avg Carfil/Cont (20'+15' wash,1uM)
HEK293T	Epoxomicin 1hr 2 uM	2	2	761.416	761.443	Eukaryotic translation elongation factor 1 beta	EEF1B2	cytoplasm	d	VAAFNKI	*		Epox/Cont=	>5	>5		Cont/Cont=	nd	nd	>5	=Avg Epox/Cont (1h, 2uM)
HEK293T	Bortezomib 1h, 500nM	2	2	861.54	861.496	Eukaryotic translation elongation factor 1 beta	EEF1B2	cytoplasm	s	SKLVPVGY	g		Bortez/Cont=	>5	>5	>5	Cont/Cont=	nd	nd	>5	=Avg Bort/Cont (1h, 500nM)
HEK293T	Epoxomicin 1hr 2 uM	2	1	957.495	957.524	Eukaryotic translation elongation factor 1 beta	EEF1B2	cytoplasm	c	VRSIQADGL	v		Epox/Cont=	<0.2	<0.2		Cont/Cont=	1.36709	0.632911	<0.2	=Avg Epox/Cont (1h, 2uM)
HEK293T	Epoxomicin 1hr 0.2 uM	2	1	957.51	957.524	Eukaryotic translation elongation factor 1 beta	EEF1B2	cytoplasm	c	VRSIQADGL	v		Epox/Cont=	<0.2	<0.2		Cont/Cont=	0.982143	1.01786	<0.2	=Avg Epox/Cont (1h, 0.2uM)
SH-SY5Y	Bortezomib 1h, 500nM	2	1	957.522	957.524	Eukaryotic translation elongation factor 1 beta	EEF1B2	cytoplasm	c	VRSIQADGL	v		Bortez/Cont=	0.875	0.375		Cont/Cont=	1.375	0.625	0.625	=Avg Bort/Cont (1h, 500nM)
HEK293T	Bortezomib 30min, 500nM	2	2	1005.55	1005.55	Eukaryotic translation elongation factor 1 beta	EEF1B2	cytoplasm	w	GSSKLVPVGY	g		Bortez/Cont=	3.3	2.25		Cont/Cont=	1.1	0.9	2.775	=Avg Bort/Cont (10min+wash, 500 nM)
HEK293T	Bortezomib 30min, 500nM	2	2	1007.49	1007.51	Eukaryotic translation elongation factor 1 beta	EEF1B2	cytoplasm	s	MDVAAFNKI	*		Bortez/Cont=	>5	>5		Cont/Cont=	nd	nd	>5	=Avg Bort/Cont (10min+wash, 500 nM)
HEK293T	Bortezomib 90min, 500nM	2	2	1007.5	1007.51	Eukaryotic translation elongation factor 1 beta	EEF1B2	cytoplasm	s	MDVAAFNKI	*		Bortez/Cont=	>5	>5		Cont/Cont=	nd	nd	>5	=Avg Bort/Cont (1h+wash, 500 nM)
HEK293T	Bortezomib 1h, 500nM	2	2	1007.53	1007.51	Eukaryotic translation elongation factor 1 beta	EEF1B2	cytoplasm	s	MDVAAFNKI	*		Bortez/Cont=	>5	>5	>5	Cont/Cont=	nd	nd	>5	=Avg Bort/Cont (1h, 500nM)
HEK293T	Bortezomib 1h, 50nM	2	2	1007.56	1007.51	Eukaryotic translation elongation factor 1 beta	EEF1B2	cytoplasm	s	MDVAAFNKI	*		Bortez/Cont=	>5	>5	>5	Cont/Cont=	nd	nd	>5	=Avg Bort/Cont (1h, 50nM)
HEK293T	Bortezomib 30min, 500nM	2	2	1060.52	1060.56	Eukaryotic translation elongation factor 1 beta	EEF1B2	cytoplasm	*m	GFGDLKSPAGL	q		Bortez/Cont=	>5	>5		Cont/Cont=	nd	nd	>5	=Avg Bort/Cont (10min+wash, 500 nM)
HEK293T	Bortezomib 90min, 500nM	2	2	1060.54	1060.56	Eukaryotic translation elongation factor 1 beta	EEF1B2	cytoplasm	*m	GFGDLKSPAGL	q		Bortez/Cont=	>5	>5		Cont/Cont=	nd	nd	>5	=Avg Bort/Cont (1h+wash, 500 nM)
HEK293T	Epoxomicin 1hr 2 uM	2	2	1060.54	1060.56	Eukaryotic translation elongation factor 1 beta	EEF1B2	cytoplasm	*m	GFGDLKSPAGL	q		Epox/Cont=	>5	>5		Cont/Cont=	nd	nd	>5	=Avg Epox/Cont (1h, 2uM)
HEK293T	Bortezomib 1h, 50nM	2	2	1060.59	1060.56	Eukaryotic translation elongation factor 1 beta	EEF1B2	cytoplasm	*m	GFGDLKSPAGL	q		Bortez/Cont=	2.64	1.76	1.2	Cont/Cont=	1.04	0.96	1.86667	=Avg Bort/Cont (1h, 50nM)
HEK293T	Bortezomib 1h, 500nM	2	2	1159.62	1159.62	Eukaryotic translation elongation factor 1 beta	EEF1B2	cytoplasm	a	DGLVWGSSKLV	p		Bortez/Cont=	>5	>5	>5	Cont/Cont=	nd	nd	>5	=Avg Bort/Cont (1h, 500nM)
HEK293T	Bortezomib 30min, 500nM	2	2	1159.64	1159.62	Eukaryotic translation elongation factor 1 beta	EEF1B2	cytoplasm	a	DGLVWGSSKLV	p		Bortez/Cont=	>5	>5		Cont/Cont=	nd	nd	>5	=Avg Bort/Cont (10min+wash, 500 nM)
HEK293T	Bortezomib 30min, 500nM	2	2	1287.62	1287.68	Eukaryotic translation elongation factor 1 beta	EEF1B2	cytoplasm	*m	GFGDLKSPAGLQV	l		Bortez/Cont=	>5	>5		Cont/Cont=	nd	nd	>5	=Avg Bort/Cont (10min+wash, 500 nM)
HEK293T	Bortezomib 90min, 500nM	2	2	1287.65	1287.68	Eukaryotic translation elongation factor 1 beta	EEF1B2	cytoplasm	*m	GFGDLKSPAGLQV	l		Bortez/Cont=	14	17.6		Cont/Cont=	0.8	1.2	>5	=Avg Bort/Cont (1h+wash, 500 nM)
HEK293T	Bortezomib 1h, 500nM	2	2	1287.67	1287.68	Eukaryotic translation elongation factor 1 beta	EEF1B2	cytoplasm	*m	GFGDLKSPAGLQV	l		Bortez/Cont=	3.19048	2.7619	2.66667	Cont/Cont=	1.09524	0.904762	2.97619	=Avg Bort/Cont (1h, 500nM)
SH-SY5Y	Bortezomib 1h, 500nM	2	2	1287.67	1287.68	Eukaryotic translation elongation factor 1 beta	EEF1B2	cytoplasm	*m	GFGDLKSPAGLQV	l		Bortez/Cont=	2.21429	1.32143		Cont/Cont=	1.07143	0.928571	1.76786	=Avg Bort/Cont (1h, 500nM)
HEK293T	Epoxomicin 1hr 2 uM	2	2	1287.68	1287.68	Eukaryotic translation elongation factor 1 beta	EEF1B2	cytoplasm	*m	GFGDLKSPAGLQV	l		Epox/Cont=	0.101266	0.101266		Cont/Cont=	1.08861	0.911392	<0.2	=Avg Epox/Cont (1h, 2uM)
HEK293T	Epoxomicin 1hr 0.2 uM	2	2	1287.68	1287.68	Eukaryotic translation elongation factor 1 beta	EEF1B2	cytoplasm	*m	GFGDLKSPAGLQV	l		Epox/Cont=	0.384615	0.564103		Cont/Cont=	0.948718	1.05128	0.474359	=Avg Epox/Cont (1h, 0.2uM)
HEK293T	Bortezomib 1h, 50nM	2	2	1287.68	1287.68	Eukaryotic translation elongation factor 1 beta	EEF1B2	cytoplasm	*m	GFGDLKSPAGLQV	l		Bortez/Cont=	2.27692	1.69231	1.26154	Cont/Cont=	0.923077	1.07692	1.74359	=Avg Bort/Cont (1h, 50nM)
HEK293T	Bortezomib 90min, 500nM	2	2	1358.72	1358.72	Eukaryotic translation elongation factor 1 beta	EEF1B2	cytoplasm	i	QADGLVWGSSKLV	p		Bortez/Cont=	>5	>5		Cont/Cont=	nd	nd	>5	=Avg Bort/Cont (1h+wash, 500 nM)
HEK293T	Bortezomib 30min, 500nM	2	2	1358.73	1358.72	Eukaryotic translation elongation factor 1 beta	EEF1B2	cytoplasm	i	QADGLVWGSSKLV	p		Bortez/Cont=	>5	>5		Cont/Cont=	nd	nd	>5	=Avg Bort/Cont (10min+wash, 500 nM)
HEK293T	Bortezomib 90min, 500nM	2	2	1400.74	1400.77	Eukaryotic translation elongation factor 1 beta	EEF1B2	cytoplasm	*m	GFGDLKSPAGLQVL	n		Bortez/Cont=	0.823529	0.764706		Cont/Cont=	1.11765	0.882353	0.794118	=Avg Bort/Cont (1h+wash, 500 nM)
HEK293T	Epoxomicin 1hr 0.2 uM	2	2	1400.75	1400.77	Eukaryotic translation elongation factor 1 beta	EEF1B2	cytoplasm	*m	GFGDLKSPAGLQVL	n		Epox/Cont=	<0.2	<0.2		Cont/Cont=	0.941176	1.05882	<0.2	=Avg Epox/Cont (1h, 0.2uM)
HEK293T	Bortezomib 1h, 50nM	2	2	1400.76	1400.77	Eukaryotic translation elongation factor 1 beta	EEF1B2	cytoplasm	*m	GFGDLKSPAGLQVL	n		Bortez/Cont=	0.618705	0.431655	0.330935	Cont/Cont=	0.920863	1.07914	0.460432	=Avg Bort/Cont (1h, 50nM)
HEK293T	Bortezomib 30min, 500nM	2	2	1400.76	1400.77	Eukaryotic translation elongation factor 1 beta	EEF1B2	cytoplasm	*m	GFGDLKSPAGLQVL	n		Bortez/Cont=	0.805687	0.379147		Cont/Cont=	1.06161	0.938389	0.592417	=Avg Bort/Cont (10min+wash, 500 nM)
HEK293T	Bortezomib 1h, 500nM	2	2	1400.76	1400.77	Eukaryotic translation elongation factor 1 beta	EEF1B2	cytoplasm	*m	GFGDLKSPAGLQVL	n		Bortez/Cont=	0.721311	0.590164	0.540984	Cont/Cont=	1.09836	0.901639	0.655738	=Avg Bort/Cont (1h, 500nM)
HEK293T	Epoxomicin 1hr 2 uM	2	2	1400.76	1400.77	Eukaryotic translation elongation factor 1 beta	EEF1B2	cytoplasm	*m	GFGDLKSPAGLQVL	n		Epox/Cont=	0.540541	0.675676		Cont/Cont=	1.13514	0.864865	0.608108	=Avg Epox/Cont (1h, 2uM)
SH-SY5Y	Bortezomib 1h, 500nM	2	2	1400.79	1400.77	Eukaryotic translation elongation factor 1 beta	EEF1B2	cytoplasm	*m	GFGDLKSPAGLQVL	n		Bortez/Cont=	0.419048	0.228571		Cont/Cont=	1.14286	0.857143	0.32381	=Avg Bort/Cont (1h, 500nM)
HEK293T	Bortezomib 1h, 50nM	2	2	1629.86	1629.84	Eukaryotic translation elongation factor 1 beta	EEF1B2	cytoplasm	*m	GFGDLKSPAGLQVLND	y		Bortez/Cont=	1.19658	0.854701	0.666667	Cont/Cont=	1.02564	0.974359	0.905983	=Avg Bort/Cont (1h, 50nM)
HEK293T	Epoxomicin 1hr 2 uM	2	2	1629.88	1629.84	Eukaryotic translation elongation factor 1 beta	EEF1B2	cytoplasm	*m	GFGDLKSPAGLQVLND	y		Epox/Cont=	>5	>5		Cont/Cont=	nd	nd	>5	=Avg Epox/Cont (1h, 2uM)
HEK293T	Bortezomib 1h, 500nM	3	3	1705.82	1705.75	Eukaryotic translation elongation factor 1 beta	EEF1B2	cytoplasm	v	KPWDDETDMAKLEE	c		Bortez/Cont=	>5	>5	>5	Cont/Cont=	nd	nd	>5	=Avg Bort/Cont (1h, 500nM)
HEK293T	Bortezomib 1h, 50nM	2	2	1905.95	1905.98	Eukaryotic translation elongation factor 1 beta	EEF1B2	cytoplasm	*m	GFGDLKSPAGLQVLNDYL	a		Bortez/Cont=	0.434783	0.347826	0.26087	Cont/Cont=	1.02899	0.971014	0.347826	=Avg Bort/Cont (1h, 50nM)
HEK293T	Bortezomib 1h, 50nM	3	2	1905.97	1905.98	Eukaryotic translation elongation factor 1 beta	EEF1B2	cytoplasm	*m	GFGDLKSPAGLQVLNDYL	a		Bortez/Cont=	0.538462	0.384615	0.307692	Cont/Cont=	1	1	0.410256	=Avg Bort/Cont (1h, 50nM)
HEK293T	Bortezomib 30min, 500nM	2	2	1905.98	1905.98	Eukaryotic translation elongation factor 1 beta	EEF1B2	cytoplasm	*m	GFGDLKSPAGLQVLNDYL	a		Bortez/Cont=	0.53125	0.53125		Cont/Cont=	1.21875	0.78125	0.53125	=Avg Bort/Cont (10min+wash, 500 nM)
HEK293T	Bortezomib 1h, 500nM	2	2	1905.98	1905.98	Eukaryotic translation elongation factor 1 beta	EEF1B2	cytoplasm	*m	GFGDLKSPAGLQVLNDYL	a		Bortez/Cont=	0.48	0.432	0.464	Cont/Cont=	1.008	0.992	0.456	=Avg Bort/Cont (1h, 500nM)
HEK293T	Bortezomib 1h, 500nM	3	2	1906	1905.98	Eukaryotic translation elongation factor 1 beta	EEF1B2	cytoplasm	*m	GFGDLKSPAGLQVLNDYL	a		Bortez/Cont=	0.514706	0.514706	0.441176	Cont/Cont=	0.955882	1.04412	0.490196	=Avg Bort/Cont (1h, 500nM)
HEK293T	Epoxomicin 1hr 2 uM	2	2	1906	1905.98	Eukaryotic translation elongation factor 1 beta	EEF1B2	cytoplasm	*m	GFGDLKSPAGLQVLNDYL	a		Epox/Cont=	<0.2	<0.2		Cont/Cont=	1.14943	0.850575	<0.2	=Avg Epox/Cont (1h, 2uM)
HEK293T	Bortezomib 90min, 500nM	2	2	1906.01	1905.98	Eukaryotic translation elongation factor 1 beta	EEF1B2	cytoplasm	*m	GFGDLKSPAGLQVLNDYL	a		Bortez/Cont=	0.333333	0.444444		Cont/Cont=	0.844444	1.15556	0.388889	=Avg Bort/Cont (1h+wash, 500 nM)
HEK293T	Epoxomicin 1hr 0.2 uM	2	2	1906.01	1905.98	Eukaryotic translation elongation factor 1 beta	EEF1B2	cytoplasm	*m	GFGDLKSPAGLQVLNDYL	a		Epox/Cont=	<0.2	<0.2		Cont/Cont=	1.2	0.8	<0.2	=Avg Epox/Cont (1h, 0.2uM)
SH-SY5Y	Bortezomib 1h, 500nM	3	2	1906.01	1905.98	Eukaryotic translation elongation factor 1 beta	EEF1B2	cytoplasm	*m	GFGDLKSPAGLQVLNDYL	a		Bortez/Cont=	0.461538	0.307692		Cont/Cont=	1.38462	0.615385	0.384615	=Avg Bort/Cont (1h, 500nM)
HEK293T	Bortezomib 30min, 500nM	2	2	1906.01	1905.98	Eukaryotic translation elongation factor 1 beta	EEF1B2	cytoplasm	*m	GFGDLKSPAGLQVLNDYL	a		Bortez/Cont=	0.551724	0.344828		Cont/Cont=	1.24138	0.758621	0.448276	=Avg Bort/Cont (10min+wash, 500 nM)
SH-SY5Y	Bortezomib 1h, 500nM	2	2	1906.03	1905.98	Eukaryotic translation elongation factor 1 beta	EEF1B2	cytoplasm	*m	GFGDLKSPAGLQVLNDYL	a		Bortez/Cont=	0.366197	0.225352		Cont/Cont=	1.40845	0.591549	0.295775	=Avg Bort/Cont (1h, 500nM)
HEK293T	Epoxomicin 1hr 2 uM	2	2	2092.08	2092.05	Eukaryotic translation elongation factor 1 beta	EEF1B2	cytoplasm	*m	GFGDLKSPAGLQVLNDYLAD	k		Epox/Cont=	>5	>5		Cont/Cont=	nd	nd	>5	=Avg Epox/Cont (1h, 2uM)
HEK293T	Epoxomicin 1hr 2 uM	3	2	2418.14	2418.14	Eukaryotic translation elongation factor 1 beta	EEF1B2	cytoplasm	e	EQITAFEDYVQSMDVAAFNKI	*		Epox/Cont=	>5	>5		Cont/Cont=	nd	nd	>5	=Avg Epox/Cont (1h, 2uM)
HEK293T	Bortezomib 90min, 500nM	3	2	2532.11	2532.12	Eukaryotic translation elongation factor 1 beta	EEF1B2	cytoplasm	e	DDKVGTDMLEEQITAFEDYVQS	m		Bortez/Cont=	>5	>5		Cont/Cont=	nd	nd	>5	=Avg Bort/Cont (1h+wash, 500 nM)
HEK293T	Bortezomib 90min, 500nM	3	2	2859.31	2859.3	Eukaryotic translation elongation factor 1 beta	EEF1B2	cytoplasm	c	VVEDDKVGTDMLEEQITAFEDYVQS	m		Bortez/Cont=	>5	>5		Cont/Cont=	nd	nd	>5	=Avg Bort/Cont (1h+wash, 500 nM)
HEK293T	Bortezomib 30min, 500nM	3	2	2859.35	2859.3	Eukaryotic translation elongation factor 1 beta	EEF1B2	cytoplasm	c	VVEDDKVGTDMLEEQITAFEDYVQS	m		Bortez/Cont=	>5	>5		Cont/Cont=	nd	nd	>5	=Avg Bort/Cont (10min+wash, 500 nM)
HEK293T	Bortezomib 90min, 500nM	3	2	2876.36	2876.38	Eukaryotic translation elongation factor 1 beta	EEF1B2	cytoplasm	v	LNDYLADKSYIEGYVPSQADVAVFEA	v		Bortez/Cont=	>5	>5		Cont/Cont=	nd	nd	>5	=Avg Bort/Cont (1h+wash, 500 nM)
HEK293T	Bortezomib 30min, 500nM	3	2	2876.36	2876.38	Eukaryotic translation elongation factor 1 beta	EEF1B2	cytoplasm	v	LNDYLADKSYIEGYVPSQADVAVFEA	v		Bortez/Cont=	>5	>5		Cont/Cont=	nd	nd	>5	=Avg Bort/Cont (10min+wash, 500 nM)
HEK293T	Bestatin 75min 10uM	4	3	1256.63	1256.65	Eukaryotic translation initiation factor 1	EIF1	cytoplasm	l	AKDDQLKVHGF	*		Bestatin/cont=	0.897959	1.30612	1.59184	Cont/Cont=	0.816327	1.18367	1.26531	=Avg Bestatin/Cont (60'+15' wash,100uM)
HEK293T	Bestatin 75min 10uM	3	3	1256.64	1256.65	Eukaryotic translation initiation factor 1	EIF1	cytoplasm	l	AKDDQLKVHGF	*		Bestatin/cont=	0.77551	1.18367	1.16327	Cont/Cont=	0.77551	1.22449	1.04082	=Avg Bestatin/Cont (60'+15' wash,100uM)
HEK293T	Lactacystin	4	3	1426.69	1426.76	Eukaryotic translation initiation factor 1	EIF1	cytoplasm	i	GLAKDDQLKVHGF	*		Lactacystin/cont=	<0.20	<0.20		Cont/Cont=	1.04478	0.955224	<0.20	=Avg Lactacystin/Cont (20min+15'wash, 1 uM)
HEK293T	MLN2238 35min 1uM	4	3	1426.71	1426.76	Eukaryotic translation initiation factor 1	EIF1	cytoplasm	i	GLAKDDQLKVHGF	*		MLN2238/cont=	0.35	0.38	0.27	Cont/Cont=	0.95	1.05	0.333333	=Avg MLN2238/Cont (20'+15' wash,1uM)
HEK293T	Carfilzomib 35min 1uM	4	3	1426.71	1426.76	Eukaryotic translation initiation factor 1	EIF1	cytoplasm	i	GLAKDDQLKVHGF	*		Carfilzomib/cont=	<0.20	<0.20	<0.20	Cont/Cont=	1.38462	0.615385	<0.2	=Avg Carfil/Cont (20'+15' wash,1uM)
SH-SY5Y	MG132 35min 2.5 uM	4	3	1426.72	1426.76	Eukaryotic translation initiation factor 1	EIF1	cytoplasm	i	GLAKDDQLKVHGF	*		MG132/cont=	<0.20	<0.20	<0.20	Cont/Cont=	0.963855	1.03614	<0.2	=Avg MG132/Cont (20min+15'wash, 2.5 uM)
SH-SY5Y	Lactacystin	4	3	1426.73	1426.76	Eukaryotic translation initiation factor 1	EIF1	cytoplasm	i	GLAKDDQLKVHGF	*		Lactacystin/cont=	<0.20	<0.20	<0.20	Cont/Cont=	1.07143	0.928571	<0.20	=Avg Lactacystin/Cont (20min+15'wash, 1 uM)
HEK293T	MLN2238 35min 1uM	3	3	1426.74	1426.76	Eukaryotic translation initiation factor 1	EIF1	cytoplasm	i	GLAKDDQLKVHGF	*		MLN2238/cont=	0.38961	0.38961	0.38961	Cont/Cont=	1.03896	0.961039	0.38961	=Avg MLN2238/Cont (20'+15' wash,1uM)
HEK293T	Bestatin 75min 10uM	3	3	1426.74	1426.76	Eukaryotic translation initiation factor 1	EIF1	cytoplasm	i	GLAKDDQLKVHGF	*		Bestatin/cont=	1	1.16667	1.08333	Cont/Cont=	0.833333	1.16667	1.08333	=Avg Bestatin/Cont (60'+15' wash,100uM)
HEK293T	AM114 35min 1uM	3	3	1426.74	1426.76	Eukaryotic translation initiation factor 1	EIF1	cytoplasm	i	GLAKDDQLKVHGF	*		AM114/cont=	1.05263	0.842105	0.947368	Cont/Cont=	0.947368	1.05263	0.947368	=Avg AM114l/Cont (20'+15' wash,1uM)
HEK293T	AM114 35min 1uM	4	3	1426.76	1426.76	Eukaryotic translation initiation factor 1	EIF1	cytoplasm	i	GLAKDDQLKVHGF	*		AM114/cont=	0.916667	0.916667	1.41667	Cont/Cont=	0.833333	1.16667	1.08333	=Avg AM114l/Cont (20'+15' wash,1uM)
HEK293T	Epoxomicin 1hr 2 uM	1	1	959.498	959.508	Eukaryotic translation initiation factor 4H	EIF4H	cytoplasm	y	VGNLPFNTV	q		Epox/Cont=	<0.2	<0.2		Cont/Cont=	1.2	0.8	<0.2	=Avg Epox/Cont (1h, 2uM)
HEK293T	Epoxomicin 1hr 0.2 uM	1	1	959.51	959.508	Eukaryotic translation initiation factor 4H	EIF4H	cytoplasm	y	VGNLPFNTV	q		Epox/Cont=	<0.2	<0.2		Cont/Cont=	1.18421	0.815789	<0.2	=Avg Epox/Cont (1h, 0.2uM)
SH-SY5Y	MG132 35min 2.5 uM	2	2	966.465	966.466	Eukaryotic translation initiation factor 4H	EIF4H	cytoplasm	l	KEALTYDGA	l		MG132/cont=	<0.20	<0.20	<0.20	Cont/Cont=	1.01333	0.986667	<0.2	=Avg MG132/Cont (20min+15'wash, 2.5 uM)
HEK293T	Bestatin Methyl Ester 75min 100uM	4	2	3248.69	3248.65	Eukaryotic translation initiation factor 4H	EIF4H	cytoplasm	v	ATPLNQVANPNSAIFGGARPREEVVQKEQE	*		BME/cont=	0.652632	0.821053	0.757895	Cont/Cont=	0.863158	1.13684	0.74386	=Avg BestatinMethylEster/Cont (60'+15' wash,100uM)
SH-SY5Y	Carfilzomib 35min 1uM	4	2	3248.7	3248.65	Eukaryotic translation initiation factor 4H	EIF4H	cytoplasm	v	ATPLNQVANPNSAIFGGARPREEVVQKEQE	*		Carfilzomib/cont=	0.4	0.444444	0.325926	Cont/Cont=	0.962963	1.03704	0.390123	=Avg Carfil/Cont (20'+15' wash,1uM)
HEK293T	Carfilzomib 35min 1uM	4	2	3248.71	3248.65	Eukaryotic translation initiation factor 4H	EIF4H	cytoplasm	v	ATPLNQVANPNSAIFGGARPREEVVQKEQE	*		Carfilzomib/cont=	0.6	0.575	0.4	Cont/Cont=	0.975	1.025	0.525	=Avg Carfilzomib/Cont (20'+15' wash,1uM)
SH-SY5Y	MLN2238 35min 1uM	4	2	3248.71	3248.65	Eukaryotic translation initiation factor 4H	EIF4H	cytoplasm	v	ATPLNQVANPNSAIFGGARPREEVVQKEQE	*		MLN2238/cont=	0.241135	0.326241	0.425532	Cont/Cont=	1.07801	0.921986	0.330969	=Avg MLN2238/Cont (20'+15' wash,1uM)
HEK293T	MLN2238 35min 1uM	4	2	3248.72	3248.65	Eukaryotic translation initiation factor 4H	EIF4H	cytoplasm	v	ATPLNQVANPNSAIFGGARPREEVVQKEQE	*		MLN2238/cont=	0.228571	0.342857	0.214286	Cont/Cont=	1.07143	0.928571	0.261905	=Avg MLN/Cont (20'+15' wash,1uM)
HEK293T	Bestatin Methyl Ester 75min 100uM	3	2	3248.73	3248.65	Eukaryotic translation initiation factor 4H	EIF4H	cytoplasm	v	ATPLNQVANPNSAIFGGARPREEVVQKEQE	*		BME/cont=	0.764706	0.745098	0.705882	Cont/Cont=	0.803922	1.19608	0.738562	=Avg BestatinMethylEster/Cont (60'+15' wash,100uM)
HEK293T	MLN2238 35min 1uM	3	2	3248.77	3248.65	Eukaryotic translation initiation factor 4H	EIF4H	cytoplasm	v	ATPLNQVANPNSAIFGGARPREEVVQKEQE	*		MLN2238/cont=	0.237037	0.474074	0.296296	Cont/Cont=	1.0963	0.903704	0.335802	=Avg MLN/Cont (20'+15' wash,1uM)
SH-SY5Y	Carfilzomib 35min 1uM	3	2	3248.77	3248.65	Eukaryotic translation initiation factor 4H	EIF4H	cytoplasm	v	ATPLNQVANPNSAIFGGARPREEVVQKEQE	*		Carfilzomib/cont=	0.407407	0.444444	0.333333	Cont/Cont=	0.962963	1.03704	0.395062	=Avg Carfil/Cont (20'+15' wash,1uM)
SH-SY5Y	MLN2238 35min 1uM	3	2	3248.77	3248.65	Eukaryotic translation initiation factor 4H	EIF4H	cytoplasm	v	ATPLNQVANPNSAIFGGARPREEVVQKEQE	*		MLN2238/cont=	0.272727	0.272727	0.363636	Cont/Cont=	1.13636	0.863636	0.30303	=Avg MLN2238/Cont (20'+15' wash,1uM)
HEK293T	MLN2238 35min 1uM	3	3	901.509	901.542	Eukaryotic translation initiation factor 5A	EIF5A	cytoplasm	a	AVAIKAMAK	*		MLN2238/cont=	0.666667	3.05882	1.92157	Cont/Cont=	0.745098	1.2549	1.88235	=Avg MLN/Cont (20'+15' wash,1uM)
SH-SY5Y	Carfilzomib 35min 1uM	3	3	901.511	901.542	Eukaryotic translation initiation factor 5A	EIF5A	cytoplasm	a	AVAIKAMAK	*		Carfilzomib/cont=	1.11111	1.11111	0.740741	Cont/Cont=	1.18519	0.814815	0.987654	=Avg Carfil/Cont (20'+15' wash,1uM)
HEK293T	AM114 35min 1uM	3	3	901.527	901.542	Eukaryotic translation initiation factor 5A	EIF5A	cytoplasm	a	AVAIKAMAK	*		AM114/cont=	2	0.666667	0.666667	Cont/Cont=	1.33333	0.666667	1.11111	=Avg AM114l/Cont (20'+15' wash,1uM)
HEK293T	Lactacystin	3	3	901.536	901.542	Eukaryotic translation initiation factor 5A	EIF5A	cytoplasm	a	AVAIKAMAK	*		Lactacystin/cont=	<0.20	<0.20		Cont/Cont=	1.05714	0.942857	<0.20	=Avg Lactacystin/Cont (20min+15'wash, 1 uM)
HEK293T	MLN2238 35min 1uM	2	3	901.539	901.542	Eukaryotic translation initiation factor 5A	EIF5A	cytoplasm	a	AVAIKAMAK	*		MLN2238/cont=	1.18367	3.14286	1.87755	Cont/Cont=	0.979592	1.02041	2.06803	=Avg MLN/Cont (20'+15' wash,1uM)
SH-SY5Y	Carfilzomib 35min 1uM	3	3	917.503	917.542	Eukaryotic translation initiation factor 5A	EIF5A	cytoplasm	a	AVAIKAMoxAK	*		Carfilzomib/cont=	1.11111	1.77778	1.11111	Cont/Cont=	1	1	1.33333	=Avg Carfil/Cont (20'+15' wash,1uM)
HEK293T	AM114 35min 1uM	3	3	917.515	917.542	Eukaryotic translation initiation factor 5A	EIF5A	cytoplasm	a	AVAIKAMoxAK	*		AM114/cont=	1.11111	0.962963	0.962963	Cont/Cont=	1.03704	0.962963	1.01235	=Avg AM114l/Cont (20'+15' wash,1uM)
HEK293T	MLN2238 35min 1uM	3	3	917.519	917.542	Eukaryotic translation initiation factor 5A	EIF5A	cytoplasm	a	AVAIKAMoxAK	*		MLN2238/cont=	<0.20	<0.20	<0.20	Cont/Cont=	1	1	<0.2	=Avg MLN2238/Cont (20'+15' wash,1uM)
HEK293T	Bestatin 75min 10uM	3	3	917.52	917.542	Eukaryotic translation initiation factor 5A	EIF5A	cytoplasm	a	AVAIKAMoxAK	*		Bestatin/cont=	1.02857	2.45714	1.88571	Cont/Cont=	0.628571	1.37143	1.79048	=Avg Bestatin/Cont (60'+15' wash,100uM)
HEK293T	Epoxomicin 1hr 2 uM	2	2	1061.56	1061.54	Eukaryotic translation initiation factor 5A	EIF5A	cytoplasm	a	MTEEAAVAIK	a		Epox/Cont=	>5	>5		Cont/Cont=	nd	nd	>5	=Avg Epox/Cont (1h, 2uM)
HEK293T	Carfilzomib 35min 1uM	2	2	1061.57	1061.54	Eukaryotic translation initiation factor 5A	EIF5A	cytoplasm	a	MTEEAAVAIK	a		Carfilzomib/cont=	>5	>5	>5	Cont/Cont=	nd	nd	>5	=Avg Carfil/Cont (20'+15' wash,1uM)
HEK293T	Carfilzomib 35min 1uM	3	2	1085.52	1085.57	Eukaryotic translation initiation factor 5A	EIF5A	cytoplasm	h	NMDVPNIKR	n		Carfilzomib/cont=	4.47273	3.52727	0.981818	Cont/Cont=	0.872727	1.12727	2.99394	=Avg Carfilzomib/Cont (20'+15' wash,1uM)
SH-SY5Y	MG262 35min 1 uM	3	1	1085.55	1085.57	Eukaryotic translation initiation factor 5A	EIF5A	cytoplasm	h	NMDVPNIKR	n		MG262/cont=	>5	>5	>5	Cont/Cont=	nd	nd	>5	=Avg MG262/Control (20min+15'wash, 1 uM)
HEK293T	MLN2238 35min 1uM	2	1	1085.55	1085.57	Eukaryotic translation initiation factor 5A	EIF5A	cytoplasm	h	NMDVPNIKR	n		MLN2238/cont=	1.05263	0.947368	0.877193	Cont/Cont=	0.877193	1.12281	0.959064	=Avg MLN2238/Cont (20'+15' wash,1uM)
HEK293T	MG262 35min 1 uM	3	1	1085.56	1085.57	Eukaryotic translation initiation factor 5A	EIF5A	cytoplasm	h	NMDVPNIKR	n		MG262/cont=	>5	>5		Cont/Cont=	nd	nd	>5	=Avg MG262/Cont (20min+15'wash, 1 uM)
HEK293T	MG262 35min 1 uM	2	1	1085.57	1085.57	Eukaryotic translation initiation factor 5A	EIF5A	cytoplasm	h	NMDVPNIKR	n		MG262/cont=	>5	>5		Cont/Cont=	nd	nd	>5	=Avg MG262/Cont (20min+15'wash, 1 uM)
SH-SY5Y	MG262 35min 1 uM	2	1	1085.58	1085.57	Eukaryotic translation initiation factor 5A	EIF5A	cytoplasm	h	NMDVPNIKR	n		MG262/cont=	2.77966	3.15254	3.45763	Cont/Cont=	1.11864	0.881356	3.12994	=Avg MG262/Control (20min+15'wash, 1 uM)
SH-SY5Y	MG262 35min 1 uM	3	1	1199.58	1199.61	Eukaryotic translation initiation factor 5A	EIF5A	cytoplasm	h	NMDVPNIKRN	d		MG262/cont=	>5	>5	>5	Cont/Cont=	nd	nd	>5	=Avg MG262/Control (20min+15'wash, 1 uM)
SH-SY5Y	MG262 35min 1 uM	2	1	1199.59	1199.61	Eukaryotic translation initiation factor 5A	EIF5A	cytoplasm	h	NMDVPNIKRN	d		MG262/cont=	4.27027	5.51351	4.86486	Cont/Cont=	0.972973	1.02703	4.88288	=Avg MG262/Control (20min+15'wash, 1 uM)
HEK293T	MG262 35min 1 uM	2	1	1199.63	1199.61	Eukaryotic translation initiation factor 5A	EIF5A	cytoplasm	h	NMDVPNIKRN	d		MG262/cont=	>5	>5		Cont/Cont=	nd	nd	>5	=Avg MG262/Cont (20min+15'wash, 1 uM)
HEK293T	Bestatin Methyl Ester 75min 100uM	3	3	1462.73	1462.75	Eukaryotic translation initiation factor 5A	EIF5A	cytoplasm	a	MTEEAAVAIKAMAK	*		BME/cont=	1.13953	1.18605	1.23256	Cont/Cont=	1.60465	0.395349	1.18605	=Avg BestatinMethylEster/Cont (60'+15' wash,100uM)
SH-SY5Y	Carfilzomib 35min 1uM	3	3	1462.75	1462.75	Eukaryotic translation initiation factor 5A	EIF5A	cytoplasm	a	MTEEAAVAIKAMAK	*		Carfilzomib/cont=	<0.20	<0.20	<0.20	Cont/Cont=	0.952381	1.04762	<0.2	=Avg Carfil/Cont (20'+15' wash,1uM)
HEK293T	AM114 35min 1uM	3	3	1462.75	1462.75	Eukaryotic translation initiation factor 5A	EIF5A	cytoplasm	a	MTEEAAVAIKAMAK	*		AM114/cont=	1.66667	0.75	0.833333	Cont/Cont=	1.33333	0.666667	1.08333	=Avg AM114l/Cont (20'+15' wash,1uM)
HEK293T	Bortezomib 90min, 500nM	3	3	1462.75	1462.75	Eukaryotic translation initiation factor 5A	EIF5A	cytoplasm	a	MTEEAAVAIKAMAK	*		Bortez/Cont=	1.5625	1.4375		Cont/Cont=	1.25	0.75	1.5	=Avg Bort/Cont (1h+wash, 500 nM)
SH-SY5Y	Bortezomib 1h, 500nM	3	3	1462.79	1462.75	Eukaryotic translation initiation factor 5A	EIF5A	cytoplasm	a	MTEEAAVAIKAMAK	*		Bortez/Cont=	0.791667	0.3125		Cont/Cont=	1.04167	0.958333	0.552083	=Avg Bort/Cont (1h, 500nM)
HEK293T	Epoxomicin 1hr 0.2 uM	3	3	1462.8	1462.75	Eukaryotic translation initiation factor 5A	EIF5A	cytoplasm	a	MTEEAAVAIKAMAK	*		Epox/Cont=	0.293478	0.25		Cont/Cont=	1.04348	0.956522	0.271739	=Avg Epox/Cont (1h, 0.2uM)
HEK293T	Bortezomib 1h, 500nM	3	3	1462.81	1462.75	Eukaryotic translation initiation factor 5A	EIF5A	cytoplasm	a	MTEEAAVAIKAMAK	*		Bortez/Cont=	1.45946	1.40541	0.810811	Cont/Cont=	1.24324	0.756757	1.22523	=Avg Bort/Cont (1h, 500nM)
HEK293T	Bortezomib 1h, 50nM	3	3	1462.82	1462.75	Eukaryotic translation initiation factor 5A	EIF5A	cytoplasm	a	MTEEAAVAIKAMAK	*		Bortez/Cont=	0.961538	0.576923	0.307692	Cont/Cont=	0.961538	1.03846	0.615385	=Avg Bort/Cont (1h, 50nM)
HEK293T	Bestatin 75min 10uM	3	3	1494.74	1494.75	Eukaryotic translation initiation factor 5A	EIF5A	cytoplasm	a	MoxTEEAAVAIKAMoxAK	*		Bestatin/cont=	0.5	1.08333	0.5	Cont/Cont=	0.833333	1.16667	0.694444	=Avg Bestatin/Cont (60'+15' wash,100uM)
HEK293T	Bestatin Methyl Ester 75min 100uM	3	3	1533.77	1533.79	Eukaryotic translation initiation factor 5A	EIF5A	cytoplasm	s	AMTEEAAVAIKAMAK	*		BME/cont=	0.84058	0.869565	0.927536	Cont/Cont=	1	1	0.879227	=Avg BestatinMethylEster/Cont (60'+15' wash,100uM)
HEK293T	Bortezomib 30min, 500nM	3	3	1620.77	1620.82	Eukaryotic translation initiation factor 5A	EIF5A	cytoplasm	l	SAMTEEAAVAIKAMAK	*		Bortez/Cont=	1.14286	0.914286		Cont/Cont=	1.14286	0.857143	1.02857	=Avg Bort/Cont (10min+wash, 500 nM)
HEK293T	Carfilzomib 35min 1uM	3	3	1620.81	1620.82	Eukaryotic translation initiation factor 5A	EIF5A	cytoplasm	l	SAMTEEAAVAIKAMAK	*		Carfilzomib/cont=	0.0939597	0.107383	0.0402685	Cont/Cont=	0.684564	1.31544	<0.2	=Avg Carfilzomib/Cont (20'+15' wash,1uM)
HEK293T	Bestatin Methyl Ester 75min 100uM	3	3	1620.81	1620.82	Eukaryotic translation initiation factor 5A	EIF5A	cytoplasm	l	SAMTEEAAVAIKAMAK	*		BME/cont=	0.542056	0.523364	0.485981	Cont/Cont=	0.71028	1.28972	0.517134	=Avg BestatinMethylEster/Cont (60'+15' wash,100uM)
SH-SY5Y	MLN2238 35min 1uM	3	3	1620.81	1620.82	Eukaryotic translation initiation factor 5A	EIF5A	cytoplasm	l	SAMTEEAAVAIKAMAK	*		MLN2238/cont=	0.538462	0.461538	0.384615	Cont/Cont=	1.38462	0.615385	0.461538	=Avg MLN2238/Cont (20'+15' wash,1uM)
HEK293T	AM114 35min 1uM	3	3	1620.82	1620.82	Eukaryotic translation initiation factor 5A	EIF5A	cytoplasm	l	SAMTEEAAVAIKAMAK	*		AM114/cont=	1.66667	0.666667	0.75	Cont/Cont=	1.33333	0.666667	1.02778	=Avg AM114l/Cont (20'+15' wash,1uM)
HEK293T	Epoxomicin 1hr 2 uM	3	3	1620.82	1620.82	Eukaryotic translation initiation factor 5A	EIF5A	cytoplasm	l	SAMTEEAAVAIKAMAK	*		Epox/Cont=	<0.2	<0.2		Cont/Cont=	1.33333	0.666667	<0.2	=Avg Epox/Cont (1h, 2uM)
SH-SY5Y	Carfilzomib 35min 1uM	3	3	1620.83	1620.82	Eukaryotic translation initiation factor 5A	EIF5A	cytoplasm	l	SAMTEEAAVAIKAMAK	*		Carfilzomib/cont=	<0.20	<0.20	<0.20	Cont/Cont=	0.955056	1.04494	<0.2	=Avg Carfil/Cont (20'+15' wash,1uM)
HEK293T	MLN2238 35min 1uM	3	3	1620.83	1620.82	Eukaryotic translation initiation factor 5A	EIF5A	cytoplasm	l	SAMTEEAAVAIKAMAK	*		MLN2238/cont=	0.120219	0.31694	0.120219	Cont/Cont=	1.07104	0.928962	<0.2	=Avg MLN/Cont (20'+15' wash,1uM)
HEK293T	Epoxomicin 1hr 0.2 uM	3	3	1620.84	1620.82	Eukaryotic translation initiation factor 5A	EIF5A	cytoplasm	l	SAMTEEAAVAIKAMAK	*		Epox/Cont=	0.357143	0.214286		Cont/Cont=	1.10714	0.892857	0.285714	=Avg Epox/Cont (1h, 0.2uM)
HEK293T	Bortezomib 1h, 50nM	3	3	1620.85	1620.82	Eukaryotic translation initiation factor 5A	EIF5A	cytoplasm	l	SAMTEEAAVAIKAMAK	*		Bortez/Cont=	0.820896	0.61194	0.41791	Cont/Cont=	1.02985	0.970149	0.616915	=Avg Bort/Cont (1h, 50nM)
HEK293T	Bortezomib 90min, 500nM	3	3	1620.86	1620.82	Eukaryotic translation initiation factor 5A	EIF5A	cytoplasm	l	SAMTEEAAVAIKAMAK	*		Bortez/Cont=	1.25	1.0625		Cont/Cont=	1.3125	0.6875	1.15625	=Avg Bort/Cont (1h+wash, 500 nM)
SH-SY5Y	Bortezomib 1h, 500nM	3	3	1620.86	1620.82	Eukaryotic translation initiation factor 5A	EIF5A	cytoplasm	l	SAMTEEAAVAIKAMAK	*		Bortez/Cont=	0.851485	0.336634		Cont/Cont=	1.14851	0.851485	0.594059	=Avg Bort/Cont (1h, 500nM)
HEK293T	Bortezomib 1h, 500nM	3	3	1620.87	1620.82	Eukaryotic translation initiation factor 5A	EIF5A	cytoplasm	l	SAMTEEAAVAIKAMAK	*		Bortez/Cont=	1.30841	1.25234	0.841121	Cont/Cont=	1.15888	0.841121	1.13396	=Avg Bort/Cont (1h, 500nM)
HEK293T	Bestatin 75min 10uM	3	2	1636.82	1636.82	Eukaryotic translation initiation factor 5A	EIF5A	cytoplasm	l	SAMoxTEEAAVAIKAMAK	*		Bestatin/cont=	0.857143	0.942857	0.914286	Cont/Cont=	1.14286	0.857143	0.904762	=Avg Bestatin/Cont (60'+15' wash,100uM)
HEK293T	Carfilzomib 35min 1uM	3	1	1986.04	1986.04	Eukaryotic translation initiation factor 5A	EIF5A	cytoplasm	h	NMDVPNIKRNDFQLIGI	q		Carfilzomib/cont=	0.424779	0.353982	0.300885	Cont/Cont=	1.32743	0.672566	0.359882	=Avg Carfil/Cont (20'+15' wash,1uM)
HEK293T	AM114 35min 1uM	3	1	1986.05	1986.04	Eukaryotic translation initiation factor 5A	EIF5A	cytoplasm	h	NMDVPNIKRNDFQLIGI	q		AM114/cont=	0.842105	1.05263	1.05263	Cont/Cont=	1.05263	0.947368	0.982456	=Avg AM114l/Cont (20'+15' wash,1uM)
HEK293T	Bortezomib 1h, 50nM	2	1	1228.67	1228.7	Far upstream element-binding protein 1	FUBP1	nucleus	a	AEIITDLLRSV	q		Bortez/Cont=	>5	>5	>5	Cont/Cont=	nd	nd	>5	=Avg Bort/Cont (1h, 50nM)
HEK293T	Bortezomib 1h, 500nM	2	1	1228.71	1228.7	Far upstream element-binding protein 1	FUBP1	nucleus	a	AEIITDLLRSV	q		Bortez/Cont=	>5	>5	>5	Cont/Cont=	nd	nd	>5	=Avg Bort/Cont (1h, 500nM)
HEK293T	Bortezomib 90min, 500nM	2	1	1228.71	1228.7	Far upstream element-binding protein 1	FUBP1	nucleus	a	AEIITDLLRSV	q		Bortez/Cont=	>5	>5		Cont/Cont=	nd	nd	>5	=Avg Bort/Cont (1h+wash, 500 nM)
HEK293T	Bortezomib 30min, 500nM	2	1	1228.73	1228.7	Far upstream element-binding protein 1	FUBP1	nucleus	a	AEIITDLLRSV	q		Bortez/Cont=	>5	>5		Cont/Cont=	nd	nd	>5	=Avg Bort/Cont (10min+wash, 500 nM)
HEK293T	Bortezomib 1h, 500nM	2	1	1299.73	1299.74	Far upstream element-binding protein 1	FUBP1	nucleus	h	AAEIITDLLRSV	q		Bortez/Cont=	>5	>5	>5	Cont/Cont=	nd	nd	>5	=Avg Bort/Cont (1h, 500nM)
HEK293T	Bortezomib 90min, 500nM	2	1	1299.77	1299.74	Far upstream element-binding protein 1	FUBP1	nucleus	h	AAEIITDLLRSV	q		Bortez/Cont=	>5	>5		Cont/Cont=	nd	nd	>5	=Avg Bort/Cont (1h+wash, 500 nM)
HEK293T	Bortezomib 30min, 500nM	2	1	1299.78	1299.74	Far upstream element-binding protein 1	FUBP1	nucleus	h	AAEIITDLLRSV	q		Bortez/Cont=	>5	>5		Cont/Cont=	nd	nd	>5	=Avg Bort/Cont (10min+wash, 500 nM)
HEK293T	Epoxomicin 1hr 0.2 uM	2	1	1183.69	1183.69	Far upstream element-binding protein 2	KHSRP	nucleus	a	RIINDLLQSL	r		Epox/Cont=	<0.2	<0.2		Cont/Cont=	1.05556	0.944444	<0.2	=Avg Epox/Cont (1h, 0.2uM)
HEK293T	Epoxomicin 1hr 2 uM	2	1	1183.71	1183.69	Far upstream element-binding protein 2	KHSRP	nucleus	a	RIINDLLQSL	r		Epox/Cont=	<0.2	<0.2		Cont/Cont=	1.3125	0.6875	<0.2	=Avg Epox/Cont (1h, 2uM)
HEK293T	Bortezomib 1h, 50nM	2	1	1254.72	1254.73	Far upstream element-binding protein 2	KHSRP	nucleus	a	ARIINDLLQSL	r		Bortez/Cont=	0.315789	0.231579	0.168421	Cont/Cont=	0.842105	1.15789	0.238596	=Avg Bort/Cont (1h, 50nM)
HEK293T	Epoxomicin 1hr 0.2 uM	2	1	1254.73	1254.73	Far upstream element-binding protein 2	KHSRP	nucleus	a	ARIINDLLQSL	r		Epox/Cont=	0.285714	0.126984		Cont/Cont=	0.952381	1.04762	0.206349	=Avg Epox/Cont (1h, 0.2uM)
HEK293T	Bortezomib 1h, 500nM	2	1	1254.74	1254.73	Far upstream element-binding protein 2	KHSRP	nucleus	a	ARIINDLLQSL	r		Bortez/Cont=	0.6	0.56	0.52	Cont/Cont=	1.2	0.8	0.56	=Avg Bort/Cont (1h, 500nM)
SH-SY5Y	Bortezomib 1h, 500nM	2	1	1254.74	1254.73	Far upstream element-binding protein 2	KHSRP	nucleus	a	ARIINDLLQSL	r		Bortez/Cont=	<0.2	<0.2		Cont/Cont=	0.989899	1.0101	<0.2	=Avg Bort/Cont (1h, 500nM)
HEK293T	Bortezomib 30min, 500nM	2	1	1254.74	1254.73	Far upstream element-binding protein 2	KHSRP	nucleus	a	ARIINDLLQSL	r		Bortez/Cont=	0.484848	0.424242		Cont/Cont=	0.969697	1.0303	0.454545	=Avg Bort/Cont (10min+wash, 500 nM)
HEK293T	Epoxomicin 1hr 2 uM	2	1	1254.77	1254.73	Far upstream element-binding protein 2	KHSRP	nucleus	a	ARIINDLLQSL	r		Epox/Cont=	0.241379	0.103448		Cont/Cont=	1.17241	0.827586	<0.2	=Avg Epox/Cont (1h, 2uM)
HEK293T	Bortezomib 1h, 50nM	3	2	2469.33	2469.33	Far upstream element-binding protein 2	KHSRP	nucleus	c	GLVIGRGGENVKAINQQTGAFVEI	s		Bortez/Cont=	<0.2	<0.2	<0.2	Cont/Cont=	0.899083	1.10092	<0.2	=Avg Bort/Cont (1h, 50nM)
SH-SY5Y	Bortezomib 1h, 500nM	3	2	2469.34	2469.33	Far upstream element-binding protein 2	KHSRP	nucleus	c	GLVIGRGGENVKAINQQTGAFVEI	s		Bortez/Cont=	<0.2	<0.2		Cont/Cont=	1.17808	0.821918	<0.2	=Avg Bort/Cont (1h, 500nM)
HEK293T	AM114 35min 1uM	3	2	2469.35	2469.33	Far upstream element-binding protein 2	KHSRP	nucleus	c	GLVIGRGGENVKAINQQTGAFVEI	s		AM114/cont=	1.2	0.8	0.8	Cont/Cont=	1.04	0.96	0.933333	=Avg AM114l/Cont (20'+15' wash,1uM)
HEK293T	Bortezomib 1h, 500nM	3	2	2469.35	2469.33	Far upstream element-binding protein 2	KHSRP	nucleus	c	GLVIGRGGENVKAINQQTGAFVEI	s		Bortez/Cont=	0.123711	0.309278	0.371134	Cont/Cont=	1.13402	0.865979	0.216495	=Avg Bort/Cont (1h, 500nM)
HEK293T	Epoxomicin 1hr 2 uM	3	2	2469.36	2469.33	Far upstream element-binding protein 2	KHSRP	nucleus	c	GLVIGRGGENVKAINQQTGAFVEI	s		Epox/Cont=	<0.2	<0.2		Cont/Cont=	1.08696	0.913043	<0.2	=Avg Epox/Cont (1h, 2uM)
HEK293T	Bestatin Methyl Ester 75min 100uM	3	2	2469.36	2469.33	Far upstream element-binding protein 2	KHSRP	nucleus	c	GLVIGRGGENVKAINQQTGAFVEI	s		BME/cont=	0.8	0.844444	0.688889	Cont/Cont=	0.777778	1.22222	0.777778	=Avg BestatinMethylEster/Cont (60'+15' wash,100uM)
HEK293T	Bortezomib 90min, 500nM	3	2	2469.37	2469.33	Far upstream element-binding protein 2	KHSRP	nucleus	c	GLVIGRGGENVKAINQQTGAFVEI	s		Bortez/Cont=	<0.2	<0.2		Cont/Cont=	0.871795	1.12821	<0.2	=Avg Bort/Cont (1h+wash, 500 nM)
HEK293T	Epoxomicin 1hr 0.2 uM	3	2	2469.37	2469.33	Far upstream element-binding protein 2	KHSRP	nucleus	c	GLVIGRGGENVKAINQQTGAFVEI	s		Epox/Cont=	<0.2	<0.2		Cont/Cont=	0.884615	1.11538	<0.2	=Avg Epox/Cont (1h, 0.2uM)
HEK293T	Bortezomib 30min, 500nM	3	2	2469.37	2469.33	Far upstream element-binding protein 2	KHSRP	nucleus	c	GLVIGRGGENVKAINQQTGAFVEI	s		Bortez/Cont=	<0.2	<0.2		Cont/Cont=	0.857143	1.14286	<0.2	=Avg Bort/Cont (10min+wash, 500 nM)
HEK293T	Carfilzomib 35min 1uM	3	2	2469.37	2469.33	Far upstream element-binding protein 2	KHSRP	nucleus	c	GLVIGRGGENVKAINQQTGAFVEI	s		Carfilzomib/cont=	<0.20	<0.20	<0.20	Cont/Cont=	0.832	1.168	<0.2	=Avg Carfilzomib/Cont (20'+15' wash,1uM)
HEK293T	Bortezomib 90min, 500nM	1	1	720.359	720.369	FK506 Binding Protein	FKBP1A	cytoplasm	l	(VFDVEL)	l		Bortez/Cont=	>5	>5		Cont/Cont=	nd	nd	>5	=Avg Bort/Cont (1h+wash, 500 nM)
HEK293T	Bortezomib 30min, 500nM	1	1	720.364	720.369	FK506 Binding Protein	FKBP1A	cytoplasm	l	(VFDVEL)	l		Bortez/Cont=	>5	>5		Cont/Cont=	nd	nd	>5	=Avg Bort/Cont (10min+wash, 500 nM)
SH-SY5Y	Carfilzomib 35min 1uM	2	1	833.453	833.453	FK506 Binding Protein	FKBP1A	cytoplasm	l	VFDVELL	k		Carfilzomib/cont=	<0.20	<0.20	<0.20	Cont/Cont=	1.07143	0.928571	<0.2	=Avg Carfil/Cont (20'+15' wash,1uM)
HEK293T	AM114 35min 1uM	2	1	833.455	833.453	FK506 Binding Protein	FKBP1A	cytoplasm	l	VFDVELL	k		AM114/cont=	1.12	0.72	0.72	Cont/Cont=	1.2	0.8	0.853333	=Avg AM114l/Cont (20'+15' wash,1uM)
HEK293T	Epoxomicin 1hr 2 uM	1	1	833.462	833.453	FK506 Binding Protein	FKBP1A	cytoplasm	l	VFDVELL	k		Epox/Cont=	<0.2	<0.2		Cont/Cont=	1.46667	0.533333	<0.2	=Avg Epox/Cont (1h, 2uM)
HEK293T	Epoxomicin 1hr 0.2 uM	1	1	833.465	833.453	FK506 Binding Protein	FKBP1A	cytoplasm	l	VFDVELL	k		Epox/Cont=	<0.2	<0.2		Cont/Cont=	1.10448	0.895522	<0.2	=Avg Epox/Cont (1h, 0.2uM)
HEK293T	Carfilzomib 35min 1uM	1	1	833.472	833.453	FK506 Binding Protein	FKBP1A	cytoplasm	l	VFDVELL	k		Carfilzomib/cont=	<0.20	<0.20	<0.20	Cont/Cont=	0.973451	1.02655	<0.2	=Avg Carfilzomib/Cont (20'+15' wash,1uM)
HEK293T	Epoxomicin 1hr 2 uM	2	2	842.463	842.511	FK506 Binding Protein	FKBP1A	cytoplasm	d	VELLKLE	*		Epox/Cont=	>5	>5		Cont/Cont=	nd	nd	>5	=Avg Epox/Cont (1h, 2uM)
HEK293T	Epoxomicin 1hr 0.2 uM	2	2	842.48	842.511	FK506 Binding Protein	FKBP1A	cytoplasm	d	VELLKLE	*		Epox/Cont=	3.30435	1.47826		Cont/Cont=	1.13043	0.869565	2.3913	=Avg Epox/Cont (1h, 0.2uM)
HEK293T	Carfilzomib 35min 1uM	2	2	842.487	842.511	FK506 Binding Protein	FKBP1A	cytoplasm	d	VELLKLE	*		Carfilzomib/cont=	>5	>5	>5	Cont/Cont=	nd	nd	>5	=Avg Carfil/Cont (20'+15' wash,1uM)
HEK293T	MLN2238 35min 1uM	2	2	842.496	842.511	FK506 Binding Protein	FKBP1A	cytoplasm	d	VELLKLE	*		MLN2238/cont=	8.66667	7.73333	6	Cont/Cont=	1.06667	0.933333	>5	=Avg MLN2238/Cont (20'+15' wash,1uM)
HEK293T	Bortezomib 30min, 500nM	2	2	842.501	842.511	FK506 Binding Protein	FKBP1A	cytoplasm	d	VELLKLE	*		Bortez/Cont=	3.46154	1.61538		Cont/Cont=	1.07692	0.923077	2.53846	=Avg Bort/Cont (10min+wash, 500 nM)
HEK293T	MG262 35min 1 uM	2	2	842.51	842.511	FK506 Binding Protein	FKBP1A	cytoplasm	d	VELLKLE	*		MG262/cont=	>5	>5		Cont/Cont=	nd	nd	>5	=Avg MG262/Cont (20min+15'wash, 1 uM)
HEK293T	MG132 35min 2.5 uM	2	1	842.514	842.511	FK506 Binding Protein	FKBP1A	cytoplasm	d	VELLKLE	*		MG132/cont=	1.70833	2.04167		Cont/Cont=	1.08333	0.916667	1.875	=Avg MG132/Cont (20min+15'wash, 2.5 uM)
HEK293T	Lactacystin	2	1	842.52	842.511	FK506 Binding Protein	FKBP1A	cytoplasm	d	VELLKLE	*		Lactacystin/cont=	1.12676	1.46479		Cont/Cont=	0.929577	1.07042	1.29577	=Avg Lactacystin/Cont (20min+15'wash, 1 uM)
SH-SY5Y	MG262 35min 1 uM	2	2	842.526	842.511	FK506 Binding Protein	FKBP1A	cytoplasm	d	VELLKLE	*		MG262/cont=	>5	>5	>5	Cont/Cont=	nd	nd	>5	=Avg MG262/Control (20min+15'wash, 1 uM)
HEK293T	Bortezomib 90min, 500nM	2	2	842.546	842.511	FK506 Binding Protein	FKBP1A	cytoplasm	d	VELLKLE	*		Bortez/Cont=	3.23077	3.53846		Cont/Cont=	1.23077	0.769231	3.38462	=Avg Bort/Cont (1h+wash, 500 nM)
HEK293T	Bortezomib 1h, 500nM	2	2	842.546	842.511	FK506 Binding Protein	FKBP1A	cytoplasm	d	VELLKLE	*		Bortez/Cont=	>5	>5	>5	Cont/Cont=	nd	nd	>5	=Avg Bort/Cont (1h, 500nM)
HEK293T	Bortezomib 1h, 50nM	2	2	842.564	842.511	FK506 Binding Protein	FKBP1A	cytoplasm	d	VELLKLE	*		Bortez/Cont=	2.98551	2.2029	1.91304	Cont/Cont=	0.956522	1.04348	2.36715	=Avg Bort/Cont (1h, 50nM)
HEK293T	Bortezomib 90min, 500nM	2	2	1104.63	1104.61	FK506 Binding Protein	FKBP1A	cytoplasm	v	FDVELLKLE	*		Bortez/Cont=	>5	>5		Cont/Cont=	nd	nd	>5	=Avg Bort/Cont (1h+wash, 500 nM)
HEK293T	Bortezomib 1h, 500nM	2	2	1104.64	1104.61	FK506 Binding Protein	FKBP1A	cytoplasm	v	FDVELLKLE	*		Bortez/Cont=	>5	>5	>5	Cont/Cont=	nd	nd	>5	=Avg Bort/Cont (1h, 500nM)
HEK293T	Butabindide 35min 100 uM	2	2	1203.67	1203.67	FK506 Binding Protein	FKBP1A	cytoplasm	l	VFDVELLKLE	*		Butabindide/cont=	1.37705	0.622951	0.393443	Cont/Cont=	1.31148	0.688525	0.797814	=Avg But/Cont (20min+15'wash, 100uM)
HEK293T	Bortezomib 90min, 500nM	2	2	1203.67	1203.67	FK506 Binding Protein	FKBP1A	cytoplasm	l	VFDVELLKLE	*		Bortez/Cont=	4	3.56		Cont/Cont=	1.33	0.67	3.78	=Avg Bort/Cont (1h+wash, 500 nM)
HEK293T	AM114 35min 1uM	2	2	1203.67	1203.67	FK506 Binding Protein	FKBP1A	cytoplasm	l	VFDVELLKLE	*		AM114/cont=	1.46154	0.615385	0.692308	Cont/Cont=	1.23077	0.769231	0.923077	=Avg AM114l/Cont (20'+15' wash,1uM)
HEK293T	Lactacystin	2	1	1203.68	1203.67	FK506 Binding Protein	FKBP1A	cytoplasm	l	VFDVELLKLE	*		Lactacystin/cont=	0.478632	0.854701		Cont/Cont=	0.871795	1.12821	0.666667	=Avg Lactacystin/Cont (20min+15'wash, 1 uM)
HEK293T	Carfilzomib 35min 1uM	2	2	1203.68	1203.68	FK506 Binding Protein	FKBP1A	cytoplasm	l	VFDVELLKLE	*		Carfilzomib/cont=	0.523077	0.523077	0.523077	Cont/Cont=	1.23077	0.769231	0.523077	=Avg Carfil/Cont (20'+15' wash,1uM)
HEK293T	Bortezomib 30min, 500nM	2	2	1203.68	1203.67	FK506 Binding Protein	FKBP1A	cytoplasm	l	VFDVELLKLE	*		Bortez/Cont=	3.46154	1.84615		Cont/Cont=	1	1	2.65385	=Avg Bort/Cont (10min+wash, 500 nM)
HEK293T	Bestatin Methyl Ester 75min 100uM	2	2	1203.68	1203.67	FK506 Binding Protein	FKBP1A	cytoplasm	l	VFDVELLKLE	*		BME/cont=	0.604651	0.569767	0.476744	Cont/Cont=	1.05814	0.94186	0.550388	=Avg BestatinMethylEster/Cont (60'+15' wash,100uM)
HEK293T	Epoxomicin 1hr 2 uM	2	2	1203.68	1203.67	FK506 Binding Protein	FKBP1A	cytoplasm	l	VFDVELLKLE	*		Epox/Cont=	<0.2	<0.2		Cont/Cont=	1.4375	0.5625	<0.2	=Avg Epox/Cont (1h, 2uM)
HEK293T	Butabindide 75min 100uM	2	2	1203.69	1203.67	FK506 Binding Protein	FKBP1A	cytoplasm	l	VFDVELLKLE	*		Butabindide/cont=	1.23333	0.466667	0.966667	Cont/Cont=	1.5	0.5	0.888889	=Avg But/Cont (1 hour+15'wash, 100uM)
HEK293T	MLN2238 35min 1uM	2	2	1203.69	1203.67	FK506 Binding Protein	FKBP1A	cytoplasm	l	VFDVELLKLE	*		MLN2238/cont=	0.621622	0.486486	0.405405	Cont/Cont=	1.08108	0.918919	0.504505	=Avg MLN2238/Cont (20'+15' wash,1uM)
HEK293T	Epoxomicin 1hr 0.2 uM	2	2	1203.7	1203.67	FK506 Binding Protein	FKBP1A	cytoplasm	l	VFDVELLKLE	*		Epox/Cont=	0.244444	0.0666667		Cont/Cont=	1	1	<0.2	=Avg Epox/Cont (1h, 0.2uM)
HEK293T	Bortezomib 1h, 50nM	2	2	1203.7	1203.67	FK506 Binding Protein	FKBP1A	cytoplasm	l	VFDVELLKLE	*		Bortez/Cont=	1.53684	0.884211	0.463158	Cont/Cont=	0.968421	1.03158	0.961404	=Avg Bort/Cont (1h, 50nM)
HEK293T	Bortezomib 1h, 500nM	2	2	1203.72	1203.67	FK506 Binding Protein	FKBP1A	cytoplasm	l	VFDVELLKLE	*		Bortez/Cont=	2.25806	2.09677	1.45161	Cont/Cont=	1.12903	0.870968	1.93548	=Avg Bort/Cont (1h, 500nM)
SH-SY5Y	Bortezomib 1h, 500nM	2	2	1203.72	1203.67	FK506 Binding Protein	FKBP1A	cytoplasm	l	VFDVELLKLE	*		Bortez/Cont=	1.04082	0.408163		Cont/Cont=	1.18367	0.816327	0.72449	=Avg Bort/Cont (1h, 500nM)
SH-SY5Y	Lactacystin	4	2	2229.07	2229.15	FK506 Binding Protein	FKBP1A	cytoplasm	*m	GVQVETISPGDGRTFPKRGQT	c		Lactacystin/cont=	0.803922	0.980392	2.35294	Cont/Cont=	1.05882	0.941176	1.37908	=Avg Lactacystin/Cont (20min+15'wash, 1 uM)
HEK293T	Epoxomicin 1hr 0.2 uM	4	2	2229.08	2229.15	FK506 Binding Protein	FKBP1A	cytoplasm	m	GVQVETISPGDGRTFPKRGQT	c		Epox/Cont=	0.719101	0.449438		Cont/Cont=	0.921348	1.07865	0.58427	=Avg Epox/Cont (1h, 0.2uM)
HEK293T	Lactacystin	4	2	2229.1	2229.15	FK506 Binding Protein	FKBP1A	cytoplasm	*m	GVQVETISPGDGRTFPKRGQT	c		Lactacystin/cont=	0.314815	0.259259		Cont/Cont=	0.592593	1.40741	0.287037	=Avg Lactacystin/Cont (20min+15'wash, 1 uM)
HEK293T	Bestatin Methyl Ester 75min 100uM	4	2	2229.12	2229.15	FK506 Binding Protein	FKBP1A	cytoplasm	*m	GVQVETISPGDGRTFPKRGQT	c		BME/cont=	0.391753	1.36082	1.21649	Cont/Cont=	0.948454	1.05155	0.989691	=Avg BestatinMethylEster/Cont (60'+15' wash,100uM)
HEK293T	Carfilzomib 35min 1uM	4	2	2229.14	2229.15	FK506 Binding Protein	FKBP1A	cytoplasm	*m	GVQVETISPGDGRTFPKRGQT	c		Carfilzomib/cont=	0.333333	0.814815	0.666667	Cont/Cont=	1.11111	0.888889	0.604938	=Avg Carfilzomib/Cont (20'+15' wash,1uM)
HEK293T	AM114 35min 1uM	3	2	2229.15	2229.15	FK506 Binding Protein	FKBP1A	cytoplasm	*m	GVQVETISPGDGRTFPKRGQT	c		AM114/cont=	2.5	1.25	0.75	Cont/Cont=	1	1	1.5	=Avg AM114l/Cont (20'+15' wash,1uM)
SH-SY5Y	Bortezomib 1h, 500nM	4	2	2229.15	2229.15	FK506 Binding Protein	FKBP1A	cytoplasm	m	GVQVETISPGDGRTFPKRGQT	c		Bortez/Cont=	0.888889	0.333333		Cont/Cont=	0.888889	1.11111	0.611111	=Avg Bort/Cont (1h, 500nM)
HEK293T	AM114 35min 1uM	4	2	2229.15	2229.15	FK506 Binding Protein	FKBP1A	cytoplasm	*m	GVQVETISPGDGRTFPKRGQT	c		AM114/cont=	2.57143	1.14286	0.857143	Cont/Cont=	1.14286	0.857143	1.52381	=Avg AM114l/Cont (20'+15' wash,1uM)
SH-SY5Y	Carfilzomib 35min 1uM	4	2	2229.16	2229.15	FK506 Binding Protein	FKBP1A	cytoplasm	*m	GVQVETISPGDGRTFPKRGQT	c		Carfilzomib/cont=	0.0909091	0.818182	0.727273	Cont/Cont=	0.454545	1.54545	0.545455	=Avg Carfil/Cont (20'+15' wash,1uM)
HEK293T	MLN2238 35min 1uM	4	2	2229.16	2229.15	FK506 Binding Protein	FKBP1A	cytoplasm	*m	GVQVETISPGDGRTFPKRGQT	c		MLN2238/cont=	1.16129	0.735484	0.774194	Cont/Cont=	1.09677	0.903226	0.890323	=Avg MLN2238/Cont (20'+15' wash,1uM)
SH-SY5Y	MLN2238 35min 1uM	4	2	2229.16	2229.15	FK506 Binding Protein	FKBP1A	cytoplasm	*m	GVQVETISPGDGRTFPKRGQT	c		MLN2238/cont=	0.170732	0.109756	0.719512	Cont/Cont=	1.06098	0.939024	0.333333	=Avg MLN2238/Cont (20'+15' wash,1uM)
HEK293T	Bestatin Methyl Ester 75min 100uM	3	2	2229.16	2229.15	FK506 Binding Protein	FKBP1A	cytoplasm	*m	GVQVETISPGDGRTFPKRGQT	c		BME/cont=	0.30137	1.67123	1.17808	Cont/Cont=	0.876712	1.12329	1.05023	=Avg BestatinMethylEster/Cont (60'+15' wash,100uM)
HEK293T	Butabindide 75min 100uM	4	2	2229.16	2229.15	FK506 Binding Protein	FKBP1A	cytoplasm	*m	GVQVETISPGDGRTFPKRGQT	c		Butabindide/cont=	0.655738	0.852459	1.11475	Cont/Cont=	1.27869	0.721311	0.874317	=Avg But/Cont (1 hour+15'wash, 100uM)
HEK293T	Carfilzomib 35min 1uM	3	2	2229.17	2229.15	FK506 Binding Protein	FKBP1A	cytoplasm	*m	GVQVETISPGDGRTFPKRGQT	c		Carfilzomib/cont=	0.36	0.76	0.6	Cont/Cont=	1.1	0.9	0.573333	=Avg Carfilzomib/Cont (20'+15' wash,1uM)
HEK293T	Butabindide 35min 100 uM	4	2	2229.18	2229.15	FK506 Binding Protein	FKBP1A	cytoplasm	*m	GVQVETISPGDGRTFPKRGQT	c		Butabindide/cont=	1.48276	0.793103	0.793103	Cont/Cont=	0.793103	1.2069	1.02299	=Avg But/Cont (20min+15'wash, 100uM)
SH-SY5Y	Carfilzomib 35min 1uM	3	2	2229.19	2229.15	FK506 Binding Protein	FKBP1A	cytoplasm	*m	GVQVETISPGDGRTFPKRGQT	c		Carfilzomib/cont=	0.24	0.72	0.72	Cont/Cont=	0.48	1.52	0.56	=Avg Carfil/Cont (20'+15' wash,1uM)
HEK293T	Bortezomib 1h, 50nM	4	2	2229.19	2229.15	FK506 Binding Protein	FKBP1A	cytoplasm	m	GVQVETISPGDGRTFPKRGQT	c		Bortez/Cont=	<0.2	<0.2	<0.2	Cont/Cont=	1.13089	0.86911	<0.2	=Avg Bort/Cont (1h, 50nM)
HEK293T	MLN2238 35min 1uM	3	2	2229.2	2229.15	FK506 Binding Protein	FKBP1A	cytoplasm	*m	GVQVETISPGDGRTFPKRGQT	c		MLN2238/cont=	0.173228	0.724409	0.708661	Cont/Cont=	0.755906	1.24409	0.535433	=Avg MLN/Cont (20'+15' wash,1uM)
HEK293T	Bortezomib 1h, 500nM	4	2	2229.21	2229.15	FK506 Binding Protein	FKBP1A	cytoplasm	m	GVQVETISPGDGRTFPKRGQT	c		Bortez/Cont=	0.952381	1	1.19048	Cont/Cont=	1.2381	0.761905	1.04762	=Avg Bort/Cont (1h, 500nM)
HEK293T	Bortezomib 90min, 500nM	4	2	2229.21	2229.15	FK506 Binding Protein	FKBP1A	cytoplasm	m	GVQVETISPGDGRTFPKRGQT	c		Bortez/Cont=	0.954545	0.909091		Cont/Cont=	1.13636	0.863636	0.931818	=Avg Bort/Cont (1h+wash, 500 nM)
HEK293T	Bortezomib 30min, 500nM	4	2	2229.22	2229.15	FK506 Binding Protein	FKBP1A	cytoplasm	m	GVQVETISPGDGRTFPKRGQT	c		Bortez/Cont=	0.906667	0.8		Cont/Cont=	1.06667	0.933333	0.853333	=Avg Bort/Cont (10min+wash, 500 nM)
SH-SY5Y	MG132 35min 2.5 uM	3	2	1639.77	1639.81	H/ACA ribonucleoprotein complex subunit 2	NHP2	Nucleus	*m	TKIKADPDGPEAQAEA	c		MG132/cont=	3.18367	0.489796	1.10204	Cont/Cont=	0.612245	1.38776	1.59184	=Avg MG132/Cont (20min+15'wash, 2.5 uM)
SH-SY5Y	MG262 35min 1 uM	3	2	1639.77	1639.81	H/ACA ribonucleoprotein complex subunit 2	NHP2	Nucleus	*m	TKIKADPDGPEAQAEA	c		MG262/cont=	1.91837	2.16327	1.73469	Cont/Cont=	0.857143	1.14286	1.93878	=Avg MG262/Control (20min+15'wash, 1 uM)
HEK293T	Bortezomib 1h, 50nM	2	1	858.516	858.496	Heat shock 10kDa protein 1 (chaperonin 10)	HSPE1	mitochondria	f	LPLFDRV	l		Bortez/Cont=	>5	>5	>5	Cont/Cont=	nd	nd	>5	=Avg Bort/Cont (1h, 50nM)
HEK293T	Bortezomib 1h, 500nM	2	1	858.521	858.496	Heat shock 10kDa protein 1 (chaperonin 10)	HSPE1	mitochondria	f	LPLFDRV	l		Bortez/Cont=	>5	>5	>5	Cont/Cont=	nd	nd	>5	=Avg Bort/Cont (1h, 500nM)
HEK293T	Bortezomib 1h, 500nM	2	1	906.504	906.496	Heat shock 10kDa protein 1 (chaperonin 10)	HSPE1	mitochondria	k	FLPLFDR	v		Bortez/Cont=	>5	>5	>5	Cont/Cont=	nd	nd	>5	=Avg Bort/Cont (1h, 500nM)
HEK293T	Bortezomib 1h, 50nM	2	1	906.507	906.496	Heat shock 10kDa protein 1 (chaperonin 10)	HSPE1	mitochondria	k	FLPLFDR	v		Bortez/Cont=	>5	>5	>5	Cont/Cont=	nd	nd	>5	=Avg Bort/Cont (1h, 50nM)
HEK293T	Bortezomib 90min, 500nM	2	1	906.517	906.496	Heat shock 10kDa protein 1 (chaperonin 10)	HSPE1	mitochondria	k	FLPLFDR	v		Bortez/Cont=	>5	>5		Cont/Cont=	nd	nd	>5	=Avg Bort/Cont (1h+wash, 500 nM)
HEK293T	Bortezomib 30min, 500nM	2	1	906.522	906.496	Heat shock 10kDa protein 1 (chaperonin 10)	HSPE1	mitochondria	k	FLPLFDR	v		Bortez/Cont=	>5	>5		Cont/Cont=	nd	nd	>5	=Avg Bort/Cont (10min+wash, 500 nM)
HEK293T	Bortezomib 30min, 500nM	2	1	965.429	965.508	Heat shock 10kDa protein 1 (chaperonin 10)	HSPE1	mitochondria	*m	Ac-AGQAFRKF	l		Bortez/Cont=	>5	>5		Cont/Cont=	nd	nd	>5	=Avg Bort/Cont (10min+wash, 500 nM)
HEK293T	Bortezomib 1h, 50nM	2	1	965.458	965.508	Heat shock 10kDa protein 1 (chaperonin 10)	HSPE1	mitochondria	*m	Ac-AGQAFRKF	l		Bortez/Cont=	>5	>5	>5	Cont/Cont=	nd	nd	>5	=Avg Bort/Cont (1h, 50nM)
HEK293T	Bortezomib 1h, 500nM	2	1	965.463	965.508	Heat shock 10kDa protein 1 (chaperonin 10)	HSPE1	mitochondria	*m	Ac-AGQAFRKF	l		Bortez/Cont=	>5	>5	>5	Cont/Cont=	nd	nd	>5	=Avg Bort/Cont (1h, 500nM)
SH-SY5Y	Bortezomib 1h, 500nM	2	1	965.486	965.508	Heat shock 10kDa protein 1 (chaperonin 10)	HSPE1	mitochondria	*m	Ac-AGQAFRKF	l		Bortez/Cont=	8.5	8.33333		Cont/Cont=	1.5	0.5	>5	=Avg Bort/Cont (1h, 500nM)
HEK293T	Bortezomib 90min, 500nM	2	1	965.499	965.508	Heat shock 10kDa protein 1 (chaperonin 10)	HSPE1	mitochondria	*m	Ac-AGQAFRKF	l		Bortez/Cont=	>5	>5		Cont/Cont=	nd	nd	>5	=Avg Bort/Cont (1h+wash, 500 nM)
SH-SY5Y	MG262 35min 1 uM	2	1	965.499	965.508	Heat shock 10kDa protein 1 (chaperonin 10)	HSPE1	mitochondria	*m	Ac-AGQAFRKF	l		MG262/cont=	7.68	8.56	7.76	Cont/Cont=	1.12	0.88	>5	=Avg MG262/Control (20min+15'wash, 1 uM)
HEK293T	Lactacystin	2	1	965.5	965.508	Heat shock 10kDa protein 1 (chaperonin 10)	HSPE1	mitochondria	*m	Ac-AGQAFRKF	l		Lactacystin/cont=	0.82	1.05		Cont/Cont=	1.1134	0.886598	0.876289	=Avg Lactacystin/Cont (20min+15'wash, 1 uM)
HEK293T	MG262 35min 1 uM	2	1	965.512	965.508	Heat shock 10kDa protein 1 (chaperonin 10)	HSPE1	mitochondria	*m	Ac-AGQAFRKF	l		MG262/cont=	>5	>5		Cont/Cont=	1	1	2.625	=Avg MG262/Cont (20min+15'wash, 1 uM)
HEK293T	MLN2238 35min 1uM	2	1	965.516	965.508	Heat shock 10kDa protein 1 (chaperonin 10)	HSPE1	mitochondria	*m	Ac-AGQAFRKF	l		MLN2238/cont=	1.89873	2.02532	2.20253	Cont/Cont=	0.987342	1.01266	2.04219	=Avg MLN2238/Cont (20'+15' wash,1uM)
HEK293T	Carfilzomib 35min 1uM	2	1	965.523	965.508	Heat shock 10kDa protein 1 (chaperonin 10)	HSPE1	mitochondria	*m	Ac-AGQAFRKF	l		Carfilzomib/cont=	>5	>5	>5	Cont/Cont=	nd	nd	>5	=Avg Carfil/Cont (20'+15' wash,1uM)
HEK293T	MG132 35min 2.5 uM	2	1	965.524	965.508	Heat shock 10kDa protein 1 (chaperonin 10)	HSPE1	mitochondria	*m	Ac-AGQAFRKF	l		MG132/cont=	1.11688	1.14286		Cont/Cont=	0.909091	1.09091	1.12987	=Avg MG132/Cont (20min+15'wash, 2.5 uM)
HEK293T	Bortezomib 90min, 500nM	1	1	965.527	965.508	Heat shock 10kDa protein 1 (chaperonin 10)	HSPE1	mitochondria	*m	Ac-AGQAFRKF	l		Bortez/Cont=	>5	>5		Cont/Cont=	nd	nd	>5	=Avg Bort/Cont (1h+wash, 500 nM)
HEK293T	Bortezomib 1h, 500nM	1	1	965.528	965.508	Heat shock 10kDa protein 1 (chaperonin 10)	HSPE1	mitochondria	*m	Ac-AGQAFRKF	l		Bortez/Cont=	>5	>5	>5	Cont/Cont=	nd	nd	>5	=Avg Bort/Cont (1h, 500nM)
HEK293T	Carfilzomib 35min 1uM	2	1	1061.57	1061.58	Heat shock 10kDa protein 1 (chaperonin 10)	HSPE1	mitochondria	l	PEYGGTKVVL	d		Carfilzomib/cont=	2.55556	3.88889	1.66667	Cont/Cont=	1.11111	0.888889	2.7037	=Avg Carfil/Cont (20'+15' wash,1uM)
HEK293T	Bortezomib 90min, 500nM	2	1	1078.54	1078.59	Heat shock 10kDa protein 1 (chaperonin 10)	HSPE1	mitochondria	*m	Ac-AGQAFRKFL	p		Bortez/Cont=	3.77	4.57		Cont/Cont=	0.74	1.26	4.17	=Avg Bort/Cont (1h+wash, 500 nM)
SH-SY5Y	Lactacystin	2	1	1078.57	1078.59	Heat shock 10kDa protein 1 (chaperonin 10)	HSPE1	mitochondria	*m	Ac-AGQAFRKFL	p		Lactacystin/cont=	0.38009	0.425339	0.479638	Cont/Cont=	1.19457	0.80543	0.428356	=Avg Lactacystin/Cont (20min+15'wash, 1 uM)
HEK293T	Bortezomib 30min, 500nM	2	1	1078.58	1078.59	Heat shock 10kDa protein 1 (chaperonin 10)	HSPE1	mitochondria	*m	Ac-AGQAFRKFL	p		Bortez/Cont=	4.42	4		Cont/Cont=	0.98	1.02	4.21	=Avg Bort/Cont (10min+wash, 500 nM)
HEK293T	Bortezomib 1h, 500nM	2	1	1078.58	1078.59	Heat shock 10kDa protein 1 (chaperonin 10)	HSPE1	mitochondria	*m	Ac-AGQAFRKFL	p		Bortez/Cont=	3.35	2.75	2.75	Cont/Cont=	1	1	2.95	=Avg Bort/Cont (1h, 500nM)
HEK293T	Bortezomib 1h, 50nM	2	1	1078.59	1078.59	Heat shock 10kDa protein 1 (chaperonin 10)	HSPE1	mitochondria	*m	Ac-AGQAFRKFL	p		Bortez/Cont=	3.47619	2.7619	2.52381	Cont/Cont=	0.857143	1.14286	2.92063	=Avg Bort/Cont (1h, 50nM)
HEK293T	Bestatin Methyl Ester 75min 100uM	2	1	1078.59	1078.59	Heat shock 10kDa protein 1 (chaperonin 10)	HSPE1	mitochondria	*m	Ac-AGQAFRKFL	p		BME/cont=	1.07018	1.01754	0.859649	Cont/Cont=	0.912281	1.08772	0.982456	=Avg BestatinMethylEster/Cont (60'+15' wash,100uM)
SH-SY5Y	MG262 35min 1 uM	2	1	1078.59	1078.59	Heat shock 10kDa protein 1 (chaperonin 10)	HSPE1	mitochondria	*m	Ac-AGQAFRKFL	p		MG262/cont=	2.33333	3.11111	3	Cont/Cont=	1.11111	0.888889	2.81481	=Avg MG262/Control (20min+15'wash, 1 uM)
SH-SY5Y	Bortezomib 1h, 500nM	2	1	1078.59	1078.59	Heat shock 10kDa protein 1 (chaperonin 10)	HSPE1	mitochondria	*m	Ac-AGQAFRKFL	p		Bortez/Cont=	2	1.75439		Cont/Cont=	1.05263	0.947368	1.87719	=Avg Bort/Cont (1h, 500nM)
HEK293T	AM114 35min 1uM	2	1	1078.6	1078.59	Heat shock 10kDa protein 1 (chaperonin 10)	HSPE1	mitochondria	*m	Ac-AGQAFRKFL	p		AM114/cont=	1.03448	0.993103	1.10345	Cont/Cont=	0.827586	1.17241	1.04368	=Avg AM114l/Cont (20'+15' wash,1uM)
HEK293T	Epoxomicin 1hr 2 uM	2	1	1078.6	1078.59	Heat shock 10kDa protein 1 (chaperonin 10)	HSPE1	mitochondria	*m	Ac-AGQAFRKFL	p		Epox/Cont=	0.0952381	0.0634921		Cont/Cont=	0.888889	1.11111	<0.2	=Avg Epox/Cont (1h, 2uM)
HEK293T	Epoxomicin 1hr 0.2 uM	2	1	1078.6	1078.59	Heat shock 10kDa protein 1 (chaperonin 10)	HSPE1	mitochondria	*m	Ac-AGQAFRKFL	p		Epox/Cont=	<0.2	0.09375		Cont/Cont=	0.9375	1.0625	<0.2	=Avg Epox/Cont (1h, 0.2uM)
HEK293T	Carfilzomib 35min 1uM	2	1	1078.6	1078.59	Heat shock 10kDa protein 1 (chaperonin 10)	HSPE1	mitochondria	*m	Ac-AGQAFRKFL	p		Carfilzomib/cont=	1.40426	1.61702	1.48936	Cont/Cont=	1.2766	0.723404	1.50355	=Avg Carfil/Cont (20'+15' wash,1uM)
HEK293T	MG132 35min 2.5 uM	2	1	1078.6	1078.59	Heat shock 10kDa protein 1 (chaperonin 10)	HSPE1	mitochondria	*m	Ac-AGQAFRKFL	p		MG132/cont=	0.463415	0.560976		Cont/Cont=	1.21951	0.780488	0.512195	=Avg MG132/Cont (20min+15'wash, 2.5 uM)
HEK293T	MLN2238 35min 1uM	2	1	1078.61	1078.59	Heat shock 10kDa protein 1 (chaperonin 10)	HSPE1	mitochondria	*m	Ac-AGQAFRKFL	p		MLN2238/cont=	0.619048	0.595238	0.559524	Cont/Cont=	0.869048	1.13095	0.59127	=Avg MLN2238/Cont (20'+15' wash,1uM)
HEK293T	Lactacystin	2	1	1078.61	1078.59	Heat shock 10kDa protein 1 (chaperonin 10)	HSPE1	mitochondria	*m	Ac-AGQAFRKFL	p		Lactacystin/cont=	0.366667	0.283333		Cont/Cont=	0.966667	1.03333	0.325	=Avg Lactacystin/Cont (20min+15'wash, 1 uM)
HEK293T	MG262 35min 1 uM	2	1	1078.61	1078.59	Heat shock 10kDa protein 1 (chaperonin 10)	HSPE1	mitochondria	*m	Ac-AGQAFRKFL	p		MG262/cont=	2.66667	2.58333		Cont/Cont=	1.45455	0.545455	3.13636	=Avg MG262/Cont (20min+15'wash, 1 uM)
HEK293T	Butabindide 75min 100uM	2	1	1078.62	1078.59	Heat shock 10kDa protein 1 (chaperonin 10)	HSPE1	mitochondria	*m	Ac-AGQAFRKFL	p		Butabindide/cont=	1	1	0.916667	Cont/Cont=	1	1	0.972222	=Avg But/Cont (1 hour+15'wash, 100uM)
HEK293T	Butabindide 35min 100 uM	2	1	1078.62	1078.59	Heat shock 10kDa protein 1 (chaperonin 10)	HSPE1	mitochondria	*m	Ac-AGQAFRKFL	p		Butabindide/cont=	0.923077	1.23077	0.923077	Cont/Cont=	0.923077	1.07692	1.02564	=Avg But/Cont (20min+15'wash, 100uM)
HEK293T	Bortezomib 30min, 500nM	2	1	1086.6	1086.61	Heat shock 10kDa protein 1 (chaperonin 10)	HSPE1	mitochondria	l	PLFDRVLVE	r		Bortez/Cont=	>5	>5		Cont/Cont=	nd	nd	>5	=Avg Bort/Cont (10min+wash, 500 nM)
SH-SY5Y	Bortezomib 1h, 500nM	2	1	1086.61	1086.61	Heat shock 10kDa protein 1 (chaperonin 10)	HSPE1	mitochondria	l	PLFDRVLVE	r		Bortez/Cont=	>5	>5		Cont/Cont=	nd	nd	>5	=Avg Bort/Cont (1h, 500nM)
HEK293T	Bortezomib 1h, 500nM	2	1	1086.62	1086.61	Heat shock 10kDa protein 1 (chaperonin 10)	HSPE1	mitochondria	l	PLFDRVLVE	r		Bortez/Cont=	>5	>5	>5	Cont/Cont=	nd	nd	>5	=Avg Bort/Cont (1h, 500nM)
HEK293T	Bortezomib 30min, 500nM	2	2	1093.5	1093.53	Heat shock 10kDa protein 1 (chaperonin 10)	HSPE1	mitochondria	r	DGDILGKYVD	*		Bortez/Cont=	>5	>5		Cont/Cont=	nd	nd	>5	=Avg Bort/Cont (10min+wash, 500 nM)
HEK293T	MG262 35min 1 uM	2	2	1093.53	1093.53	Heat shock 10kDa protein 1 (chaperonin 10)	HSPE1	mitochondria	r	DGDILGKYVD	*		MG262/cont=	>5	>5		Cont/Cont=	nd	nd	>5	=Avg MG262/Cont (20min+15'wash, 1 uM)
HEK293T	Bortezomib 90min, 500nM	2	2	1093.54	1093.53	Heat shock 10kDa protein 1 (chaperonin 10)	HSPE1	mitochondria	r	DGDILGKYVD	*		Bortez/Cont=	>5	>5		Cont/Cont=	nd	nd	>5	=Avg Bort/Cont (1h+wash, 500 nM)
SH-SY5Y	MG262 35min 1 uM	2	2	1093.55	1093.53	Heat shock 10kDa protein 1 (chaperonin 10)	HSPE1	mitochondria	r	DGDILGKYVD	*		MG262/cont=	>5	>5	>5	Cont/Cont=	nd	nd	>5	=Avg MG262/Control (20min+15'wash, 1 uM)
SH-SY5Y	Bortezomib 1h, 500nM	2	2	1093.55	1093.53	Heat shock 10kDa protein 1 (chaperonin 10)	HSPE1	mitochondria	r	DGDILGKYVD	*		Bortez/Cont=	>5	>5		Cont/Cont=	nd	nd	>5	=Avg Bort/Cont (1h, 500nM)
HEK293T	Bortezomib 1h, 500nM	2	2	1093.56	1093.53	Heat shock 10kDa protein 1 (chaperonin 10)	HSPE1	mitochondria	r	DGDILGKYVD	*		Bortez/Cont=	>5	>5	>5	Cont/Cont=	nd	nd	>5	=Avg Bort/Cont (1h, 500nM)
HEK293T	Carfilzomib 35min 1uM	2	1	1093.57	1093.53	Heat shock 10kDa protein 1 (chaperonin 10)	HSPE1	mitochondria	r	DGDILGKYVD	*		Carfilzomib/cont=	1.85185	2.59259	1.85185	Cont/Cont=	0.888889	1.11111	2.09877	=Avg Carfil/Cont (20'+15' wash,1uM)
HEK293T	Bortezomib 1h, 50nM	2	2	1093.57	1093.53	Heat shock 10kDa protein 1 (chaperonin 10)	HSPE1	mitochondria	r	DGDILGKYVD	*		Bortez/Cont=	>5	>5	>5	Cont/Cont=	nd	nd	>5	=Avg Bort/Cont (1h, 50nM)
HEK293T	Bortezomib 30min, 500nM	2	2	1118.56	1118.6	Heat shock 10kDa protein 1 (chaperonin 10)	HSPE1	mitochondria	a	AETVTKGGIML	p		Bortez/Cont=	>5	>5		Cont/Cont=	nd	nd	>5	=Avg Bort/Cont (10min+wash, 500 nM)
HEK293T	Bortezomib 30min, 500nM	2	2	1174.54	1174.55	Heat shock 10kDa protein 1 (chaperonin 10)	HSPE1	mitochondria	v	LDDKDYFLF	r		Bortez/Cont=	>5	>5		Cont/Cont=	nd	nd	>5	=Avg Bort/Cont (10min+wash, 500 nM)
HEK293T	Bortezomib 90min, 500nM	2	2	1174.58	1174.55	Heat shock 10kDa protein 1 (chaperonin 10)	HSPE1	mitochondria	v	LDDKDYFLF	r		Bortez/Cont=	>5	>5		Cont/Cont=	nd	nd	>5	=Avg Bort/Cont (1h+wash, 500 nM)
HEK293T	Bortezomib 1h, 50nM	2	2	1174.58	1174.55	Heat shock 10kDa protein 1 (chaperonin 10)	HSPE1	mitochondria	v	LDDKDYFLF	r		Bortez/Cont=	>5	>5	>5	Cont/Cont=	nd	nd	>5	=Avg Bort/Cont (1h, 50nM)
SH-SY5Y	Bortezomib 1h, 500nM	2	2	1174.6	1174.55	Heat shock 10kDa protein 1 (chaperonin 10)	HSPE1	mitochondria	v	LDDKDYFLF	r		Bortez/Cont=	>5	>5		Cont/Cont=	nd	nd	>5	=Avg Bort/Cont (1h, 500nM)
HEK293T	Bortezomib 1h, 500nM	2	2	1174.6	1174.55	Heat shock 10kDa protein 1 (chaperonin 10)	HSPE1	mitochondria	v	LDDKDYFLF	r		Bortez/Cont=	>5	>5	>5	Cont/Cont=	nd	nd	>5	=Avg Bort/Cont (1h, 500nM)
HEK293T	Bortezomib 30min, 500nM	2	2	1174.61	1174.66	Heat shock 10kDa protein 1 (chaperonin 10)	HSPE1	mitochondria	k	VLLPEYGGTKV	v		Bortez/Cont=	>5	>5		Cont/Cont=	nd	nd	>5	=Avg Bort/Cont (10min+wash, 500 nM)
HEK293T	Bortezomib 90min, 500nM	2	2	1174.64	1174.66	Heat shock 10kDa protein 1 (chaperonin 10)	HSPE1	mitochondria	k	VLLPEYGGTKV	v		Bortez/Cont=	>5	>5		Cont/Cont=	nd	nd	>5	=Avg Bort/Cont (1h+wash, 500 nM)
HEK293T	Epoxomicin 1hr 2 uM	2	2	1176.6	1176.6	Heat shock 10kDa protein 1 (chaperonin 10)	HSPE1	mitochondria	l	PEYGGTKVVLD	d		Epox/Cont=	>5	>5		Cont/Cont=	nd	nd	>5	=Avg Epox/Cont (1h, 2uM)
HEK293T	Epoxomicin 1hr 2 uM	2	2	1189.68	1189.64	Heat shock 10kDa protein 1 (chaperonin 10)	HSPE1	mitochondria	s	AAETVTKGGIML	p		Epox/Cont=	>5	>5		Cont/Cont=	nd	nd	>5	=Avg Epox/Cont (1h, 2uM)
HEK293T	Bortezomib 1h, 500nM	2	1	1199.67	1199.69	Heat shock 10kDa protein 1 (chaperonin 10)	HSPE1	mitochondria	f	LPLFDRVLVE	r		Bortez/Cont=	>5	>5	>5	Cont/Cont=	nd	nd	>5	=Avg Bort/Cont (1h, 500nM)
HEK293T	Bortezomib 1h, 50nM	2	1	1199.68	1199.69	Heat shock 10kDa protein 1 (chaperonin 10)	HSPE1	mitochondria	f	LPLFDRVLVE	r		Bortez/Cont=	>5	>5	>5	Cont/Cont=	nd	nd	>5	=Avg Bort/Cont (1h, 50nM)
HEK293T	Bortezomib 30min, 500nM	2	1	1199.69	1199.69	Heat shock 10kDa protein 1 (chaperonin 10)	HSPE1	mitochondria	f	LPLFDRVLVE	r		Bortez/Cont=	>5	>5		Cont/Cont=	nd	nd	>5	=Avg Bort/Cont (10min+wash, 500 nM)
HEK293T	Bortezomib 90min, 500nM	2	1	1199.7	1199.69	Heat shock 10kDa protein 1 (chaperonin 10)	HSPE1	mitochondria	f	LPLFDRVLVE	r		Bortez/Cont=	>5	>5		Cont/Cont=	nd	nd	>5	=Avg Bort/Cont (1h+wash, 500 nM)
SH-SY5Y	Bortezomib 1h, 500nM	2	1	1199.71	1199.69	Heat shock 10kDa protein 1 (chaperonin 10)	HSPE1	mitochondria	f	LPLFDRVLVE	r		Bortez/Cont=	>5	>5		Cont/Cont=	nd	nd	>5	=Avg Bort/Cont (1h, 500nM)
HEK293T	Bortezomib 1h, 500nM	3	1	1242.7	1242.71	Heat shock 10kDa protein 1 (chaperonin 10)	HSPE1	mitochondria	l	PLFDRVLVER	s		Bortez/Cont=	>5	>5	>5	Cont/Cont=	nd	nd	>5	=Avg Bort/Cont (1h, 500nM)
HEK293T	Bortezomib 1h, 50nM	3	1	1242.71	1242.71	Heat shock 10kDa protein 1 (chaperonin 10)	HSPE1	mitochondria	l	PLFDRVLVER	s		Bortez/Cont=	>5	>5	>5	Cont/Cont=	nd	nd	>5	=Avg Bort/Cont (1h, 50nM)
SH-SY5Y	MG262 35min 1 uM	3	1	1242.71	1242.71	Heat shock 10kDa protein 1 (chaperonin 10)	HSPE1	mitochondria	l	PLFDRVLVER	s		MG262/cont=	>5	>5	>5	Cont/Cont=	nd	nd	>5	=Avg MG262/Control (20min+15'wash, 1 uM)
HEK293T	Bortezomib 30min, 500nM	2	1	1242.71	1242.71	Heat shock 10kDa protein 1 (chaperonin 10)	HSPE1	mitochondria	l	PLFDRVLVER	s		Bortez/Cont=	>5	>5		Cont/Cont=	nd	nd	>5	=Avg Bort/Cont (10min+wash, 500 nM)
HEK293T	Bortezomib 1h, 500nM	2	1	1242.72	1242.71	Heat shock 10kDa protein 1 (chaperonin 10)	HSPE1	mitochondria	l	PLFDRVLVER	s		Bortez/Cont=	>5	>5	>5	Cont/Cont=	nd	nd	>5	=Avg Bort/Cont (1h, 500nM)
HEK293T	Bortezomib 90min, 500nM	2	1	1242.73	1242.71	Heat shock 10kDa protein 1 (chaperonin 10)	HSPE1	mitochondria	l	PLFDRVLVER	s		Bortez/Cont=	>5	>5		Cont/Cont=	nd	nd	>5	=Avg Bort/Cont (1h+wash, 500 nM)
SH-SY5Y	MG262 35min 1 uM	3	2	1249.59	1249.63	Heat shock 10kDa protein 1 (chaperonin 10)	HSPE1	mitochondria	f	RDGDILGKYVD	*		MG262/cont=	1.84211	1.57895	po	Cont/Cont=	1.05263	0.947368	1.71053	=Avg MG262/Control (20min+15'wash, 1 uM)
HEK293T	Bortezomib 30min, 500nM	2	2	1249.62	1249.63	Heat shock 10kDa protein 1 (chaperonin 10)	HSPE1	mitochondria	f	RDGDILGKYVD	*		Bortez/Cont=	>5	>5		Cont/Cont=	nd	nd	>5	=Avg Bort/Cont (10min+wash, 500 nM)
HEK293T	MLN2238 35min 1uM	3	2	1249.62	1249.63	Heat shock 10kDa protein 1 (chaperonin 10)	HSPE1	mitochondria	f	RDGDILGKYVD	*		MLN2238/cont=	1.13333	1.2	1	Cont/Cont=	0.833333	1.16667	1.11111	=Avg MLN2238/Cont (20'+15' wash,1uM)
HEK293T	AM114 35min 1uM	3	2	1249.62	1249.63	Heat shock 10kDa protein 1 (chaperonin 10)	HSPE1	mitochondria	f	RDGDILGKYVD	*		AM114/cont=	1.63636	1	0.909091	Cont/Cont=	1.36364	0.636364	1.18182	=Avg AM114l/Cont (20'+15' wash,1uM)
SH-SY5Y	Lactacystin	2	1	1249.62	1249.63	Heat shock 10kDa protein 1 (chaperonin 10)	HSPE1	mitochondria	f	RDGDILGKYVD	*		Lactacystin/cont=	0.629108	0.58216	0.610329	Cont/Cont=	1.00469	0.995305	0.607199	=Avg Lactacystin/Cont (20min+15'wash, 1 uM)
HEK293T	Epoxomicin 1hr 0.2 uM	3	2	1249.63	1249.63	Heat shock 10kDa protein 1 (chaperonin 10)	HSPE1	mitochondria	f	RDGDILGKYVD	*		Epox/Cont=	<0.2	<0.2		Cont/Cont=	1.09091	0.909091	<0.2	=Avg Epox/Cont (1h, 0.2uM)
HEK293T	Bortezomib 1h, 500nM	3	2	1249.63	1249.63	Heat shock 10kDa protein 1 (chaperonin 10)	HSPE1	mitochondria	f	RDGDILGKYVD	*		Bortez/Cont=	>5	>5	>5	Cont/Cont=	nd	nd	>5	=Avg Bort/Cont (1h, 500nM)
SH-SY5Y	Bortezomib 1h, 500nM	3	2	1249.64	1249.63	Heat shock 10kDa protein 1 (chaperonin 10)	HSPE1	mitochondria	f	RDGDILGKYVD	*		Bortez/Cont=	3.8	2.13333		Cont/Cont=	1.26667	0.733333	2.96667	=Avg Bort/Cont (1h, 500nM)
HEK293T	Epoxomicin 1hr 2 uM	3	2	1249.64	1249.63	Heat shock 10kDa protein 1 (chaperonin 10)	HSPE1	mitochondria	f	RDGDILGKYVD	*		Epox/Cont=	<0.2	<0.2		Cont/Cont=	1.2987	0.701299	<0.2	=Avg Epox/Cont (1h, 2uM)
HEK293T	Bortezomib 90min, 500nM	2	2	1249.64	1249.63	Heat shock 10kDa protein 1 (chaperonin 10)	HSPE1	mitochondria	f	RDGDILGKYVD	*		Bortez/Cont=	>5	>5		Cont/Cont=	nd	nd	>5	=Avg Bort/Cont (1h+wash, 500 nM)
HEK293T	Lactacystin	2	1	1249.65	1249.63	Heat shock 10kDa protein 1 (chaperonin 10)	HSPE1	mitochondria	f	RDGDILGKYVD	*		Lactacystin/cont=	0.438596	0.421053		Cont/Cont=	1.07018	0.929825	0.429825	=Avg Lactacystin/Cont (20min+15'wash, 1 uM)
HEK293T	MG132 35min 2.5 uM	2	1	1249.65	1249.63	Heat shock 10kDa protein 1 (chaperonin 10)	HSPE1	mitochondria	f	RDGDILGKYVD	*		MG132/cont=	0.516854	0.539326		Cont/Cont=	0.988764	1.01124	0.52809	=Avg MG132/Cont (20min+15'wash, 2.5 uM)
SH-SY5Y	Bortezomib 1h, 500nM	2	2	1249.65	1249.63	Heat shock 10kDa protein 1 (chaperonin 10)	HSPE1	mitochondria	f	RDGDILGKYVD	*		Bortez/Cont=	5.18182	1.81818		Cont/Cont=	1.09091	0.909091	3.5	=Avg Bort/Cont (1h, 500nM)
HEK293T	Bortezomib 1h, 50nM	3	2	1249.66	1249.63	Heat shock 10kDa protein 1 (chaperonin 10)	HSPE1	mitochondria	f	RDGDILGKYVD	*		Bortez/Cont=	2.61856	2.08247	1.62887	Cont/Cont=	1.03093	0.969072	2.10997	=Avg Bort/Cont (1h, 50nM)
HEK293T	Bortezomib 1h, 500nM	2	2	1249.66	1249.63	Heat shock 10kDa protein 1 (chaperonin 10)	HSPE1	mitochondria	f	RDGDILGKYVD	*		Bortez/Cont=	>5	>5	>5	Cont/Cont=	nd	nd	>5	=Avg Bort/Cont (1h, 500nM)
HEK293T	Bortezomib 1h, 50nM	2	2	1249.67	1249.63	Heat shock 10kDa protein 1 (chaperonin 10)	HSPE1	mitochondria	f	RDGDILGKYVD	*		Bortez/Cont=	5	3.26667	2.46667	Cont/Cont=	1	1	3.57778	=Avg Bort/Cont (1h, 50nM)
HEK293T	Bortezomib 30min, 500nM	2	2	1273.62	1273.62	Heat shock 10kDa protein 1 (chaperonin 10)	HSPE1	mitochondria	v	VLDDKDYFLF	r		Bortez/Cont=	>5	>5		Cont/Cont=	nd	nd	>5	=Avg Bort/Cont (10min+wash, 500 nM)
HEK293T	Bortezomib 90min, 500nM	2	2	1273.63	1273.62	Heat shock 10kDa protein 1 (chaperonin 10)	HSPE1	mitochondria	v	VLDDKDYFLF	r		Bortez/Cont=	>5	>5		Cont/Cont=	nd	nd	>5	=Avg Bort/Cont (1h+wash, 500 nM)
HEK293T	Bortezomib 1h, 500nM	2	2	1273.64	1273.62	Heat shock 10kDa protein 1 (chaperonin 10)	HSPE1	mitochondria	v	VLDDKDYFLF	r		Bortez/Cont=	>5	>5	>5	Cont/Cont=	nd	nd	>5	=Avg Bort/Cont (1h, 500nM)
SH-SY5Y	Bortezomib 1h, 500nM	2	2	1273.65	1273.62	Heat shock 10kDa protein 1 (chaperonin 10)	HSPE1	mitochondria	v	VLDDKDYFLF	r		Bortez/Cont=	>5	>5		Cont/Cont=	nd	nd	>5	=Avg Bort/Cont (1h, 500nM)
HEK293T	Bortezomib 1h, 50nM	2	2	1273.66	1273.62	Heat shock 10kDa protein 1 (chaperonin 10)	HSPE1	mitochondria	v	VLDDKDYFLF	r		Bortez/Cont=	5.48148	2.96296	2.59259	Cont/Cont=	0.888889	1.11111	3.67901	=Avg Bort/Cont (1h, 50nM)
HEK293T	Epoxomicin 1hr 2 uM	2	2	1291.64	1291.63	Heat shock 10kDa protein 1 (chaperonin 10)	HSPE1	mitochondria	l	PEYGGTKVVLDD	k		Epox/Cont=	>5	>5		Cont/Cont=	nd	nd	>5	=Avg Epox/Cont (1h, 2uM)
HEK293T	Bortezomib 90min, 500nM	3	2	1330.62	1330.66	Heat shock 10kDa protein 1 (chaperonin 10)	HSPE1	mitochondria	v	LDDKDYFLFR	d		Bortez/Cont=	>5	>5		Cont/Cont=	nd	nd	>5	=Avg Bort/Cont (1h+wash, 500 nM)
HEK293T	Bortezomib 30min, 500nM	3	2	1330.66	1330.66	Heat shock 10kDa protein 1 (chaperonin 10)	HSPE1	mitochondria	v	LDDKDYFLFR	d		Bortez/Cont=	>5	>5		Cont/Cont=	nd	nd	>5	=Avg Bort/Cont (10min+wash, 500 nM)
HEK293T	Bortezomib 1h, 500nM	2	2	1330.69	1330.66	Heat shock 10kDa protein 1 (chaperonin 10)	HSPE1	mitochondria	v	LDDKDYFLFR	d		Bortez/Cont=	>5	>5	>5	Cont/Cont=	nd	nd	>5	=Avg Bort/Cont (1h, 500nM)
HEK293T	Bortezomib 1h, 50nM	3	2	1330.7	1330.66	Heat shock 10kDa protein 1 (chaperonin 10)	HSPE1	mitochondria	v	LDDKDYFLFR	d		Bortez/Cont=	>5	>5	>5	Cont/Cont=	nd	nd	>5	=Avg Bort/Cont (1h, 50nM)
HEK293T	Bortezomib 1h, 500nM	3	2	1330.71	1330.66	Heat shock 10kDa protein 1 (chaperonin 10)	HSPE1	mitochondria	v	LDDKDYFLFR	d		Bortez/Cont=	>5	>5	>5	Cont/Cont=	nd	nd	>5	=Avg Bort/Cont (1h, 500nM)
HEK293T	Bortezomib 1h, 50nM	2	1	1346.71	1346.76	Heat shock 10kDa protein 1 (chaperonin 10)	HSPE1	mitochondria	k	FLPLFDRVLVE	r		Bortez/Cont=	>5	>5	>5	Cont/Cont=	nd	nd	>5	=Avg Bort/Cont (1h, 50nM)
HEK293T	Bortezomib 1h, 500nM	2	1	1346.74	1346.76	Heat shock 10kDa protein 1 (chaperonin 10)	HSPE1	mitochondria	k	FLPLFDRVLVE	r		Bortez/Cont=	>5	>5	>5	Cont/Cont=	nd	nd	>5	=Avg Bort/Cont (1h, 500nM)
HEK293T	Bortezomib 90min, 500nM	2	1	1346.76	1346.76	Heat shock 10kDa protein 1 (chaperonin 10)	HSPE1	mitochondria	k	FLPLFDRVLVE	r		Bortez/Cont=	>5	>5		Cont/Cont=	nd	nd	>5	=Avg Bort/Cont (1h+wash, 500 nM)
SH-SY5Y	Bortezomib 1h, 500nM	2	1	1346.77	1346.76	Heat shock 10kDa protein 1 (chaperonin 10)	HSPE1	mitochondria	k	FLPLFDRVLVE	r		Bortez/Cont=	>5	>5		Cont/Cont=	nd	nd	>5	=Avg Bort/Cont (1h, 500nM)
HEK293T	Bortezomib 30min, 500nM	2	1	1346.82	1346.76	Heat shock 10kDa protein 1 (chaperonin 10)	HSPE1	mitochondria	k	FLPLFDRVLVE	r		Bortez/Cont=	>5	>5		Cont/Cont=	nd	nd	>5	=Avg Bort/Cont (10min+wash, 500 nM)
HEK293T	Bortezomib 1h, 50nM	3	1	1355.77	1355.79	Heat shock 10kDa protein 1 (chaperonin 10)	HSPE1	mitochondria	f	LPLFDRVLVER	s		Bortez/Cont=	>5	>5	>5	Cont/Cont=	nd	nd	>5	=Avg Bort/Cont (1h, 50nM)
HEK293T	Bortezomib 1h, 500nM	2	1	1355.79	1355.79	Heat shock 10kDa protein 1 (chaperonin 10)	HSPE1	mitochondria	f	LPLFDRVLVER	s		Bortez/Cont=	>5	>5	>5	Cont/Cont=	nd	nd	>5	=Avg Bort/Cont (1h, 500nM)
HEK293T	Bortezomib 1h, 500nM	3	1	1355.81	1355.79	Heat shock 10kDa protein 1 (chaperonin 10)	HSPE1	mitochondria	f	LPLFDRVLVER	s		Bortez/Cont=	>5	>5	>5	Cont/Cont=	nd	nd	>5	=Avg Bort/Cont (1h, 500nM)
HEK293T	Bortezomib 90min, 500nM	3	1	1355.83	1355.79	Heat shock 10kDa protein 1 (chaperonin 10)	HSPE1	mitochondria	f	LPLFDRVLVER	s		Bortez/Cont=	>5	>5		Cont/Cont=	nd	nd	>5	=Avg Bort/Cont (1h+wash, 500 nM)
HEK293T	Bortezomib 30min, 500nM	3	1	1355.83	1355.79	Heat shock 10kDa protein 1 (chaperonin 10)	HSPE1	mitochondria	f	LPLFDRVLVER	s		Bortez/Cont=	>5	>5		Cont/Cont=	nd	nd	>5	=Avg Bort/Cont (10min+wash, 500 nM)
HEK293T	Carfilzomib 35min 1uM	3	2	1429.7	1429.72	Heat shock 10kDa protein 1 (chaperonin 10)	HSPE1	mitochondria	v	VLDDKDYFLFR	d		Carfilzomib/cont=	>5	>5	>5	Cont/Cont=	nd	nd	>5	=Avg Carfilzomib/Cont (20'+15' wash,1uM)
HEK293T	Bortezomib 30min, 500nM	3	2	1429.72	1429.72	Heat shock 10kDa protein 1 (chaperonin 10)	HSPE1	mitochondria	v	VLDDKDYFLFR	d		Bortez/Cont=	>5	>5		Cont/Cont=	nd	nd	>5	=Avg Bort/Cont (10min+wash, 500 nM)
HEK293T	Bortezomib 90min, 500nM	3	2	1429.73	1429.72	Heat shock 10kDa protein 1 (chaperonin 10)	HSPE1	mitochondria	v	VLDDKDYFLFR	d		Bortez/Cont=	>5	>5		Cont/Cont=	nd	nd	>5	=Avg Bort/Cont (1h+wash, 500 nM)
HEK293T	Bortezomib 1h, 50nM	3	2	1429.75	1429.72	Heat shock 10kDa protein 1 (chaperonin 10)	HSPE1	mitochondria	v	VLDDKDYFLFR	d		Bortez/Cont=	>5	>5	>5	Cont/Cont=	nd	nd	>5	=Avg Bort/Cont (1h, 50nM)
HEK293T	Bortezomib 1h, 500nM	3	2	1429.75	1429.72	Heat shock 10kDa protein 1 (chaperonin 10)	HSPE1	mitochondria	v	VLDDKDYFLFR	d		Bortez/Cont=	>5	>5	>5	Cont/Cont=	nd	nd	>5	=Avg Bort/Cont (1h, 500nM)
HEK293T	Epoxomicin 1hr 0.2 uM	2	2	1432.69	1432.77	Heat shock 10kDa protein 1 (chaperonin 10)	HSPE1	mitochondria	e	RSAAETVTKGGIML	p		Epox/Cont=	>5	>5		Cont/Cont=	nd	nd	>5	=Avg Epox/Cont (1h, 0.2uM)
HEK293T	Epoxomicin 1hr 2 uM	2	2	1432.77	1432.77	Heat shock 10kDa protein 1 (chaperonin 10)	HSPE1	mitochondria	e	RSAAETVTKGGIML	p		Epox/Cont=	>5	>5		Cont/Cont=	nd	nd	>5	=Avg Epox/Cont (1h, 2uM)
HEK293T	Epoxomicin 1hr 2 uM	3	2	1432.77	1432.77	Heat shock 10kDa protein 1 (chaperonin 10)	HSPE1	mitochondria	e	RSAAETVTKGGIML	p		Epox/Cont=	>5	>5		Cont/Cont=	nd	nd	>5	=Avg Epox/Cont (1h, 2uM)
HEK293T	Bortezomib 30min, 500nM	2	2	1432.77	1432.77	Heat shock 10kDa protein 1 (chaperonin 10)	HSPE1	mitochondria	e	RSAAETVTKGGIML	p		Bortez/Cont=	>5	>5		Cont/Cont=	nd	nd	>5	=Avg Bort/Cont (10min+wash, 500 nM)
HEK293T	Bortezomib 90min, 500nM	2	2	1432.78	1432.77	Heat shock 10kDa protein 1 (chaperonin 10)	HSPE1	mitochondria	e	RSAAETVTKGGIML	p		Bortez/Cont=	>5	>5		Cont/Cont=	nd	nd	>5	=Avg Bort/Cont (1h+wash, 500 nM)
HEK293T	Bortezomib 90min, 500nM	3	2	1432.79	1432.77	Heat shock 10kDa protein 1 (chaperonin 10)	HSPE1	mitochondria	e	RSAAETVTKGGIML	p		Bortez/Cont=	>5	>5		Cont/Cont=	nd	nd	>5	=Avg Bort/Cont (1h+wash, 500 nM)
HEK293T	Bortezomib 30min, 500nM	3	3	1455.73	1455.81	Heat shock 10kDa protein 1 (chaperonin 10)	HSPE1	mitochondria	k	GGIMLPEKSQGKVL	q		Bortez/Cont=	>5	>5		Cont/Cont=	nd	nd	>5	=Avg Bort/Cont (10min+wash, 500 nM)
HEK293T	Bortezomib 90min, 500nM	3	3	1455.75	1455.81	Heat shock 10kDa protein 1 (chaperonin 10)	HSPE1	mitochondria	k	GGIMLPEKSQGKVL	q		Bortez/Cont=	>5	>5		Cont/Cont=	nd	nd	>5	=Avg Bort/Cont (1h+wash, 500 nM)
HEK293T	MG262 35min 1 uM	3	3	1455.78	1455.81	Heat shock 10kDa protein 1 (chaperonin 10)	HSPE1	mitochondria	k	GGIMLPEKSQGKVL	q		MG262/cont=	>5	>5		Cont/Cont=	nd	nd	>5	=Avg MG262/Cont (20min+15'wash, 1 uM)
HEK293T	Bortezomib 30min, 500nM	2	3	1455.79	1455.81	Heat shock 10kDa protein 1 (chaperonin 10)	HSPE1	mitochondria	k	GGIMLPEKSQGKVL	q		Bortez/Cont=	>5	>5		Cont/Cont=	nd	nd	>5	=Avg Bort/Cont (10min+wash, 500 nM)
HEK293T	Carfilzomib 35min 1uM	3	3	1455.81	1455.81	Heat shock 10kDa protein 1 (chaperonin 10)	HSPE1	mitochondria	k	GGIMLPEKSQGKVL	q		Carfilzomib/cont=	>5	>5	>5	Cont/Cont=	nd	nd	>5	=Avg Carfil/Cont (20'+15' wash,1uM)
SH-SY5Y	MG262 35min 1 uM	3	3	1455.81	1455.81	Heat shock 10kDa protein 1 (chaperonin 10)	HSPE1	mitochondria	k	GGIMLPEKSQGKVL	q		MG262/cont=	>5	>5	>5	Cont/Cont=	nd	nd	>5	=Avg MG262/Control (20min+15'wash, 1 uM)
HEK293T	Bortezomib 90min, 500nM	2	3	1455.84	1455.81	Heat shock 10kDa protein 1 (chaperonin 10)	HSPE1	mitochondria	k	GGIMLPEKSQGKVL	q		Bortez/Cont=	>5	>5		Cont/Cont=	nd	nd	>5	=Avg Bort/Cont (1h+wash, 500 nM)
HEK293T	Bortezomib 1h, 50nM	3	3	1474.77	1474.8	Heat shock 10kDa protein 1 (chaperonin 10)	HSPE1	mitochondria	v	GDKVLLPEYGGTKV	v		Bortez/Cont=	>5	>5	>5	Cont/Cont=	nd	nd	>5	=Avg Bort/Cont (1h, 50nM)
HEK293T	Carfilzomib 35min 1uM	3	3	1474.78	1474.8	Heat shock 10kDa protein 1 (chaperonin 10)	HSPE1	mitochondria	v	GDKVLLPEYGGTKV	v		Carfilzomib/cont=	>5	>5	>5	Cont/Cont=	nd	nd	>5	=Avg Carfil/Cont (20'+15' wash,1uM)
HEK293T	Bortezomib 90min, 500nM	3	3	1474.82	1474.8	Heat shock 10kDa protein 1 (chaperonin 10)	HSPE1	mitochondria	v	GDKVLLPEYGGTKV	v		Bortez/Cont=	>5	>5		Cont/Cont=	nd	nd	>5	=Avg Bort/Cont (1h+wash, 500 nM)
HEK293T	Bortezomib 30min, 500nM	3	3	1474.82	1474.8	Heat shock 10kDa protein 1 (chaperonin 10)	HSPE1	mitochondria	v	GDKVLLPEYGGTKV	v		Bortez/Cont=	>5	>5		Cont/Cont=	nd	nd	>5	=Avg Bort/Cont (10min+wash, 500 nM)
HEK293T	Bortezomib 1h, 500nM	3	3	1474.86	1474.8	Heat shock 10kDa protein 1 (chaperonin 10)	HSPE1	mitochondria	v	GDKVLLPEYGGTKV	v		Bortez/Cont=	>5	>5	>5	Cont/Cont=	nd	nd	>5	=Avg Bort/Cont (1h, 500nM)
HEK293T	Butabindide 35min 100 uM	3	3	1485.72	1485.78	Heat shock 10kDa protein 1 (chaperonin 10)	HSPE1	mitochondria	v	GSGSKGKGGEIQPVSV	k		Butabindide/cont=	1.12121	0.757576	0.727273	Cont/Cont=	0.939394	1.06061	0.868687	=Avg But/Cont (20min+15'wash, 100uM)
HEK293T	MG262 35min 1 uM	3	3	1485.74	1485.78	Heat shock 10kDa protein 1 (chaperonin 10)	HSPE1	mitochondria	v	GSGSKGKGGEIQPVSV	k		MG262/cont=	>5	>5		Cont/Cont=	nd	nd	>5	=Avg MG262/Cont (20min+15'wash, 1 uM)
HEK293T	Carfilzomib 35min 1uM	4	3	1485.74	1485.78	Heat shock 10kDa protein 1 (chaperonin 10)	HSPE1	mitochondria	v	GSGSKGKGGEIQPVSV	k		Carfilzomib/cont=	>5	>5	>5	Cont/Cont=	nd	nd	>5	=Avg Carfil/Cont (20'+15' wash,1uM)
HEK293T	Carfilzomib 35min 1uM	3	3	1485.74	1485.78	Heat shock 10kDa protein 1 (chaperonin 10)	HSPE1	mitochondria	v	GSGSKGKGGEIQPVSV	k		Carfilzomib/cont=	1.42857	2.14286	2.17857	Cont/Cont=	0.964286	1.03571	1.91667	=Avg Carfilzomib/Cont (20'+15' wash,1uM)
HEK293T	Bortezomib 90min, 500nM	3	3	1485.75	1485.78	Heat shock 10kDa protein 1 (chaperonin 10)	HSPE1	mitochondria	v	GSGSKGKGGEIQPVSV	k		Bortez/Cont=	>5	>5		Cont/Cont=	nd	nd	>5	=Avg Bort/Cont (1h+wash, 500 nM)
HEK293T	Bortezomib 30min, 500nM	3	3	1485.75	1485.78	Heat shock 10kDa protein 1 (chaperonin 10)	HSPE1	mitochondria	v	GSGSKGKGGEIQPVSV	k		Bortez/Cont=	>5	>5		Cont/Cont=	nd	nd	>5	=Avg Bort/Cont (10min+wash, 500 nM)
HEK293T	Bestatin Methyl Ester 75min 100uM	3	3	1485.75	1485.78	Heat shock 10kDa protein 1 (chaperonin 10)	HSPE1	mitochondria	v	GSGSKGKGGEIQPVSV	k		BME/cont=	0.927536	0.724638	0.753623	Cont/Cont=	1.01449	0.985507	0.801932	=Avg BestatinMethylEster/Cont (60'+15' wash,100uM)
HEK293T	Lactacystin	3	3	1485.76	1485.78	Heat shock 10kDa protein 1 (chaperonin 10)	HSPE1	mitochondria	v	GSGSKGKGGEIQPVSV	k		Lactacystin/cont=	0.289855	0.246377		Cont/Cont=	1.11594	0.884058	0.268116	=Avg Lactacystin/Cont (20min+15'wash, 1 uM)
HEK293T	MLN2238 35min 1uM	3	3	1485.77	1485.78	Heat shock 10kDa protein 1 (chaperonin 10)	HSPE1	mitochondria	v	GSGSKGKGGEIQPVSV	k		MLN2238/cont=	1.5	1.3	1.58333	Cont/Cont=	1	1	1.46111	=Avg MLN2238/Cont (20'+15' wash,1uM)
HEK293T	Bortezomib 30min, 500nM	2	3	1485.77	1485.78	Heat shock 10kDa protein 1 (chaperonin 10)	HSPE1	mitochondria	v	GSGSKGKGGEIQPVSV	k		Bortez/Cont=	>5	>5		Cont/Cont=	nd	nd	>5	=Avg Bort/Cont (10min+wash, 500 nM)
SH-SY5Y	MLN2238 35min 1uM	3	3	1485.77	1485.78	Heat shock 10kDa protein 1 (chaperonin 10)	HSPE1	mitochondria	v	GSGSKGKGGEIQPVSV	k		MLN2238/cont=	2.10526	2.36842	2.10526	Cont/Cont=	1	1	2.19298	=Avg MLN2238/Cont (20'+15' wash,1uM)
SH-SY5Y	Bortezomib 1h, 500nM	3	3	1485.78	1485.78	Heat shock 10kDa protein 1 (chaperonin 10)	HSPE1	mitochondria	v	GSGSKGKGGEIQPVSV	k		Bortez/Cont=	10.7692	6.92308		Cont/Cont=	1.23077	0.769231	>5	=Avg Bort/Cont (1h, 500nM)
SH-SY5Y	MG262 35min 1 uM	3	3	1485.78	1485.78	Heat shock 10kDa protein 1 (chaperonin 10)	HSPE1	mitochondria	v	GSGSKGKGGEIQPVSV	k		MG262/cont=	>5	>5	>5	Cont/Cont=	nd	nd	>5	=Avg MG262/Control (20min+15'wash, 1 uM)
SH-SY5Y	Carfilzomib 35min 1uM	3	3	1485.78	1485.78	Heat shock 10kDa protein 1 (chaperonin 10)	HSPE1	mitochondria	v	GSGSKGKGGEIQPVSV	k		Carfilzomib/cont=	0.642857	0.714286	0.857143	Cont/Cont=	1.14286	0.857143	0.738095	=Avg Carfil/Cont (20'+15' wash,1uM)
HEK293T	Bortezomib 90min, 500nM	2	3	1485.79	1485.78	Heat shock 10kDa protein 1 (chaperonin 10)	HSPE1	mitochondria	v	GSGSKGKGGEIQPVSV	k		Bortez/Cont=	>5	>5		Cont/Cont=	nd	nd	>5	=Avg Bort/Cont (1h+wash, 500 nM)
HEK293T	Epoxomicin 1hr 0.2 uM	3	3	1485.79	1485.78	Heat shock 10kDa protein 1 (chaperonin 10)	HSPE1	mitochondria	v	GSGSKGKGGEIQPVSV	k		Epox/Cont=	<0.2	<0.2		Cont/Cont=	1.02439	0.97561	<0.2	=Avg Epox/Cont (1h, 0.2uM)
HEK293T	Bortezomib 1h, 500nM	3	3	1485.79	1485.78	Heat shock 10kDa protein 1 (chaperonin 10)	HSPE1	mitochondria	v	GSGSKGKGGEIQPVSV	k		Bortez/Cont=	5.56522	5.65217	6.52174	Cont/Cont=	1.04348	0.956522	>5	=Avg Bort/Cont (1h, 500nM)
HEK293T	Epoxomicin 1hr 2 uM	3	3	1485.8	1485.78	Heat shock 10kDa protein 1 (chaperonin 10)	HSPE1	mitochondria	v	GSGSKGKGGEIQPVSV	k		Epox/Cont=	0.4	0.4375		Cont/Cont=	1.125	0.875	0.41875	=Avg Epox/Cont (1h, 2uM)
HEK293T	Bortezomib 1h, 50nM	3	3	1485.8	1485.78	Heat shock 10kDa protein 1 (chaperonin 10)	HSPE1	mitochondria	v	GSGSKGKGGEIQPVSV	k		Bortez/Cont=	9.85714	6.78571	4.57143	Cont/Cont=	0.785714	1.21429	>5	=Avg Bort/Cont (1h, 50nM)
SH-SY5Y	Bortezomib 1h, 500nM	2	3	1485.81	1485.78	Heat shock 10kDa protein 1 (chaperonin 10)	HSPE1	mitochondria	v	GSGSKGKGGEIQPVSV	k		Bortez/Cont=	>5	>5		Cont/Cont=	nd	nd	>5	=Avg Bort/Cont (1h, 500nM)
HEK293T	Bortezomib 1h, 500nM	2	3	1485.82	1485.78	Heat shock 10kDa protein 1 (chaperonin 10)	HSPE1	mitochondria	v	GSGSKGKGGEIQPVSV	k		Bortez/Cont=	8.11111	7.88889	8.55556	Cont/Cont=	1.11111	0.888889	>5	=Avg Bort/Cont (1h, 500nM)
SH-SY5Y	MG262 35min 1 uM	2	3	1485.83	1485.78	Heat shock 10kDa protein 1 (chaperonin 10)	HSPE1	mitochondria	v	GSGSKGKGGEIQPVSV	k		MG262/cont=	>5	>5	>5	Cont/Cont=	nd	nd	>5	=Avg MG262/Control (20min+15'wash, 1 uM)
HEK293T	Bortezomib 1h, 50nM	2	3	1485.88	1485.78	Heat shock 10kDa protein 1 (chaperonin 10)	HSPE1	mitochondria	v	GSGSKGKGGEIQPVSV	k		Bortez/Cont=	7.5	4.5	3	Cont/Cont=	1	1	>5	=Avg Bort/Cont (1h, 50nM)
HEK293T	Bortezomib 1h, 50nM	3	1	1502.81	1502.86	Heat shock 10kDa protein 1 (chaperonin 10)	HSPE1	mitochondria	k	FLPLFDRVLVER	s		Bortez/Cont=	>5	>5	>5	Cont/Cont=	nd	nd	>5	=Avg Bort/Cont (1h, 50nM)
HEK293T	Epoxomicin 1hr 0.2 uM	3	1	1502.83	1502.86	Heat shock 10kDa protein 1 (chaperonin 10)	HSPE1	mitochondria	k	FLPLFDRVLVER	s		Epox/Cont=	0.807692	0.538462		Cont/Cont=	0.807692	1.19231	0.673077	=Avg Epox/Cont (1h, 0.2uM)
HEK293T	Bortezomib 1h, 500nM	3	1	1502.85	1502.86	Heat shock 10kDa protein 1 (chaperonin 10)	HSPE1	mitochondria	k	FLPLFDRVLVER	s		Bortez/Cont=	>5	>5	>5	Cont/Cont=	nd	nd	>5	=Avg Bort/Cont (1h, 500nM)
HEK293T	Bortezomib 30min, 500nM	3	1	1502.89	1502.86	Heat shock 10kDa protein 1 (chaperonin 10)	HSPE1	mitochondria	k	FLPLFDRVLVER	s		Bortez/Cont=	>5	>5		Cont/Cont=	nd	nd	>5	=Avg Bort/Cont (10min+wash, 500 nM)
HEK293T	Bortezomib 90min, 500nM	3	1	1502.92	1502.86	Heat shock 10kDa protein 1 (chaperonin 10)	HSPE1	mitochondria	k	FLPLFDRVLVER	s		Bortez/Cont=	>5	>5		Cont/Cont=	nd	nd	>5	=Avg Bort/Cont (1h+wash, 500 nM)
HEK293T	Epoxomicin 1hr 2 uM	3	3	1514.89	1514.91	Heat shock 10kDa protein 1 (chaperonin 10)	HSPE1	mitochondria	d	KVLLPEYGGTKVVL	d		Epox/Cont=	>5	>5		Cont/Cont=	nd	nd	>5	=Avg Epox/Cont (1h, 2uM)
HEK293T	Carfilzomib 35min 1uM	3	3	1514.9	1514.91	Heat shock 10kDa protein 1 (chaperonin 10)	HSPE1	mitochondria	d	KVLLPEYGGTKVVL	d		Carfilzomib/cont=	>5	>5	>5	Cont/Cont=	nd	nd	>5	=Avg Carfil/Cont (20'+15' wash,1uM)
HEK293T	Epoxomicin 1hr 2 uM	3	3	1515.79	1515.83	Heat shock 10kDa protein 1 (chaperonin 10)	HSPE1	mitochondria	q	ATVVAVGSGSKGKGGEI	q		Epox/Cont=	>5	>5		Cont/Cont=	nd	nd	>5	=Avg Epox/Cont (1h, 2uM)
HEK293T	Carfilzomib 35min 1uM	3	3	1515.8	1515.83	Heat shock 10kDa protein 1 (chaperonin 10)	HSPE1	mitochondria	q	ATVVAVGSGSKGKGGEI	q		Carfilzomib/cont=	>5	>5	>5	Cont/Cont=	nd	nd	>5	=Avg Carfilzomib/Cont (20'+15' wash,1uM)
SH-SY5Y	Carfilzomib 35min 1uM	3	3	1515.83	1515.83	Heat shock 10kDa protein 1 (chaperonin 10)	HSPE1	mitochondria	q	ATVVAVGSGSKGKGGEI	q		Carfilzomib/cont=	>5	>5	>5	Cont/Cont=	nd	nd	>5	=Avg Carfil/Cont (20'+15' wash,1uM)
HEK293T	Bortezomib 1h, 50nM	2	1	1550.76	1550.82	Heat shock 10kDa protein 1 (chaperonin 10)	HSPE1	mitochondria	*m	Ac-AGQAFRKFLPLFD	r		Bortez/Cont=	3.33	2.86	3.29	Cont/Cont=	0.94	1.06	3.16	=Avg Bort/Cont (1h, 50nM)
HEK293T	Epoxomicin 1hr 2 uM	2	1	1550.77	1550.82	Heat shock 10kDa protein 1 (chaperonin 10)	HSPE1	mitochondria	*m	Ac-AGQAFRKFLPLFD	r		Epox/Cont=	>5	>5		Cont/Cont=	nd	nd	>5	=Avg Epox/Cont (1h, 2uM)
HEK293T	Epoxomicin 1hr 0.2 uM	2	1	1550.8	1550.82	Heat shock 10kDa protein 1 (chaperonin 10)	HSPE1	mitochondria	*m	Ac-AGQAFRKFLPLFD	r		Epox/Cont=	4.4	4.93333		Cont/Cont=	0.933333	1.06667	4.66667	=Avg Epox/Cont (1h, 0.2uM)
SH-SY5Y	Bortezomib 1h, 500nM	2	1	1550.81	1550.82	Heat shock 10kDa protein 1 (chaperonin 10)	HSPE1	mitochondria	*m	Ac-AGQAFRKFLPLFD	r		Bortez/Cont=	3.46154	2.53846		Cont/Cont=	1.15385	0.846154	3	=Avg Bort/Cont (1h, 500nM)
HEK293T	Bortezomib 1h, 500nM	2	1	1550.82	1550.82	Heat shock 10kDa protein 1 (chaperonin 10)	HSPE1	mitochondria	*m	Ac-AGQAFRKFLPLFD	r		Bortez/Cont=	4.24242	3.15152	3.33333	Cont/Cont=	1.09091	0.909091	3.57576	=Avg Bort/Cont (1h, 500nM)
HEK293T	Carfilzomib 35min 1uM	2	1	1550.85	1550.82	Heat shock 10kDa protein 1 (chaperonin 10)	HSPE1	mitochondria	*m	Ac-AGQAFRKFLPLFD	r		Carfilzomib/cont=	>5	>5	>5	Cont/Cont=	nd	nd	>5	=Avg Carfil/Cont (20'+15' wash,1uM)
HEK293T	Bortezomib 90min, 500nM	2	1	1550.9	1550.82	Heat shock 10kDa protein 1 (chaperonin 10)	HSPE1	mitochondria	*m	Ac-AGQAFRKFLPLFD	r		Bortez/Cont=	2.90909	2.72727		Cont/Cont=	0.727273	1.27273	2.81818	=Avg Bort/Cont (1h+wash, 500 nM)
HEK293T	Bortezomib 30min, 500nM	2	1	1550.9	1550.82	Heat shock 10kDa protein 1 (chaperonin 10)	HSPE1	mitochondria	*m	Ac-AGQAFRKFLPLFD	r		Bortez/Cont=	2.86	2.95		Cont/Cont=	1.08	0.92	2.91	=Avg Bort/Cont (10min+wash, 500 nM)
HEK293T	Bortezomib 90min, 500nM	3	3	1573.87	1573.87	Heat shock 10kDa protein 1 (chaperonin 10)	HSPE1	mitochondria	v	GDKVLLPEYGGTKVV	l		Bortez/Cont=	>5	>5		Cont/Cont=	nd	nd	>5	=Avg Bort/Cont (1h+wash, 500 nM)
HEK293T	Bortezomib 30min, 500nM	3	3	1573.87	1573.87	Heat shock 10kDa protein 1 (chaperonin 10)	HSPE1	mitochondria	v	GDKVLLPEYGGTKVV	l		Bortez/Cont=	>5	>5		Cont/Cont=	nd	nd	>5	=Avg Bort/Cont (10min+wash, 500 nM)
HEK293T	Bortezomib 30min, 500nM	2	3	1573.87	1573.87	Heat shock 10kDa protein 1 (chaperonin 10)	HSPE1	mitochondria	v	GDKVLLPEYGGTKVV	l		Bortez/Cont=	>5	>5		Cont/Cont=	nd	nd	>5	=Avg Bort/Cont (10min+wash, 500 nM)
HEK293T	Bortezomib 90min, 500nM	2	3	1573.89	1573.87	Heat shock 10kDa protein 1 (chaperonin 10)	HSPE1	mitochondria	v	GDKVLLPEYGGTKVV	l		Bortez/Cont=	>5	>5		Cont/Cont=	nd	nd	>5	=Avg Bort/Cont (1h+wash, 500 nM)
HEK293T	Bortezomib 90min, 500nM	3	3	1583.91	1583.87	Heat shock 10kDa protein 1 (chaperonin 10)	HSPE1	mitochondria	k	GGIMLPEKSQGKVLQ	a		Bortez/Cont=	>5	>5		Cont/Cont=	nd	nd	>5	=Avg Bort/Cont (1h+wash, 500 nM)
HEK293T	Bortezomib 30min, 500nM	3	3	1584.77	1584.85	Heat shock 10kDa protein 1 (chaperonin 10)	HSPE1	mitochondria	a	VGSGSKGKGGEIQPVSV	k		Bortez/Cont=	>5	>5		Cont/Cont=	nd	nd	>5	=Avg Bort/Cont (10min+wash, 500 nM)
HEK293T	Butabindide 75min 100uM	3	3	1584.8	1584.85	Heat shock 10kDa protein 1 (chaperonin 10)	HSPE1	mitochondria	a	VGSGSKGKGGEIQPVSV	k		Butabindide/cont=	1.13043	0.666667	1.10145	Cont/Cont=	0.985507	1.01449	0.966184	=Avg But/Cont (1 hour+15'wash, 100uM)
SH-SY5Y	Lactacystin	3	3	1584.8	1584.85	Heat shock 10kDa protein 1 (chaperonin 10)	HSPE1	mitochondria	a	VGSGSKGKGGEIQPVSV	k		Lactacystin/cont=	0.814815	0.740741	1.03704	Cont/Cont=	1.11111	0.888889	0.864198	=Avg Lactacystin/Cont (20min+15'wash, 1 uM)
HEK293T	Bestatin Methyl Ester 75min 100uM	3	3	1584.81	1584.85	Heat shock 10kDa protein 1 (chaperonin 10)	HSPE1	mitochondria	a	VGSGSKGKGGEIQPVSV	k		BME/cont=	0.709677	0.516129	0.387097	Cont/Cont=	1.22581	0.774194	0.537634	=Avg BestatinMethylEster/Cont (60'+15' wash,100uM)
HEK293T	Bortezomib 90min, 500nM	3	3	1584.82	1584.85	Heat shock 10kDa protein 1 (chaperonin 10)	HSPE1	mitochondria	a	VGSGSKGKGGEIQPVSV	k		Bortez/Cont=	>5	>5		Cont/Cont=	nd	nd	>5	=Avg Bort/Cont (1h+wash, 500 nM)
HEK293T	Butabindide 35min 100 uM	3	3	1584.82	1584.85	Heat shock 10kDa protein 1 (chaperonin 10)	HSPE1	mitochondria	a	VGSGSKGKGGEIQPVSV	k		Butabindide/cont=	1.1746	0.920635	0.857143	Cont/Cont=	1.11111	0.888889	0.984127	=Avg But/Cont (20min+15'wash, 100uM)
HEK293T	Bortezomib 1h, 500nM	3	3	1584.83	1584.85	Heat shock 10kDa protein 1 (chaperonin 10)	HSPE1	mitochondria	a	VGSGSKGKGGEIQPVSV	k		Bortez/Cont=	>5	>5	>5	Cont/Cont=	nd	nd	>5	=Avg Bort/Cont (1h, 500nM)
HEK293T	MG132 35min 2.5 uM	3	2	1584.83	1584.85	Heat shock 10kDa protein 1 (chaperonin 10)	HSPE1	mitochondria	a	VGSGSKGKGGEIQPVSV	k		MG132/cont=	0.516129	0.408602		Cont/Cont=	0.967742	1.03226	0.462366	=Avg MG132/Cont (20min+15'wash, 2.5 uM)
HEK293T	Lactacystin	3	3	1584.83	1584.85	Heat shock 10kDa protein 1 (chaperonin 10)	HSPE1	mitochondria	a	VGSGSKGKGGEIQPVSV	k		Lactacystin/cont=	1.13846	0.938462		Cont/Cont=	1.07692	0.923077	1.03846	=Avg Lactacystin/Cont (20min+15'wash, 1 uM)
HEK293T	Carfilzomib 35min 1uM	3	3	1584.84	1584.85	Heat shock 10kDa protein 1 (chaperonin 10)	HSPE1	mitochondria	a	VGSGSKGKGGEIQPVSV	k		Carfilzomib/cont=	1.16667	1.16667	1	Cont/Cont=	1.33333	0.666667	1.11111	=Avg Carfil/Cont (20'+15' wash,1uM)
SH-SY5Y	Carfilzomib 35min 1uM	3	3	1584.84	1584.85	Heat shock 10kDa protein 1 (chaperonin 10)	HSPE1	mitochondria	a	VGSGSKGKGGEIQPVSV	k		Carfilzomib/cont=	0.705882	0.882353	0.823529	Cont/Cont=	1.05882	0.941176	0.803922	=Avg Carfil/Cont (20'+15' wash,1uM)
SH-SY5Y	MLN2238 35min 1uM	3	3	1584.84	1584.85	Heat shock 10kDa protein 1 (chaperonin 10)	HSPE1	mitochondria	a	VGSGSKGKGGEIQPVSV	k		MLN2238/cont=	3.70833	4.625	2.91667	Cont/Cont=	1.375	0.625	3.75	=Avg MLN2238/Cont (20'+15' wash,1uM)
HEK293T	MLN2238 35min 1uM	3	3	1584.84	1584.85	Heat shock 10kDa protein 1 (chaperonin 10)	HSPE1	mitochondria	a	VGSGSKGKGGEIQPVSV	k		MLN2238/cont=	1.43333	3.26667	2.03333	Cont/Cont=	0.966667	1.03333	2.24444	=Avg MLN/Cont (20'+15' wash,1uM)
HEK293T	AM114 35min 1uM	3	2	1584.85	1584.85	Heat shock 10kDa protein 1 (chaperonin 10)	HSPE1	mitochondria	a	VGSGSKGKGGEIQPVSV	k		AM114/cont=	1.1875	1.1875	1.125	Cont/Cont=	0.875	1.125	1.16667	=Avg AM114l/Cont (20'+15' wash,1uM)
SH-SY5Y	MG262 35min 1 uM	2	3	1584.86	1584.85	Heat shock 10kDa protein 1 (chaperonin 10)	HSPE1	mitochondria	a	VGSGSKGKGGEIQPVSV	k		MG262/cont=	>5	>5	>5	Cont/Cont=	nd	nd	>5	=Avg MG262/Control (20min+15'wash, 1 uM)
HEK293T	Epoxomicin 1hr 0.2 uM	3	3	1584.86	1584.85	Heat shock 10kDa protein 1 (chaperonin 10)	HSPE1	mitochondria	a	VGSGSKGKGGEIQPVSV	k		Epox/Cont=	1.09091	0.909091		Cont/Cont=	0.909091	1.09091	1	=Avg Epox/Cont (1h, 0.2uM)
HEK293T	Bortezomib 1h, 50nM	3	3	1584.86	1584.85	Heat shock 10kDa protein 1 (chaperonin 10)	HSPE1	mitochondria	a	VGSGSKGKGGEIQPVSV	k		Bortez/Cont=	>5	>5	>5	Cont/Cont=	nd	nd	>5	=Avg Bort/Cont (1h, 50nM)
SH-SY5Y	Bortezomib 1h, 500nM	3	3	1584.87	1584.85	Heat shock 10kDa protein 1 (chaperonin 10)	HSPE1	mitochondria	a	VGSGSKGKGGEIQPVSV	k		Bortez/Cont=	1.65714	0.857143		Cont/Cont=	1.28571	0.714286	1.25714	=Avg Bort/Cont (1h, 500nM)
SH-SY5Y	MG132 35min 2.5 uM	3	3	1584.87	1584.85	Heat shock 10kDa protein 1 (chaperonin 10)	HSPE1	mitochondria	a	VGSGSKGKGGEIQPVSV	k		MG132/cont=	1.07692	0.717949	0.769231	Cont/Cont=	1.10256	0.897436	0.854701	=Avg MG132/Cont (20min+15'wash, 2.5 uM)
SH-SY5Y	MG262 35min 1 uM	3	3	1584.87	1584.85	Heat shock 10kDa protein 1 (chaperonin 10)	HSPE1	mitochondria	a	VGSGSKGKGGEIQPVSV	k		MG262/cont=	>5	>5	>5	Cont/Cont=	nd	nd	>5	=Avg MG262/Control (20min+15'wash, 1 uM)
HEK293T	Bortezomib 90min, 500nM	2	3	1584.88	1584.85	Heat shock 10kDa protein 1 (chaperonin 10)	HSPE1	mitochondria	a	VGSGSKGKGGEIQPVSV	k		Bortez/Cont=	>5	>5		Cont/Cont=	nd	nd	>5	=Avg Bort/Cont (1h+wash, 500 nM)
HEK293T	MG262 35min 1 uM	3	3	1584.88	1584.85	Heat shock 10kDa protein 1 (chaperonin 10)	HSPE1	mitochondria	a	VGSGSKGKGGEIQPVSV	k		MG262/cont=	>5	>5		Cont/Cont=	1.18033	0.819672	<0.2	=Avg MG262/Cont (20min+15'wash, 1 uM)
HEK293T	Bortezomib 1h, 50nM	3	3	1584.89	1584.85	Heat shock 10kDa protein 1 (chaperonin 10)	HSPE1	mitochondria	a	VGSGSKGKGGEIQPVSV	k		Bortez/Cont=	10.1481	6.37037	4.07407	Cont/Cont=	0.962963	1.03704	>5	=Avg Bort/Cont (1h, 50nM)
HEK293T	Epoxomicin 1hr 2 uM	3	3	1629.91	1629.93	Heat shock 10kDa protein 1 (chaperonin 10)	HSPE1	mitochondria	d	KVLLPEYGGTKVVLD	d		Epox/Cont=	>5	>5		Cont/Cont=	nd	nd	>5	=Avg Epox/Cont (1h, 2uM)
HEK293T	Carfilzomib 35min 1uM	3	3	1629.92	1629.93	Heat shock 10kDa protein 1 (chaperonin 10)	HSPE1	mitochondria	d	KVLLPEYGGTKVVLD	d		Carfilzomib/cont=	>5	>5	>5	Cont/Cont=	nd	nd	>5	=Avg Carfilzomib/Cont (20'+15' wash,1uM)
HEK293T	Epoxomicin 1hr 2 uM	3	3	1643.91	1643.88	Heat shock 10kDa protein 1 (chaperonin 10)	HSPE1	mitochondria	q	ATVVAVGSGSKGKGGEIQ	p		Epox/Cont=	>5	>5		Cont/Cont=	nd	nd	>5	=Avg Epox/Cont (1h, 2uM)
HEK293T	Bortezomib 30min, 500nM	3	3	1654.81	1654.91	Heat shock 10kDa protein 1 (chaperonin 10)	HSPE1	mitochondria	k	GGIMLPEKSQGKVLQA	t		Bortez/Cont=	>5	>5		Cont/Cont=	nd	nd	>5	=Avg Bort/Cont (10min+wash, 500 nM)
HEK293T	Bortezomib 90min, 500nM	3	3	1654.89	1654.91	Heat shock 10kDa protein 1 (chaperonin 10)	HSPE1	mitochondria	k	GGIMLPEKSQGKVLQA	t		Bortez/Cont=	>5	>5		Cont/Cont=	nd	nd	>5	=Avg Bort/Cont (1h+wash, 500 nM)
HEK293T	MG262 35min 1 uM	3	3	1654.89	1654.91	Heat shock 10kDa protein 1 (chaperonin 10)	HSPE1	mitochondria	k	GGIMLPEKSQGKVLQA	t		MG262/cont=	>5	>5		Cont/Cont=	nd	nd	>5	=Avg MG262/Cont (20min+15'wash, 1 uM)
HEK293T	Carfilzomib 35min 1uM	3	3	1654.89	1654.91	Heat shock 10kDa protein 1 (chaperonin 10)	HSPE1	mitochondria	k	GGIMLPEKSQGKVLQA	t		Carfilzomib/cont=	>5	>5	>5	Cont/Cont=	nd	nd	>5	=Avg Carfil/Cont (20'+15' wash,1uM)
SH-SY5Y	MG262 35min 1 uM	3	3	1654.89	1654.91	Heat shock 10kDa protein 1 (chaperonin 10)	HSPE1	mitochondria	k	GGIMLPEKSQGKVLQA	t		MG262/cont=	>5	>5	>5	Cont/Cont=	nd	nd	>5	=Avg MG262/Control (20min+15'wash, 1 uM)
HEK293T	Epoxomicin 1hr 2 uM	3	3	1654.89	1654.91	Heat shock 10kDa protein 1 (chaperonin 10)	HSPE1	mitochondria	k	GGIMLPEKSQGKVLQA	t		Epox/Cont=	>5	>5		Cont/Cont=	nd	nd	>5	=Avg Epox/Cont (1h, 2uM)
HEK293T	Bortezomib 1h, 50nM	3	3	1654.9	1654.91	Heat shock 10kDa protein 1 (chaperonin 10)	HSPE1	mitochondria	k	GGIMLPEKSQGKVLQA	t		Bortez/Cont=	>5	>5	>5	Cont/Cont=	nd	nd	>5	=Avg Bort/Cont (1h, 50nM)
HEK293T	Bortezomib 1h, 500nM	3	3	1654.9	1654.91	Heat shock 10kDa protein 1 (chaperonin 10)	HSPE1	mitochondria	k	GGIMLPEKSQGKVLQA	t		Bortez/Cont=	>5	>5	>5	Cont/Cont=	nd	nd	>5	=Avg Bort/Cont (1h, 500nM)
HEK293T	MLN2238 35min 1uM	3	3	1654.91	1654.91	Heat shock 10kDa protein 1 (chaperonin 10)	HSPE1	mitochondria	k	GGIMLPEKSQGKVLQA	t		MLN2238/cont=	>5	>5	>5	Cont/Cont=	nd	nd	>5	=Avg MLN2238/Cont (20'+15' wash,1uM)
SH-SY5Y	Carfilzomib 35min 1uM	3	3	1654.92	1654.91	Heat shock 10kDa protein 1 (chaperonin 10)	HSPE1	mitochondria	k	GGIMLPEKSQGKVLQA	t		Carfilzomib/cont=	7.14286	8.57143	12.8571	Cont/Cont=	1.28571	0.714286	>5	=Avg Carfil/Cont (20'+15' wash,1uM)
SH-SY5Y	MG262 35min 1 uM	2	3	1654.92	1654.91	Heat shock 10kDa protein 1 (chaperonin 10)	HSPE1	mitochondria	k	GGIMLPEKSQGKVLQA	t		MG262/cont=	>5	>5	>5	Cont/Cont=	nd	nd	>5	=Avg MG262/Control (20min+15'wash, 1 uM)
HEK293T	Bortezomib 90min, 500nM	2	3	1654.93	1654.91	Heat shock 10kDa protein 1 (chaperonin 10)	HSPE1	mitochondria	k	GGIMLPEKSQGKVLQA	t		Bortez/Cont=	>5	>5		Cont/Cont=	nd	nd	>5	=Avg Bort/Cont (1h+wash, 500 nM)
HEK293T	Bortezomib 30min, 500nM	2	3	1654.93	1654.91	Heat shock 10kDa protein 1 (chaperonin 10)	HSPE1	mitochondria	k	GGIMLPEKSQGKVLQA	t		Bortez/Cont=	>5	>5		Cont/Cont=	nd	nd	>5	=Avg Bort/Cont (10min+wash, 500 nM)
SH-SY5Y	Bortezomib 1h, 500nM	3	3	1654.93	1654.91	Heat shock 10kDa protein 1 (chaperonin 10)	HSPE1	mitochondria	k	GGIMLPEKSQGKVLQA	t		Bortez/Cont=	>5	>5		Cont/Cont=	nd	nd	>5	=Avg Bort/Cont (1h, 500nM)
SH-SY5Y	MLN2238 35min 1uM	3	3	1654.93	1654.91	Heat shock 10kDa protein 1 (chaperonin 10)	HSPE1	mitochondria	k	GGIMLPEKSQGKVLQA	t		MLN2238/cont=	>5	>5	>5	Cont/Cont=	nd	nd	>5	=Avg MLN2238/Cont (20'+15' wash,1uM)
HEK293T	Epoxomicin 1hr 0.2 uM	3	3	1654.95	1654.91	Heat shock 10kDa protein 1 (chaperonin 10)	HSPE1	mitochondria	k	GGIMLPEKSQGKVLQA	t		Epox/Cont=	>5	>5		Cont/Cont=	nd	nd	>5	=Avg Epox/Cont (1h, 0.2uM)
HEK293T	Bortezomib 1h, 500nM	2	3	1654.97	1654.91	Heat shock 10kDa protein 1 (chaperonin 10)	HSPE1	mitochondria	k	GGIMLPEKSQGKVLQA	t		Bortez/Cont=	>5	>5	>5	Cont/Cont=	nd	nd	>5	=Avg Bort/Cont (1h, 500nM)
HEK293T	Bortezomib 1h, 50nM	2	3	1654.97	1654.91	Heat shock 10kDa protein 1 (chaperonin 10)	HSPE1	mitochondria	k	GGIMLPEKSQGKVLQA	t		Bortez/Cont=	>5	>5	>5	Cont/Cont=	nd	nd	>5	=Avg Bort/Cont (1h, 50nM)
HEK293T	Bortezomib 30min, 500nM	3	3	1655.86	1655.88	Heat shock 10kDa protein 1 (chaperonin 10)	HSPE1	mitochondria	v	AVGSGSKGKGGEIQPVSV	k		Bortez/Cont=	>5	>5		Cont/Cont=	nd	nd	>5	=Avg Bort/Cont (10min+wash, 500 nM)
HEK293T	Butabindide 75min 100uM	3	3	1655.86	1655.88	Heat shock 10kDa protein 1 (chaperonin 10)	HSPE1	mitochondria	v	AVGSGSKGKGGEIQPVSV	k		Butabindide/cont=	0.925373	0.447761	1.25373	Cont/Cont=	1.07463	0.925373	0.875622	=Avg But/Cont (1 hour+15'wash, 100uM)
HEK293T	Bortezomib 90min, 500nM	3	3	1655.86	1655.88	Heat shock 10kDa protein 1 (chaperonin 10)	HSPE1	mitochondria	v	AVGSGSKGKGGEIQPVSV	k		Bortez/Cont=	>5	>5		Cont/Cont=	nd	nd	>5	=Avg Bort/Cont (1h+wash, 500 nM)
HEK293T	Butabindide 35min 100 uM	3	3	1655.86	1655.88	Heat shock 10kDa protein 1 (chaperonin 10)	HSPE1	mitochondria	v	AVGSGSKGKGGEIQPVSV	k		Butabindide/cont=	1.13158	0.5	0.789474	Cont/Cont=	0.868421	1.13158	0.807018	=Avg But/Cont (20min+15'wash, 100uM)
HEK293T	MG132 35min 2.5 uM	3	3	1655.86	1655.88	Heat shock 10kDa protein 1 (chaperonin 10)	HSPE1	mitochondria	v	AVGSGSKGKGGEIQPVSV	k		MG132/cont=	<0.20	<0.20		Cont/Cont=	1.275	0.725	<0.2	=Avg MG132/Cont (20min+15'wash, 2.5 uM)
SH-SY5Y	MG132 35min 2.5 uM	3	3	1655.87	1655.88	Heat shock 10kDa protein 1 (chaperonin 10)	HSPE1	mitochondria	v	AVGSGSKGKGGEIQPVSV	k		MG132/cont=	<0.20	<0.20	<0.20	Cont/Cont=	1.02222	0.977778	<0.2	=Avg MG132/Cont (20min+15'wash, 2.5 uM)
HEK293T	MG262 35min 1 uM	4	3	1655.87	1655.88	Heat shock 10kDa protein 1 (chaperonin 10)	HSPE1	mitochondria	v	AVGSGSKGKGGEIQPVSV	k		MG262/cont=	>5	>5		Cont/Cont=	nd	nd	>5	=Avg MG262/Cont (20min+15'wash, 1 uM)
HEK293T	Lactacystin	3	3	1655.87	1655.88	Heat shock 10kDa protein 1 (chaperonin 10)	HSPE1	mitochondria	v	AVGSGSKGKGGEIQPVSV	k		Lactacystin/cont=	0.148148	0.103704		Cont/Cont=	1.11111	0.888889	0.125926	=Avg Lactacystin/Cont (20min+15'wash, 1 uM)
HEK293T	Epoxomicin 1hr 0.2 uM	3	3	1655.87	1655.88	Heat shock 10kDa protein 1 (chaperonin 10)	HSPE1	mitochondria	v	AVGSGSKGKGGEIQPVSV	k		Epox/Cont=	0.122449	<0.2		Cont/Cont=	1.08163	0.918367	<0.2	=Avg Epox/Cont (1h, 0.2uM)
HEK293T	Bestatin 75min 10uM	3	3	1655.87	1655.88	Heat shock 10kDa protein 1 (chaperonin 10)	HSPE1	mitochondria	v	AVGSGSKGKGGEIQPVSV	k		Bestatin/cont=	0.722892	1.49398	0.891566	Cont/Cont=	0.771084	1.22892	1.03614	=Avg Bestatin/Cont (60'+15' wash,100uM)
SH-SY5Y	Carfilzomib 35min 1uM	3	3	1655.87	1655.88	Heat shock 10kDa protein 1 (chaperonin 10)	HSPE1	mitochondria	v	AVGSGSKGKGGEIQPVSV	k		Carfilzomib/cont=	<0.20	<0.20	<0.20	Cont/Cont=	0.944444	1.05556	<0.2	=Avg Carfil/Cont (20'+15' wash,1uM)
HEK293T	MG262 35min 1 uM	3	3	1655.88	1655.88	Heat shock 10kDa protein 1 (chaperonin 10)	HSPE1	mitochondria	v	AVGSGSKGKGGEIQPVSV	k		MG262/cont=	1.68889	1.6		Cont/Cont=	nd	nd	>5	=Avg MG262/Cont (20min+15'wash, 1 uM)
HEK293T	Carfilzomib 35min 1uM	3	3	1655.88	1655.88	Heat shock 10kDa protein 1 (chaperonin 10)	HSPE1	mitochondria	v	AVGSGSKGKGGEIQPVSV	k		Carfilzomib/cont=	0.217054	0.310078	0.294574	Cont/Cont=	0.96124	1.03876	0.273902	=Avg Carfilzomib/Cont (20'+15' wash,1uM)
SH-SY5Y	Lactacystin	3	3	1655.88	1655.88	Heat shock 10kDa protein 1 (chaperonin 10)	HSPE1	mitochondria	v	AVGSGSKGKGGEIQPVSV	k		Lactacystin/cont=	<0.20	<0.20	<0.20	Cont/Cont=	1.08155	0.918455	<0.20	=Avg Lactacystin/Cont (20min+15'wash, 1 uM)
HEK293T	AM114 35min 1uM	3	3	1655.88	1655.88	Heat shock 10kDa protein 1 (chaperonin 10)	HSPE1	mitochondria	v	AVGSGSKGKGGEIQPVSV	k		AM114/cont=	1.17021	0.808511	0.531915	Cont/Cont=	1.06383	0.93617	0.836879	=Avg AM114l/Cont (20'+15' wash,1uM)
HEK293T	Bortezomib 90min, 500nM	2	3	1655.88	1655.88	Heat shock 10kDa protein 1 (chaperonin 10)	HSPE1	mitochondria	v	AVGSGSKGKGGEIQPVSV	k		Bortez/Cont=	>5	>5		Cont/Cont=	nd	nd	>5	=Avg Bort/Cont (1h+wash, 500 nM)
SH-SY5Y	MLN2238 35min 1uM	3	3	1655.88	1655.88	Heat shock 10kDa protein 1 (chaperonin 10)	HSPE1	mitochondria	v	AVGSGSKGKGGEIQPVSV	k		MLN2238/cont=	0.674847	0.920245	1.10429	Cont/Cont=	1.0184	0.981595	0.899796	=Avg MLN2238/Cont (20'+15' wash,1uM)
HEK293T	Epoxomicin 1hr 2 uM	3	3	1655.89	1655.88	Heat shock 10kDa protein 1 (chaperonin 10)	HSPE1	mitochondria	v	AVGSGSKGKGGEIQPVSV	k		Epox/Cont=	0.0862069	0.12069		Cont/Cont=	1.25862	0.741379	<0.2	=Avg Epox/Cont (1h, 2uM)
HEK293T	Bortezomib 1h, 500nM	3	3	1655.89	1655.88	Heat shock 10kDa protein 1 (chaperonin 10)	HSPE1	mitochondria	v	AVGSGSKGKGGEIQPVSV	k		Bortez/Cont=	4.28571	3.77143	3.2	Cont/Cont=	1.14286	0.857143	3.75238	=Avg Bort/Cont (1h, 500nM)
HEK293T	MLN2238 35min 1uM	3	3	1655.89	1655.88	Heat shock 10kDa protein 1 (chaperonin 10)	HSPE1	mitochondria	v	AVGSGSKGKGGEIQPVSV	k		MLN2238/cont=	0.808989	0.808989	0.516854	Cont/Cont=	1.1236	0.876404	0.71161	=Avg MLN2238/Cont (20'+15' wash,1uM)
HEK293T	Bortezomib 30min, 500nM	2	3	1655.9	1655.88	Heat shock 10kDa protein 1 (chaperonin 10)	HSPE1	mitochondria	v	AVGSGSKGKGGEIQPVSV	k		Bortez/Cont=	>5	>5		Cont/Cont=	nd	nd	>5	=Avg Bort/Cont (10min+wash, 500 nM)
SH-SY5Y	MG262 35min 1 uM	3	3	1655.91	1655.88	Heat shock 10kDa protein 1 (chaperonin 10)	HSPE1	mitochondria	v	AVGSGSKGKGGEIQPVSV	k		MG262/cont=	2.3299	2.10309	1.75258	Cont/Cont=	1.09278	0.907216	2.06186	=Avg MG262/Control (20min+15'wash, 1 uM)
SH-SY5Y	Bortezomib 1h, 500nM	3	3	1655.91	1655.88	Heat shock 10kDa protein 1 (chaperonin 10)	HSPE1	mitochondria	v	AVGSGSKGKGGEIQPVSV	k		Bortez/Cont=	3.41463	1.85366		Cont/Cont=	1.07317	0.926829	2.63415	=Avg Bort/Cont (1h, 500nM)
SH-SY5Y	MLN2238 35min 1uM	2	3	1655.92	1655.88	Heat shock 10kDa protein 1 (chaperonin 10)	HSPE1	mitochondria	v	AVGSGSKGKGGEIQPVSV	k		MLN2238/cont=	0.943396	1.13208	1.28302	Cont/Cont=	0.943396	1.0566	1.1195	=Avg MLN2238/Cont (20'+15' wash,1uM)
HEK293T	Bortezomib 1h, 50nM	2	3	1655.93	1655.88	Heat shock 10kDa protein 1 (chaperonin 10)	HSPE1	mitochondria	v	AVGSGSKGKGGEIQPVSV	k		Bortez/Cont=	2.53333	2.33333	2	Cont/Cont=	0.833333	1.16667	2.28889	=Avg Bort/Cont (1h, 50nM)
HEK293T	Bortezomib 1h, 50nM	3	3	1655.96	1655.88	Heat shock 10kDa protein 1 (chaperonin 10)	HSPE1	mitochondria	v	AVGSGSKGKGGEIQPVSV	k		Bortez/Cont=	4.75862	2.31034	1.37931	Cont/Cont=	1.06897	0.931034	2.81609	=Avg Bort/Cont (1h, 50nM)
HEK293T	Bortezomib 1h, 500nM	2	3	1655.96	1655.88	Heat shock 10kDa protein 1 (chaperonin 10)	HSPE1	mitochondria	v	AVGSGSKGKGGEIQPVSV	k		Bortez/Cont=	4.34286	3.42857	2.85714	Cont/Cont=	1.14286	0.857143	3.54286	=Avg Bort/Cont (1h, 500nM)
HEK293T	MLN2238 35min 1uM	4	4	1701.95	1701.97	Heat shock 10kDa protein 1 (chaperonin 10)	HSPE1	mitochondria	v	KVGDKVLLPEYGGTKV	v		MLN2238/cont=	1.31915	0.574468	1.55319	Cont/Cont=	1.06383	0.93617	1.14894	=Avg MLN/Cont (20'+15' wash,1uM)
HEK293T	Bortezomib 90min, 500nM	4	4	1701.97	1701.97	Heat shock 10kDa protein 1 (chaperonin 10)	HSPE1	mitochondria	v	KVGDKVLLPEYGGTKV	v		Bortez/Cont=	>5	>5		Cont/Cont=	nd	nd	>5	=Avg Bort/Cont (1h+wash, 500 nM)
HEK293T	Bortezomib 90min, 500nM	3	4	1702.01	1701.97	Heat shock 10kDa protein 1 (chaperonin 10)	HSPE1	mitochondria	v	KVGDKVLLPEYGGTKV	v		Bortez/Cont=	>5	>5		Cont/Cont=	nd	nd	>5	=Avg Bort/Cont (1h+wash, 500 nM)
HEK293T	Bortezomib 1h, 50nM	3	1	1706.88	1706.93	Heat shock 10kDa protein 1 (chaperonin 10)	HSPE1	mitochondria	*m	Ac-AGQAFRKFLPLFDR	v		Bortez/Cont=	3.125	2.375	1.875	Cont/Cont=	0.833333	1.16667	2.45833	=Avg Bort/Cont (1h, 50nM)
HEK293T	Epoxomicin 1hr 0.2 uM	3	1	1706.88	1706.93	Heat shock 10kDa protein 1 (chaperonin 10)	HSPE1	mitochondria	*m	Ac-AGQAFRKFLPLFDR	v		Epox/Cont=	1.14286	1.10204		Cont/Cont=	0.816327	1.18367	1.12245	=Avg Epox/Cont (1h, 0.2uM)
SH-SY5Y	Bortezomib 1h, 500nM	3	1	1706.91	1706.93	Heat shock 10kDa protein 1 (chaperonin 10)	HSPE1	mitochondria	*m	Ac-AGQAFRKFLPLFDR	v		Bortez/Cont=	1.48571	1.14286		Cont/Cont=	1.2	0.8	1.31429	=Avg Bort/Cont (1h, 500nM)
HEK293T	Bortezomib 30min, 500nM	3	1	1706.92	1706.93	Heat shock 10kDa protein 1 (chaperonin 10)	HSPE1	mitochondria	*m	Ac-AGQAFRKFLPLFDR	v		Bortez/Cont=	2.61538	2.30769		Cont/Cont=	1.23077	0.769231	2.46154	=Avg Bort/Cont (10min+wash, 500 nM)
HEK293T	Bortezomib 1h, 500nM	3	1	1706.93	1706.93	Heat shock 10kDa protein 1 (chaperonin 10)	HSPE1	mitochondria	*m	Ac-AGQAFRKFLPLFDR	v		Bortez/Cont=	2.5	2.125	2.08333	Cont/Cont=	0.958333	1.04167	2.23611	=Avg Bort/Cont (1h, 500nM)
HEK293T	Bortezomib 90min, 500nM	3	1	1706.97	1706.93	Heat shock 10kDa protein 1 (chaperonin 10)	HSPE1	mitochondria	*m	Ac-AGQAFRKFLPLFDR	v		Bortez/Cont=	2.75	3.25		Cont/Cont=	0.75	1.25	3	=Avg Bort/Cont (1h+wash, 500 nM)
HEK293T	Epoxomicin 1hr 2 uM	3	3	1744.95	1744.96	Heat shock 10kDa protein 1 (chaperonin 10)	HSPE1	mitochondria	d	KVLLPEYGGTKVVLDD	k		Epox/Cont=	>5	>5		Cont/Cont=	nd	nd	>5	=Avg Epox/Cont (1h, 2uM)
HEK293T	Carfilzomib 35min 1uM	3	3	1744.97	1744.96	Heat shock 10kDa protein 1 (chaperonin 10)	HSPE1	mitochondria	d	KVLLPEYGGTKVVLDD	k		Carfilzomib/cont=	>5	>5	>5	Cont/Cont=	nd	nd	>5	=Avg Carfil/Cont (20'+15' wash,1uM)
HEK293T	Bortezomib 90min, 500nM	4	4	1800.97	1801.03	Heat shock 10kDa protein 1 (chaperonin 10)	HSPE1	mitochondria	v	KVGDKVLLPEYGGTKVV	l		Bortez/Cont=	>5	>5		Cont/Cont=	nd	nd	>5	=Avg Bort/Cont (1h+wash, 500 nM)
HEK293T	Bortezomib 30min, 500nM	4	4	1800.98	1801.03	Heat shock 10kDa protein 1 (chaperonin 10)	HSPE1	mitochondria	v	KVGDKVLLPEYGGTKVV	l		Bortez/Cont=	>5	>5		Cont/Cont=	nd	nd	>5	=Avg Bort/Cont (10min+wash, 500 nM)
HEK293T	Bortezomib 30min, 500nM	3	4	1800.99	1801.03	Heat shock 10kDa protein 1 (chaperonin 10)	HSPE1	mitochondria	v	KVGDKVLLPEYGGTKVV	l		Bortez/Cont=	>5	>5		Cont/Cont=	nd	nd	>5	=Avg Bort/Cont (10min+wash, 500 nM)
HEK293T	Bortezomib 90min, 500nM	3	4	1801.08	1801.03	Heat shock 10kDa protein 1 (chaperonin 10)	HSPE1	mitochondria	v	KVGDKVLLPEYGGTKVV	l		Bortez/Cont=	>5	>5		Cont/Cont=	nd	nd	>5	=Avg Bort/Cont (1h+wash, 500 nM)
HEK293T	Bortezomib 1h, 50nM	3	1	1805.94	1805.99	Heat shock 10kDa protein 1 (chaperonin 10)	HSPE1	mitochondria	*m	Ac-AGQAFRKFLPLFDRV	l		Bortez/Cont=	0.685185	0.537037	0.592593	Cont/Cont=	0.851852	1.14815	0.604938	=Avg Bort/Cont (1h, 50nM)
HEK293T	Bortezomib 1h, 500nM	3	1	1805.98	1805.99	Heat shock 10kDa protein 1 (chaperonin 10)	HSPE1	mitochondria	*m	Ac-AGQAFRKFLPLFDRV	l		Bortez/Cont=	0.463158	0.652632	0.547368	Cont/Cont=	1.03158	0.968421	0.557895	=Avg Bort/Cont (1h, 500nM)
SH-SY5Y	Bortezomib 1h, 500nM	3	1	1805.99	1805.99	Heat shock 10kDa protein 1 (chaperonin 10)	HSPE1	mitochondria	*m	Ac-AGQAFRKFLPLFDRV	l		Bortez/Cont=	0.707071	0.767677		Cont/Cont=	1.17172	0.828283	0.737374	=Avg Bort/Cont (1h, 500nM)
HEK293T	Bortezomib 30min, 500nM	3	1	1806	1805.99	Heat shock 10kDa protein 1 (chaperonin 10)	HSPE1	mitochondria	*m	Ac-AGQAFRKFLPLFDRV	l		Bortez/Cont=	0.60274	0.739726		Cont/Cont=	1.0411	0.958904	0.671233	=Avg Bort/Cont (10min+wash, 500 nM)
HEK293T	Bortezomib 90min, 500nM	3	1	1806.02	1805.99	Heat shock 10kDa protein 1 (chaperonin 10)	HSPE1	mitochondria	*m	Ac-AGQAFRKFLPLFDRV	l		Bortez/Cont=	<0.2	<0.2		Cont/Cont=	0.926829	1.07317	<0.2	=Avg Bort/Cont (1h+wash, 500 nM)
HEK293T	Epoxomicin 1hr 0.2 uM	3	1	1806.03	1805.99	Heat shock 10kDa protein 1 (chaperonin 10)	HSPE1	mitochondria	*m	Ac-AGQAFRKFLPLFDRV	l		Epox/Cont=	<0.2	<0.2		Cont/Cont=	0.984615	1.01538	<0.2	=Avg Epox/Cont (1h, 0.2uM)
HEK293T	Epoxomicin 1hr 2 uM	3	1	1806.04	1805.99	Heat shock 10kDa protein 1 (chaperonin 10)	HSPE1	mitochondria	*m	Ac-AGQAFRKFLPLFDRV	l		Epox/Cont=	<0.2	<0.2		Cont/Cont=	0.952381	1.04762	<0.2	=Avg Epox/Cont (1h, 2uM)
SH-SY5Y	Lactacystin	3	2	1955.03	1955.07	Heat shock 10kDa protein 1 (chaperonin 10)	HSPE1	mitochondria	a	TVVAVGSGSKGKGGEIQPVSV	k		Lactacystin/cont=	0.296296	0.271605	0.353909	Cont/Cont=	1.07819	0.921811	0.30727	=Avg Lactacystin/Cont (20min+15'wash, 1 uM)
SH-SY5Y	MG262 35min 1 uM	3	2	1955.03	1955.07	Heat shock 10kDa protein 1 (chaperonin 10)	HSPE1	mitochondria	a	TVVAVGSGSKGKGGEIQPVSV	k		MG262/cont=	>5	>5	>5	Cont/Cont=	nd	nd	>5	=Avg MG262/Control (20min+15'wash, 1 uM)
SH-SY5Y	Carfilzomib 35min 1uM	4	3	1955.03	1955.07	Heat shock 10kDa protein 1 (chaperonin 10)	HSPE1	mitochondria	a	TVVAVGSGSKGKGGEIQPVSV	k		Carfilzomib/cont=	0.716418	0.38806	0.567164	Cont/Cont=	1.04478	0.955224	0.557214	=Avg Carfil/Cont (20'+15' wash,1uM)
HEK293T	Bestatin Methyl Ester 75min 100uM	4	3	1955.03	1955.07	Heat shock 10kDa protein 1 (chaperonin 10)	HSPE1	mitochondria	a	TVVAVGSGSKGKGGEIQPVSV	k		BME/cont=	1.01724	0.724138	0.37931	Cont/Cont=	1.10345	0.896552	0.706897	=Avg BestatinMethylEster/Cont (60'+15' wash,100uM)
HEK293T	Carfilzomib 35min 1uM	4	3	1955.04	1955.07	Heat shock 10kDa protein 1 (chaperonin 10)	HSPE1	mitochondria	a	TVVAVGSGSKGKGGEIQPVSV	k		Carfilzomib/cont=	0.593548	0.76129	0.348387	Cont/Cont=	0.83871	1.16129	0.567742	=Avg Carfilzomib/Cont (20'+15' wash,1uM)
HEK293T	Bortezomib 90min, 500nM	3	3	1955.04	1955.07	Heat shock 10kDa protein 1 (chaperonin 10)	HSPE1	mitochondria	a	TVVAVGSGSKGKGGEIQPVSV	k		Bortez/Cont=	22	14.5		Cont/Cont=	1	1	>5	=Avg Bort/Cont (1h+wash, 500 nM)
HEK293T	Epoxomicin 1hr 0.2 uM	3	3	1955.04	1955.07	Heat shock 10kDa protein 1 (chaperonin 10)	HSPE1	mitochondria	a	TVVAVGSGSKGKGGEIQPVSV	k		Epox/Cont=	<0.2	0.0555556		Cont/Cont=	1.11111	0.888889	<0.2	=Avg Epox/Cont (1h, 0.2uM)
HEK293T	Bortezomib 30min, 500nM	2	3	1955.04	1955.07	Heat shock 10kDa protein 1 (chaperonin 10)	HSPE1	mitochondria	a	TVVAVGSGSKGKGGEIQPVSV	k		Bortez/Cont=	>5	>5		Cont/Cont=	nd	nd	>5	=Avg Bort/Cont (10min+wash, 500 nM)
HEK293T	MLN2238 35min 1uM	4	3	1955.05	1955.07	Heat shock 10kDa protein 1 (chaperonin 10)	HSPE1	mitochondria	a	TVVAVGSGSKGKGGEIQPVSV	k		MLN2238/cont=	0.49697	0.836364	0.472727	Cont/Cont=	1.07879	0.921212	0.60202	=Avg MLN/Cont (20'+15' wash,1uM)
HEK293T	Lactacystin	3	3	1955.05	1955.07	Heat shock 10kDa protein 1 (chaperonin 10)	HSPE1	mitochondria	a	TVVAVGSGSKGKGGEIQPVSV	k		Lactacystin/cont=	0.148936	0.191489		Cont/Cont=	1.19149	0.808511	0.170213	=Avg Lactacystin/Cont (20min+15'wash, 1 uM)
HEK293T	Butabindide 75min 100uM	3	3	1955.05	1955.07	Heat shock 10kDa protein 1 (chaperonin 10)	HSPE1	mitochondria	a	TVVAVGSGSKGKGGEIQPVSV	k		Butabindide/cont=	1.04348	0.304348	0.521739	Cont/Cont=	1.73913	0.26087	0.623188	=Avg But/Cont (1 hour+15'wash, 100uM)
SH-SY5Y	MLN2238 35min 1uM	4	3	1955.05	1955.07	Heat shock 10kDa protein 1 (chaperonin 10)	HSPE1	mitochondria	a	TVVAVGSGSKGKGGEIQPVSV	k		MLN2238/cont=	1.3913	1.3913	1.21739	Cont/Cont=	1.3913	0.608696	1.33333	=Avg MLN2238/Cont (20'+15' wash,1uM)
HEK293T	MLN2238 35min 1uM	3	3	1955.05	1955.07	Heat shock 10kDa protein 1 (chaperonin 10)	HSPE1	mitochondria	a	TVVAVGSGSKGKGGEIQPVSV	k		MLN2238/cont=	0.722222	0.666667	0.477778	Cont/Cont=	1.05556	0.944444	0.622222	=Avg MLN2238/Cont (20'+15' wash,1uM)
HEK293T	Bortezomib 30min, 500nM	3	3	1955.06	1955.07	Heat shock 10kDa protein 1 (chaperonin 10)	HSPE1	mitochondria	a	TVVAVGSGSKGKGGEIQPVSV	k		Bortez/Cont=	>5	>5		Cont/Cont=	nd	nd	>5	=Avg Bort/Cont (10min+wash, 500 nM)
HEK293T	MG262 35min 1 uM	3	3	1955.06	1955.07	Heat shock 10kDa protein 1 (chaperonin 10)	HSPE1	mitochondria	a	TVVAVGSGSKGKGGEIQPVSV	k		MG262/cont=	>5	>5		Cont/Cont=	1.2	0.8	>5	=Avg MG262/Cont (20min+15'wash, 1 uM)
SH-SY5Y	MG262 35min 1 uM	2	2	1955.06	1955.07	Heat shock 10kDa protein 1 (chaperonin 10)	HSPE1	mitochondria	a	TVVAVGSGSKGKGGEIQPVSV	k		MG262/cont=	>5	>5	>5	Cont/Cont=	nd	nd	>5	=Avg MG262/Control (20min+15'wash, 1 uM)
HEK293T	MG132 35min 2.5 uM	3	2	1955.06	1955.07	Heat shock 10kDa protein 1 (chaperonin 10)	HSPE1	mitochondria	a	TVVAVGSGSKGKGGEIQPVSV	k		MG132/cont=	0.323232	0.383838		Cont/Cont=	0.989899	1.0101	0.353535	=Avg MG132/Cont (20min+15'wash, 2.5 uM)
HEK293T	Bestatin Methyl Ester 75min 100uM	3	3	1955.07	1955.07	Heat shock 10kDa protein 1 (chaperonin 10)	HSPE1	mitochondria	a	TVVAVGSGSKGKGGEIQPVSV	k		BME/cont=	1.02362	0.645669	0.393701	Cont/Cont=	1.03937	0.96063	0.687664	=Avg BestatinMethylEster/Cont (60'+15' wash,100uM)
HEK293T	AM114 35min 1uM	3	3	1955.07	1955.07	Heat shock 10kDa protein 1 (chaperonin 10)	HSPE1	mitochondria	a	TVVAVGSGSKGKGGEIQPVSV	k		AM114/cont=	1.52	0.72	0.72	Cont/Cont=	1.12	0.88	0.986667	=Avg AM114l/Cont (20'+15' wash,1uM)
HEK293T	Carfilzomib 35min 1uM	3	3	1955.07	1955.07	Heat shock 10kDa protein 1 (chaperonin 10)	HSPE1	mitochondria	a	TVVAVGSGSKGKGGEIQPVSV	k		Carfilzomib/cont=	1.66667	1.33333	1.33333	Cont/Cont=	1.54167	0.458333	1.44444	=Avg Carfil/Cont (20'+15' wash,1uM)
HEK293T	Bortezomib 1h, 500nM	3	3	1955.07	1955.07	Heat shock 10kDa protein 1 (chaperonin 10)	HSPE1	mitochondria	a	TVVAVGSGSKGKGGEIQPVSV	k		Bortez/Cont=	6.52174	5.47826	3.56522	Cont/Cont=	1.13043	0.869565	>5	=Avg Bort/Cont (1h, 500nM)
HEK293T	Bestatin 75min 10uM	3	2	1955.08	1955.07	Heat shock 10kDa protein 1 (chaperonin 10)	HSPE1	mitochondria	a	TVVAVGSGSKGKGGEIQPVSV	k		Bestatin/cont=	1.06061	1.81818	1.12121	Cont/Cont=	0.909091	1.09091	1.33333	=Avg Bestatin/Cont (60'+15' wash,100uM)
SH-SY5Y	Bortezomib 1h, 500nM	3	3	1955.08	1955.07	Heat shock 10kDa protein 1 (chaperonin 10)	HSPE1	mitochondria	a	TVVAVGSGSKGKGGEIQPVSV	k		Bortez/Cont=	3.66667	1.46667		Cont/Cont=	1.2	0.8	2.56667	=Avg Bort/Cont (1h, 500nM)
HEK293T	MG132 35min 2.5 uM	2	2	1955.08	1955.07	Heat shock 10kDa protein 1 (chaperonin 10)	HSPE1	mitochondria	a	TVVAVGSGSKGKGGEIQPVSV	k		MG132/cont=	0.40625	0.4375		Cont/Cont=	0.96875	1.03125	0.421875	=Avg MG132/Cont (20min+15'wash, 2.5 uM)
SH-SY5Y	Carfilzomib 35min 1uM	3	3	1955.09	1955.07	Heat shock 10kDa protein 1 (chaperonin 10)	HSPE1	mitochondria	a	TVVAVGSGSKGKGGEIQPVSV	k		Carfilzomib/cont=	0.178571	0.464286	0.404762	Cont/Cont=	0.952381	1.04762	0.349206	=Avg Carfil/Cont (20'+15' wash,1uM)
HEK293T	Epoxomicin 1hr 2 uM	3	3	1955.09	1955.07	Heat shock 10kDa protein 1 (chaperonin 10)	HSPE1	mitochondria	a	TVVAVGSGSKGKGGEIQPVSV	k		Epox/Cont=	0.0952381	0.0634921		Cont/Cont=	1.20635	0.793651	<0.2	=Avg Epox/Cont (1h, 2uM)
SH-SY5Y	MLN2238 35min 1uM	3	3	1955.1	1955.07	Heat shock 10kDa protein 1 (chaperonin 10)	HSPE1	mitochondria	a	TVVAVGSGSKGKGGEIQPVSV	k		MLN2238/cont=	0.88	1.04	1.28	Cont/Cont=	1.36	0.64	1.06667	=Avg MLN2238/Cont (20'+15' wash,1uM)
HEK293T	Bortezomib 1h, 50nM	3	3	1955.11	1955.07	Heat shock 10kDa protein 1 (chaperonin 10)	HSPE1	mitochondria	a	TVVAVGSGSKGKGGEIQPVSV	k		Bortez/Cont=	3.20833	1.75	1.25	Cont/Cont=	0.958333	1.04167	2.06944	=Avg Bort/Cont (1h, 50nM)
HEK293T	Butabindide 35min 100 uM	3	3	1955.11	1955.07	Heat shock 10kDa protein 1 (chaperonin 10)	HSPE1	mitochondria	a	TVVAVGSGSKGKGGEIQPVSV	k		Butabindide/cont=	1.19298	0.350877	0.385965	Cont/Cont=	1.40351	0.596491	0.643275	=Avg But/Cont (20min+15'wash, 100uM)
HEK293T	Bortezomib 90min, 500nM	2	3	1955.13	1955.07	Heat shock 10kDa protein 1 (chaperonin 10)	HSPE1	mitochondria	a	TVVAVGSGSKGKGGEIQPVSV	k		Bortez/Cont=	>5	>5		Cont/Cont=	nd	nd	>5	=Avg Bort/Cont (1h+wash, 500 nM)
SH-SY5Y	MLN2238 35min 1uM	2	3	1955.14	1955.07	Heat shock 10kDa protein 1 (chaperonin 10)	HSPE1	mitochondria	a	TVVAVGSGSKGKGGEIQPVSV	k		MLN2238/cont=	1.42857	1.42857	1.10204	Cont/Cont=	1.22449	0.77551	1.31973	=Avg MLN2238/Cont (20'+15' wash,1uM)
HEK293T	MLN2238 35min 1uM	2	3	1955.14	1955.07	Heat shock 10kDa protein 1 (chaperonin 10)	HSPE1	mitochondria	a	TVVAVGSGSKGKGGEIQPVSV	k		MLN2238/cont=	0.516129	0.825806	0.348387	Cont/Cont=	1.08387	0.916129	0.563441	=Avg MLN/Cont (20'+15' wash,1uM)
SH-SY5Y	Bortezomib 1h, 500nM	3	1	2018.15	2018.15	Heat shock 10kDa protein 1 (chaperonin 10)	HSPE1	mitochondria	*m	Ac-AGQAFRKFLPLFDRVLV	e		Bortez/Cont=	>5	>5		Cont/Cont=	nd	nd	>5	=Avg Bort/Cont (1h, 500nM)
SH-SY5Y	Bortezomib 1h, 500nM	2	1	2018.16	2018.15	Heat shock 10kDa protein 1 (chaperonin 10)	HSPE1	mitochondria	*m	Ac-AGQAFRKFLPLFDRVLV	e		Bortez/Cont=	>5	>5		Cont/Cont=	nd	nd	>5	=Avg Bort/Cont (1h, 500nM)
HEK293T	Carfilzomib 35min 1uM	4	3	2063.03	2063.04	Heat shock 10kDa protein 1 (chaperonin 10)	HSPE1	mitochondria	d	KDYFLFRDGDILGKYVD	*		Carfilzomib/cont=	>5	>5	>5	Cont/Cont=	nd	nd	>5	=Avg Carfil/Cont (20'+15' wash,1uM)
HEK293T	Epoxomicin 1hr 2 uM	4	3	2063.1	2063.04	Heat shock 10kDa protein 1 (chaperonin 10)	HSPE1	mitochondria	d	KDYFLFRDGDILGKYVD	*		Epox/Cont=	>5	>5		Cont/Cont=	nd	nd	>5	=Avg Epox/Cont (1h, 2uM)
HEK293T	Bortezomib 1h, 50nM	3	1	2147.08	2147.19	Heat shock 10kDa protein 1 (chaperonin 10)	HSPE1	mitochondria	*m	Ac-AGQAFRKFLPLFDRVLVE	r		Bortez/Cont=	1.46667	1.06667	1.33333	Cont/Cont=	0.8	1.2	1.28889	=Avg Bort/Cont (1h, 50nM)
HEK293T	Bortezomib 90min, 500nM	3	3	2154.16	2154.16	Heat shock 10kDa protein 1 (chaperonin 10)	HSPE1	mitochondria	l	(QATVVAVGSGSKGKGGEIQPVSV)	k		Bortez/Cont=	>5	>5		Cont/Cont=	nd	nd	>5	=Avg Bort/Cont (1h+wash, 500 nM)
HEK293T	AM114 35min 1uM	3	3	2154.17	2154.16	Heat shock 10kDa protein 1 (chaperonin 10)	HSPE1	mitochondria	l	(QATVVAVGSGSKGKGGEIQPVSV)	k		AM114/cont=	1.4	0.8	0.8	Cont/Cont=	1.2	0.8	1	=Avg AM114l/Cont (20'+15' wash,1uM)
SH-SY5Y	Carfilzomib 35min 1uM	3	3	2154.19	2154.16	Heat shock 10kDa protein 1 (chaperonin 10)	HSPE1	mitochondria	l	(QATVVAVGSGSKGKGGEIQPVSV)	k		Carfilzomib/cont=	<0.20	<0.20	<0.20	Cont/Cont=	1.07143	0.928571	<0.2	=Avg Carfil/Cont (20'+15' wash,1uM)
HEK293T	MLN2238 35min 1uM	3	3	2154.19	2154.16	Heat shock 10kDa protein 1 (chaperonin 10)	HSPE1	mitochondria	l	(QATVVAVGSGSKGKGGEIQPVSV)	k		MLN2238/cont=	0.300654	0.509804	0.313725	Cont/Cont=	1.0719	0.928105	0.374728	=Avg MLN/Cont (20'+15' wash,1uM)
SH-SY5Y	MLN2238 35min 1uM	3	3	2154.21	2154.16	Heat shock 10kDa protein 1 (chaperonin 10)	HSPE1	mitochondria	l	(QATVVAVGSGSKGKGGEIQPVSV)	k		MLN2238/cont=	0.869565	0.869565	0.956522	Cont/Cont=	1.47826	0.521739	0.898551	=Avg MLN2238/Cont (20'+15' wash,1uM)
SH-SY5Y	MG262 35min 1 uM	4	3	2182.16	2182.23	Heat shock 10kDa protein 1 (chaperonin 10)	HSPE1	mitochondria	a	TVVAVGSGSKGKGGEIQPVSVKV	v		MG262/cont=	>5	>5	>5	Cont/Cont=	nd	nd	>5	=Avg MG262/Control (20min+15'wash, 1 uM)
HEK293T	MG262 35min 1 uM	4	3	2182.18	2182.23	Heat shock 10kDa protein 1 (chaperonin 10)	HSPE1	mitochondria	a	TVVAVGSGSKGKGGEIQPVSVKV	v		MG262/cont=	>5	>5		Cont/Cont=	nd	nd	>5	=Avg MG262/Cont (20min+15'wash, 1 uM)
HEK293T	MLN2238 35min 1uM	4	3	2182.21	2182.23	Heat shock 10kDa protein 1 (chaperonin 10)	HSPE1	mitochondria	a	TVVAVGSGSKGKGGEIQPVSVKV	v		MLN2238/cont=	0.666667	0.766667	0.8	Cont/Cont=	1	1	0.744444	=Avg MLN2238/Cont (20'+15' wash,1uM)
SH-SY5Y	Carfilzomib 35min 1uM	4	4	2182.22	2182.23	Heat shock 10kDa protein 1 (chaperonin 10)	HSPE1	mitochondria	a	TVVAVGSGSKGKGGEIQPVSVKV	v		Carfilzomib/cont=	0.866142	0.944882	0.267717	Cont/Cont=	1.25984	0.740157	0.692913	=Avg Carfil/Cont (20'+15' wash,1uM)
HEK293T	Carfilzomib 35min 1uM	4	3	2182.23	2182.23	Heat shock 10kDa protein 1 (chaperonin 10)	HSPE1	mitochondria	a	TVVAVGSGSKGKGGEIQPVSVKV	v		Carfilzomib/cont=	2	3.33333	2.85714	Cont/Cont=	1.42857	0.571429	2.73016	=Avg Carfil/Cont (20'+15' wash,1uM)
HEK293T	MLN2238 35min 1uM	3	3	2182.23	2182.23	Heat shock 10kDa protein 1 (chaperonin 10)	HSPE1	mitochondria	a	TVVAVGSGSKGKGGEIQPVSVKV	v		MLN2238/cont=	0.566667	0.633333	0.633333	Cont/Cont=	0.866667	1.13333	0.611111	=Avg MLN2238/Cont (20'+15' wash,1uM)
SH-SY5Y	MG262 35min 1 uM	3	3	2182.24	2182.23	Heat shock 10kDa protein 1 (chaperonin 10)	HSPE1	mitochondria	a	TVVAVGSGSKGKGGEIQPVSVKV	v		MG262/cont=	>5	>5	>5	Cont/Cont=	nd	nd	>5	=Avg MG262/Control (20min+15'wash, 1 uM)
HEK293T	Bortezomib 90min, 500nM	4	4	2284.23	2284.25	Heat shock 10kDa protein 1 (chaperonin 10)	HSPE1	mitochondria	a	AETVTKGGIMLPEKSQGKVLQA	t		Bortez/Cont=	>5	>5		Cont/Cont=	nd	nd	>5	=Avg Bort/Cont (1h+wash, 500 nM)
HEK293T	Bortezomib 30min, 500nM	4	4	2284.27	2284.25	Heat shock 10kDa protein 1 (chaperonin 10)	HSPE1	mitochondria	a	AETVTKGGIMLPEKSQGKVLQA	t		Bortez/Cont=	>5	>5		Cont/Cont=	nd	nd	>5	=Avg Bort/Cont (10min+wash, 500 nM)
HEK293T	Carfilzomib 35min 1uM	4	2	2293.08	2293.09	Heat shock 10kDa protein 1 (chaperonin 10)	HSPE1	mitochondria	l	DDKDYFLFRDGDILGKYVD	*		Carfilzomib/cont=	>5	>5	>5	Cont/Cont=	nd	nd	>5	=Avg Carfil/Cont (20'+15' wash,1uM)
HEK293T	Epoxomicin 1hr 2 uM	4	3	2293.17	2293.09	Heat shock 10kDa protein 1 (chaperonin 10)	HSPE1	mitochondria	l	DDKDYFLFRDGDILGKYVD	*		Epox/Cont=	>5	>5		Cont/Cont=	nd	nd	>5	=Avg Epox/Cont (1h, 2uM)
HEK293T	Bortezomib 90min, 500nM	3	4	2355.15	2355.28	Heat shock 10kDa protein 1 (chaperonin 10)	HSPE1	mitochondria	s	AAETVTKGGIMLPEKSQGKVLQA	t		Bortez/Cont=	>5	>5		Cont/Cont=	nd	nd	>5	=Avg Bort/Cont (1h+wash, 500 nM)
HEK293T	AM114 35min 1uM	4	4	2355.27	2355.28	Heat shock 10kDa protein 1 (chaperonin 10)	HSPE1	mitochondria	s	AAETVTKGGIMLPEKSQGKVLQA	t		AM114/cont=	1.54545	0.727273	0.727273	Cont/Cont=	1.09091	0.909091	1	=Avg AM114l/Cont (20'+15' wash,1uM)
HEK293T	MLN2238 35min 1uM	4	4	2355.28	2355.28	Heat shock 10kDa protein 1 (chaperonin 10)	HSPE1	mitochondria	s	AAETVTKGGIMLPEKSQGKVLQA	t		MLN2238/cont=	<0.2	0.630137	0.438356	Cont/Cont=	0.931507	1.06849	0.356164	=Avg MLN/Cont (20'+15' wash,1uM)
HEK293T	Epoxomicin 1hr 2 uM	4	4	2355.28	2355.28	Heat shock 10kDa protein 1 (chaperonin 10)	HSPE1	mitochondria	s	AAETVTKGGIMLPEKSQGKVLQA	t		Epox/Cont=	0.105263	0.0350877		Cont/Cont=	1.19298	0.807018	<0.2	=Avg Epox/Cont (1h, 2uM)
SH-SY5Y	MLN2238 35min 1uM	4	4	2355.28	2355.28	Heat shock 10kDa protein 1 (chaperonin 10)	HSPE1	mitochondria	s	AAETVTKGGIMLPEKSQGKVLQA	t		MLN2238/cont=	0.6	0.666667	0.533333	Cont/Cont=	1.06667	0.933333	0.6	=Avg MLN2238/Cont (20'+15' wash,1uM)
HEK293T	Epoxomicin 1hr 0.2 uM	4	4	2355.29	2355.28	Heat shock 10kDa protein 1 (chaperonin 10)	HSPE1	mitochondria	s	AAETVTKGGIMLPEKSQGKVLQA	t		Epox/Cont=	<0.2	0.0338983		Cont/Cont=	0.813559	1.18644	<0.2	=Avg Epox/Cont (1h, 0.2uM)
HEK293T	Carfilzomib 35min 1uM	4	4	2355.29	2355.28	Heat shock 10kDa protein 1 (chaperonin 10)	HSPE1	mitochondria	s	AAETVTKGGIMLPEKSQGKVLQA	t		Carfilzomib/cont=	0.0444444	0.0592593	0.0444444	Cont/Cont=	0.740741	1.25926	<0.2	=Avg Carfilzomib/Cont (20'+15' wash,1uM)
SH-SY5Y	Carfilzomib 35min 1uM	4	4	2355.3	2355.28	Heat shock 10kDa protein 1 (chaperonin 10)	HSPE1	mitochondria	s	AAETVTKGGIMLPEKSQGKVLQA	t		Carfilzomib/cont=	<0.20	<0.20	<0.20	Cont/Cont=	1.03448	0.965517	<0.2	=Avg Carfil/Cont (20'+15' wash,1uM)
HEK293T	Bortezomib 30min, 500nM	4	4	2355.31	2355.28	Heat shock 10kDa protein 1 (chaperonin 10)	HSPE1	mitochondria	s	AAETVTKGGIMLPEKSQGKVLQA	t		Bortez/Cont=	2.97297	1.35135		Cont/Cont=	1.05405	0.945946	2.16216	=Avg Bort/Cont (10min+wash, 500 nM)
HEK293T	Bortezomib 90min, 500nM	4	4	2355.31	2355.28	Heat shock 10kDa protein 1 (chaperonin 10)	HSPE1	mitochondria	s	AAETVTKGGIMLPEKSQGKVLQA	t		Bortez/Cont=	3.38462	5.53846		Cont/Cont=	1.23077	0.769231	4.46154	=Avg Bort/Cont (1h+wash, 500 nM)
HEK293T	Bortezomib 1h, 50nM	4	3	2406.19	2406.17	Heat shock 10kDa protein 1 (chaperonin 10)	HSPE1	mitochondria	v	LDDKDYFLFRDGDILGKYVD	*		Bortez/Cont=	>5	>5	>5	Cont/Cont=	nd	nd	>5	=Avg Bort/Cont (1h, 50nM)
HEK293T	Bortezomib 30min, 500nM	4	3	2406.21	2406.17	Heat shock 10kDa protein 1 (chaperonin 10)	HSPE1	mitochondria	v	LDDKDYFLFRDGDILGKYVD	*		Bortez/Cont=	>5	>5		Cont/Cont=	nd	nd	>5	=Avg Bort/Cont (10min+wash, 500 nM)
HEK293T	Bortezomib 1h, 500nM	4	3	2406.21	2406.17	Heat shock 10kDa protein 1 (chaperonin 10)	HSPE1	mitochondria	v	LDDKDYFLFRDGDILGKYVD	*		Bortez/Cont=	>5	>5	>5	Cont/Cont=	nd	nd	>5	=Avg Bort/Cont (1h, 500nM)
HEK293T	Bortezomib 1h, 500nM	3	3	2406.21	2406.17	Heat shock 10kDa protein 1 (chaperonin 10)	HSPE1	mitochondria	v	LDDKDYFLFRDGDILGKYVD	*		Bortez/Cont=	>5	>5	>5	Cont/Cont=	nd	nd	>5	=Avg Bort/Cont (1h, 500nM)
HEK293T	Epoxomicin 1hr 0.2 uM	4	3	2406.23	2406.17	Heat shock 10kDa protein 1 (chaperonin 10)	HSPE1	mitochondria	v	LDDKDYFLFRDGDILGKYVD	*		Epox/Cont=	<0.2	<0.2		Cont/Cont=	1.10417	0.895833	<0.2	=Avg Epox/Cont (1h, 0.2uM)
HEK293T	Bortezomib 90min, 500nM	4	3	2406.26	2406.17	Heat shock 10kDa protein 1 (chaperonin 10)	HSPE1	mitochondria	v	LDDKDYFLFRDGDILGKYVD	*		Bortez/Cont=	>5	>5		Cont/Cont=	nd	nd	>5	=Avg Bort/Cont (1h+wash, 500 nM)
HEK293T	Carfilzomib 35min 1uM	4	4	2425.3	2425.32	Heat shock 10kDa protein 1 (chaperonin 10)	HSPE1	mitochondria	q	ATVVAVGSGSKGKGGEIQPVSVKVGD	k		Carfilzomib/cont=	>5	>5	>5	Cont/Cont=	nd	nd	>5	=Avg Carfilzomib/Cont (20'+15' wash,1uM)
SH-SY5Y	Carfilzomib 35min 1uM	4	4	2425.31	2425.32	Heat shock 10kDa protein 1 (chaperonin 10)	HSPE1	mitochondria	q	ATVVAVGSGSKGKGGEIQPVSVKVGD	k		Carfilzomib/cont=	>5	>5	>5	Cont/Cont=	nd	nd	>5	=Avg Carfil/Cont (20'+15' wash,1uM)
HEK293T	Epoxomicin 1hr 2 uM	4	4	2425.31	2425.32	Heat shock 10kDa protein 1 (chaperonin 10)	HSPE1	mitochondria	q	ATVVAVGSGSKGKGGEIQPVSVKVGD	k		Epox/Cont=	>5	>5		Cont/Cont=	nd	nd	>5	=Avg Epox/Cont (1h, 2uM)
HEK293T	Epoxomicin 1hr 2 uM	3	4	2425.4	2425.32	Heat shock 10kDa protein 1 (chaperonin 10)	HSPE1	mitochondria	q	ATVVAVGSGSKGKGGEIQPVSVKVGD	k		Epox/Cont=	>5	>5		Cont/Cont=	nd	nd	>5	=Avg Epox/Cont (1h, 2uM)
HEK293T	MG262 35min 1 uM	4	3	2442.28	2442.32	Heat shock 10kDa protein 1 (chaperonin 10)	HSPE1	mitochondria	r	SAAETVTKGGIMLPEKSQGKVLQA	t		MG262/cont=	>5	>5		Cont/Cont=	nd	nd	>5	=Avg MG262/Cont (20min+15'wash, 1 uM)
HEK293T	MLN2238 35min 1uM	4	3	2442.3	2442.32	Heat shock 10kDa protein 1 (chaperonin 10)	HSPE1	mitochondria	r	SAAETVTKGGIMLPEKSQGKVLQA	t		MLN2238/cont=	0.9375	0.9375	1.09375	Cont/Cont=	0.90625	1.09375	0.989583	=Avg MLN2238/Cont (20'+15' wash,1uM)
HEK293T	Carfilzomib 35min 1uM	4	3	2442.31	2442.32	Heat shock 10kDa protein 1 (chaperonin 10)	HSPE1	mitochondria	r	SAAETVTKGGIMLPEKSQGKVLQA	t		Carfilzomib/cont=	>5	>5	>5	Cont/Cont=	nd	nd	>5	=Avg Carfil/Cont (20'+15' wash,1uM)
HEK293T	Bortezomib 90min, 500nM	4	4	2442.31	2442.32	Heat shock 10kDa protein 1 (chaperonin 10)	HSPE1	mitochondria	r	SAAETVTKGGIMLPEKSQGKVLQA	t		Bortez/Cont=	>5	>5		Cont/Cont=	nd	nd	>5	=Avg Bort/Cont (1h+wash, 500 nM)
SH-SY5Y	Carfilzomib 35min 1uM	4	4	2442.33	2442.32	Heat shock 10kDa protein 1 (chaperonin 10)	HSPE1	mitochondria	r	SAAETVTKGGIMLPEKSQGKVLQA	t		Carfilzomib/cont=	0.833333	0.833333	1.16667	Cont/Cont=	1.16667	0.833333	0.944444	=Avg Carfil/Cont (20'+15' wash,1uM)
HEK293T	MLN2238 35min 1uM	3	3	2442.33	2442.32	Heat shock 10kDa protein 1 (chaperonin 10)	HSPE1	mitochondria	r	SAAETVTKGGIMLPEKSQGKVLQA	t		MLN2238/cont=	0.766667	0.866667	0.933333	Cont/Cont=	0.833333	1.16667	0.855556	=Avg MLN2238/Cont (20'+15' wash,1uM)
HEK293T	Carfilzomib 35min 1uM	3	3	2442.34	2442.32	Heat shock 10kDa protein 1 (chaperonin 10)	HSPE1	mitochondria	r	SAAETVTKGGIMLPEKSQGKVLQA	t		Carfilzomib/cont=	>5	>5	>5	Cont/Cont=	nd	nd	>5	=Avg Carfil/Cont (20'+15' wash,1uM)
HEK293T	Bortezomib 30min, 500nM	4	4	2442.36	2442.32	Heat shock 10kDa protein 1 (chaperonin 10)	HSPE1	mitochondria	r	SAAETVTKGGIMLPEKSQGKVLQA	t		Bortez/Cont=	>5	>5		Cont/Cont=	nd	nd	>5	=Avg Bort/Cont (10min+wash, 500 nM)
HEK293T	Bortezomib 1h, 50nM	4	3	2505.22	2505.24	Heat shock 10kDa protein 1 (chaperonin 10)	HSPE1	mitochondria	v	VLDDKDYFLFRDGDILGKYVD	*		Bortez/Cont=	2.5	1.70833	1.45833	Cont/Cont=	1.04167	0.958333	1.88889	=Avg Bort/Cont (1h, 50nM)
SH-SY5Y	Bortezomib 1h, 500nM	4	3	2505.23	2505.24	Heat shock 10kDa protein 1 (chaperonin 10)	HSPE1	mitochondria	v	VLDDKDYFLFRDGDILGKYVD	*		Bortez/Cont=	3.69231	1.92308		Cont/Cont=	1.38462	0.615385	2.80769	=Avg Bort/Cont (1h, 500nM)
HEK293T	Epoxomicin 1hr 2 uM	3	3	2505.23	2505.24	Heat shock 10kDa protein 1 (chaperonin 10)	HSPE1	mitochondria	v	VLDDKDYFLFRDGDILGKYVD	*		Epox/Cont=	0.833333	0.333333		Cont/Cont=	1.16667	0.833333	0.583333	=Avg Epox/Cont (1h, 2uM)
HEK293T	Epoxomicin 1hr 2 uM	4	3	2505.23	2505.24	Heat shock 10kDa protein 1 (chaperonin 10)	HSPE1	mitochondria	v	VLDDKDYFLFRDGDILGKYVD	*		Epox/Cont=	0.583333	0.333333		Cont/Cont=	1.16667	0.833333	0.458333	=Avg Epox/Cont (1h, 2uM)
HEK293T	Bortezomib 1h, 50nM	3	3	2505.23	2505.24	Heat shock 10kDa protein 1 (chaperonin 10)	HSPE1	mitochondria	v	VLDDKDYFLFRDGDILGKYVD	*		Bortez/Cont=	2.16667	1.5	1.33333	Cont/Cont=	1.16667	0.833333	1.66667	=Avg Bort/Cont (1h, 50nM)
HEK293T	Bortezomib 90min, 500nM	4	3	2505.23	2505.24	Heat shock 10kDa protein 1 (chaperonin 10)	HSPE1	mitochondria	v	VLDDKDYFLFRDGDILGKYVD	*		Bortez/Cont=	6.77778	5.33333		Cont/Cont=	1.33333	0.666667	>5	=Avg Bort/Cont (1h+wash, 500 nM)
HEK293T	Bortezomib 1h, 500nM	4	3	2505.25	2505.24	Heat shock 10kDa protein 1 (chaperonin 10)	HSPE1	mitochondria	v	VLDDKDYFLFRDGDILGKYVD	*		Bortez/Cont=	3.15789	3.42105	2.42105	Cont/Cont=	1.05263	0.947368	3	=Avg Bort/Cont (1h, 500nM)
HEK293T	Bortezomib 1h, 500nM	3	3	2505.28	2505.24	Heat shock 10kDa protein 1 (chaperonin 10)	HSPE1	mitochondria	v	VLDDKDYFLFRDGDILGKYVD	*		Bortez/Cont=	>5	>5	>5	Cont/Cont=	nd	nd	>5	=Avg Bort/Cont (1h, 500nM)
HEK293T	Epoxomicin 1hr 0.2 uM	4	3	2505.29	2505.24	Heat shock 10kDa protein 1 (chaperonin 10)	HSPE1	mitochondria	v	VLDDKDYFLFRDGDILGKYVD	*		Epox/Cont=	0.37037	0.259259		Cont/Cont=	1.18519	0.814815	0.314815	=Avg Epox/Cont (1h, 0.2uM)
HEK293T	Bortezomib 30min, 500nM	4	3	2505.29	2505.24	Heat shock 10kDa protein 1 (chaperonin 10)	HSPE1	mitochondria	v	VLDDKDYFLFRDGDILGKYVD	*		Bortez/Cont=	>5	>5		Cont/Cont=	nd	nd	>5	=Avg Bort/Cont (10min+wash, 500 nM)
HEK293T	AM114 35min 1uM	4	4	2654.46	2654.47	Heat shock 10kDa protein 1 (chaperonin 10)	HSPE1	mitochondria	s	AAETVTKGGIMLPEKSQGKVLQATVV	a		AM114/cont=	1.52381	0.761905	0.666667	Cont/Cont=	1.14286	0.857143	0.984127	=Avg AM114l/Cont (20'+15' wash,1uM)
HEK293T	Carfilzomib 35min 1uM	4	4	2654.48	2654.47	Heat shock 10kDa protein 1 (chaperonin 10)	HSPE1	mitochondria	s	AAETVTKGGIMLPEKSQGKVLQATVV	a		Carfilzomib/cont=	<0.20	<0.20	<0.20	Cont/Cont=	0.910256	1.08974	<0.2	=Avg Carfilzomib/Cont (20'+15' wash,1uM)
HEK293T	MLN2238 35min 1uM	4	4	2654.49	2654.47	Heat shock 10kDa protein 1 (chaperonin 10)	HSPE1	mitochondria	s	AAETVTKGGIMLPEKSQGKVLQATVV	a		MLN2238/cont=	<0.2	0.402878	0.330935	Cont/Cont=	0.920863	1.07914	0.244604	=Avg MLN/Cont (20'+15' wash,1uM)
SH-SY5Y	Carfilzomib 35min 1uM	2	1	1492.81	1492.78	Heat shock 70 kDa protein 1A/1B	HSPA1A	cytoplasm	*m	Ac-AKAAAIGIDLGTTYS	c		Carfilzomib/cont=	0.789474	0.526316	1.40351	Cont/Cont=	0.877193	1.12281	0.906433	=Avg Carfil/Cont (20'+15' wash,1uM)
SH-SY5Y	MLN2238 35min 1uM	2	1	1492.82	1492.78	Heat shock 70 kDa protein 1A/1B	HSPA1A	cytoplasm	*m	Ac-AKAAAIGIDLGTTYS	c		MLN2238/cont=	0.567164	0.507463	0.38806	Cont/Cont=	0.955224	1.04478	0.487562	=Avg MLN2238/Cont (20'+15' wash,1uM)
SH-SY5Y	Bortezomib 1h, 500nM	3	1	2009.91	2009.98	Hematological and neurological expressed 1 protein	HN1	nucleus	*m	Ac-TTTTTFKGVDPNSRNSSR	d		Bortez/Cont=	0.9	0.7		Cont/Cont=	1.3	0.7	0.8	=Avg Bort/Cont (1h, 500nM)
SH-SY5Y	MG262 35min 1 uM	3	1	2009.93	2009.98	Hematological and neurological expressed 1 protein	HN1	nucleus	*m	Ac-TTTTTFKGVDPNSRNSSR	d		MG262/cont=	1.75862	1.81034	1.87931	Cont/Cont=	0.793103	1.2069	1.81609	=Avg MG262/Control (20min+15'wash, 1 uM)
HEK293T	Lactacystin	3	1	2009.94	2009.98	Hematological and neurological expressed 1 protein	HN1	nucleus	*m	Ac-TTTTTFKGVDPNSRNSSR	d		Lactacystin/cont=	0.969072	1.56701		Cont/Cont=	0.948454	1.05155	1.26804	=Avg Lactacystin/Cont (20min+15'wash, 1 uM)
HEK293T	Bortezomib 1h, 50nM	3	1	2009.96	2009.98	Hematological and neurological expressed 1 protein	HN1	nucleus	*m	Ac-TTTTTFKGVDPNSRNSSR	d		Bortez/Cont=	3.57143	2.28571	2.38095	Cont/Cont=	0.952381	1.04762	2.74603	=Avg Bort/Cont (1h, 50nM)
HEK293T	MG262 35min 1 uM	3	1	2009.98	2009.98	Hematological and neurological expressed 1 protein	HN1	nucleus	*m	Ac-TTTTTFKGVDPNSRNSSR	d		MG262/cont=	>5	>5		Cont/Cont=	1.2	0.8	1.64444	=Avg MG262/Cont (20min+15'wash, 1 uM)
HEK293T	AM114 35min 1uM	3	1	2009.99	2009.98	Hematological and neurological expressed 1 protein	HN1	nucleus	*m	Ac-TTTTTFKGVDPNSRNSSR	d		AM114/cont=	0.928571	1.07143	1	Cont/Cont=	0.928571	1.07143	1	=Avg AM114l/Cont (20'+15' wash,1uM)
HEK293T	AM114 35min 1uM	2	1	2009.99	2009.98	Hematological and neurological expressed 1 protein	HN1	nucleus	*m	Ac-TTTTTFKGVDPNSRNSSR	d		AM114/cont=	1.03448	1.03448	0.896552	Cont/Cont=	1.03448	0.965517	0.988506	=Avg AM114l/Cont (20'+15' wash,1uM)
HEK293T	Carfilzomib 35min 1uM	3	1	2010	2009.98	Hematological and neurological expressed 1 protein	HN1	nucleus	*m	Ac-TTTTTFKGVDPNSRNSSR	d		Carfilzomib/cont=	1.22388	1.10448	1.13433	Cont/Cont=	1.13433	0.865672	1.15423	=Avg Carfil/Cont (20'+15' wash,1uM)
SH-SY5Y	MLN2238 35min 1uM	3	1	2010	2009.98	Hematological and neurological expressed 1 protein	HN1	nucleus	*m	Ac-TTTTTFKGVDPNSRNSSR	d		MLN2238/cont=	0.588235	0.705882	0.941176	Cont/Cont=	0.941176	1.05882	0.745098	=Avg MLN2238/Cont (20'+15' wash,1uM)
SH-SY5Y	Carfilzomib 35min 1uM	3	1	2010	2009.98	Hematological and neurological expressed 1 protein	HN1	nucleus	*m	Ac-TTTTTFKGVDPNSRNSSR	d		Carfilzomib/cont=	0.787879	1.0303	0.848485	Cont/Cont=	0.909091	1.09091	0.888889	=Avg Carfil/Cont (20'+15' wash,1uM)
HEK293T	MLN2238 35min 1uM	3	1	2010.01	2009.98	Hematological and neurological expressed 1 protein	HN1	nucleus	*m	Ac-TTTTTFKGVDPNSRNSSR	d		MLN2238/cont=	0.531646	0.64557	0.493671	Cont/Cont=	1.22785	0.772152	0.556962	=Avg MLN/Cont (20'+15' wash,1uM)
HEK293T	Butabindide 75min 100uM	3	1	2010.01	2009.98	Hematological and neurological expressed 1 protein	HN1	nucleus	*m	Ac-TTTTTFKGVDPNSRNSSR	d		Butabindide/cont=	0.920635	0.603175	1.2381	Cont/Cont=	0.920635	1.07937	0.920635	=Avg But/Cont (1 hour+15'wash, 100uM)
HEK293T	Butabindide 35min 100 uM	3	1	2010.03	2009.98	Hematological and neurological expressed 1 protein	HN1	nucleus	*m	Ac-TTTTTFKGVDPNSRNSSR	d		Butabindide/cont=	1.33333	0.833333	1.66667	Cont/Cont=	0.958333	1.04167	1.27778	=Avg But/Cont (20min+15'wash, 100uM)
HEK293T	Bortezomib 90min, 500nM	2	1	2010.03	2009.98	Hematological and neurological expressed 1 protein	HN1	nucleus	*m	Ac-TTTTTFKGVDPNSRNSSR	d		Bortez/Cont=	>5	>5		Cont/Cont=	nd	nd	>5	=Avg Bort/Cont (1h+wash, 500 nM)
HEK293T	Epoxomicin 1hr 0.2 uM	3	1	2010.04	2009.98	Hematological and neurological expressed 1 protein	HN1	nucleus	*m	Ac-TTTTTFKGVDPNSRNSSR	d		Epox/Cont=	1.20482	1.20482		Cont/Cont=	1.15663	0.843373	1.20482	=Avg Epox/Cont (1h, 0.2uM)
HEK293T	Bortezomib 90min, 500nM	3	1	2010.04	2009.98	Hematological and neurological expressed 1 protein	HN1	nucleus	*m	Ac-TTTTTFKGVDPNSRNSSR	d		Bortez/Cont=	>5	>5		Cont/Cont=	nd	nd	>5	=Avg Bort/Cont (1h+wash, 500 nM)
HEK293T	MLN2238 35min 1uM	2	1	2010.05	2009.98	Hematological and neurological expressed 1 protein	HN1	nucleus	*m	Ac-TTTTTFKGVDPNSRNSSR	d		MLN2238/cont=	0.555556	0.916667	0.597222	Cont/Cont=	1.04167	0.958333	0.689815	=Avg MLN/Cont (20'+15' wash,1uM)
HEK293T	Epoxomicin 1hr 2 uM	3	1	2010.05	2009.98	Hematological and neurological expressed 1 protein	HN1	nucleus	*m	Ac-TTTTTFKGVDPNSRNSSR	d		Epox/Cont=	0.941176	1.05882		Cont/Cont=	1.05882	0.941176	1	=Avg Epox/Cont (1h, 2uM)
HEK293T	Bortezomib 30min, 500nM	2	1	2010.06	2009.98	Hematological and neurological expressed 1 protein	HN1	nucleus	*m	Ac-TTTTTFKGVDPNSRNSSR	d		Bortez/Cont=	>5	>5		Cont/Cont=	nd	nd	>5	=Avg Bort/Cont (10min+wash, 500 nM)
HEK293T	AM114 35min 1uM	4	1	2010.06	2009.98	Hematological and neurological expressed 1 protein	HN1	nucleus	*m	Ac-TTTTTFKGVDPNSRNSSR	d		AM114/cont=	1.26923	0.961538	1.34615	Cont/Cont=	1.03846	0.961538	1.19231	=Avg AM114l/Cont (20'+15' wash,1uM)
HEK293T	Bortezomib 30min, 500nM	3	1	2010.07	2009.98	Hematological and neurological expressed 1 protein	HN1	nucleus	*m	Ac-TTTTTFKGVDPNSRNSSR	d		Bortez/Cont=	>5	>5		Cont/Cont=	nd	nd	>5	=Avg Bort/Cont (10min+wash, 500 nM)
HEK293T	Bortezomib 1h, 500nM	3	1	2496.19	2496.22	Hepatitis B virus X-interacting protein	LAMTOR5	cytoplasm	*	Ac-MEATLEQHLEDTMKNPSIVGVL	c		Bortez/Cont=	2	1.33333	2	Cont/Cont=	1	1	1.77778	=Avg Bort/Cont (1h, 500nM)
HEK293T	Bortezomib 1h, 500nM	2	1	2496.21	2496.22	Hepatitis B virus X-interacting protein	LAMTOR5	cytoplasm	*	Ac-MEATLEQHLEDTMKNPSIVGVL	c		Bortez/Cont=	2	1.2	2	Cont/Cont=	1.2	0.8	1.73333	=Avg Bort/Cont (1h, 500nM)
HEK293T	AM114 35min 1uM	3	1	2496.23	2496.22	Hepatitis B virus X-interacting protein	LAMTOR5	cytoplasm	*	Ac-MEATLEQHLEDTMKNPSIVGVL	c		AM114/cont=	1.52381	0.952381	0.857143	Cont/Cont=	1.04762	0.952381	1.11111	=Avg AM114l/Cont (20'+15' wash,1uM)
HEK293T	Bortezomib 1h, 500nM	3	3	2018.07	2018.01	Hepatoma-derived growth factor	HDGF	nucleus	r	KGFSEGLWEIENNPTVKA	s		Bortez/Cont=	>5	>5	>5	Cont/Cont=	nd	nd	>5	=Avg Bort/Cont (1h, 500nM)
HEK293T	Bortezomib 90min, 500nM	2	1	1352.65	1352.65	Heterogeneous nuclear ribonucleoprotein A/B Isoform 1, 2 or 3	HNRNPAB	nucleus	y	FGEFGEIEAIEL	p		Bortez/Cont=	>5	>5		Cont/Cont=	nd	nd	>5	=Avg Bort/Cont (1h+wash, 500 nM)
HEK293T	Bortezomib 90min, 500nM	3	2	2064.08	2064.05	Heterogeneous nuclear ribonucleoprotein A/B Isoform 2 or 3	HNRNPAB	nucleus	k	IFVGGLNPEATEEKIREY	f		Bortez/Cont=	>5	>5		Cont/Cont=	nd	nd	>5	=Avg Bort/Cont (1h+wash, 500 nM)
HEK293T	Bortezomib 90min, 500nM	2	1	1282.59	1282.61	Heterogeneous nuclear ribonucleoprotein D0	HNRNPD	nucleus	y	FGGFGEVESIEL	p		Bortez/Cont=	>5	>5		Cont/Cont=	nd	nd	>5	=Avg Bort/Cont (1h+wash, 500 nM)
HEK293T	Bortezomib 30min, 500nM	2	1	1282.63	1282.61	Heterogeneous nuclear ribonucleoprotein D0	HNRNPD	nucleus	y	FGGFGEVESIEL	p		Bortez/Cont=	>5	>5		Cont/Cont=	nd	nd	>5	=Avg Bort/Cont (10min+wash, 500 nM)
HEK293T	Bortezomib 90min, 500nM	3	2	2049.02	2049.04	Heterogeneous nuclear ribonucleoprotein D0	HNRNPD	nucleus	k	IFVGGLSPDTPEEKIREY	f		Bortez/Cont=	>5	>5		Cont/Cont=	nd	nd	>5	=Avg Bort/Cont (1h+wash, 500 nM)
HEK293T	Bortezomib 30min, 500nM	3	2	2049.04	2049.04	Heterogeneous nuclear ribonucleoprotein D0	HNRNPD	nucleus	k	IFVGGLSPDTPEEKIREY	f		Bortez/Cont=	>5	>5		Cont/Cont=	nd	nd	>5	=Avg Bort/Cont (10min+wash, 500 nM)
HEK293T	Bortezomib 30min, 500nM	3	2	2049.06	2049.04	Heterogeneous nuclear ribonucleoprotein D0	HNRNPD	nucleus	k	IFVGGLSPDTPEEKIREY	f		Bortez/Cont=	>5	>5		Cont/Cont=	nd	nd	>5	=Avg Bort/Cont (10min+wash, 500 nM)
HEK293T	Bortezomib 90min, 500nM	1	1	638.327	638.343	Heterogeneous nuclear ribonucleoprotein D-like	HNRPDL	nucleus	r	GFGFVL	f		Bortez/Cont=	>5	>5		Cont/Cont=	nd	nd	>5	=Avg Bort/Cont (1h+wash, 500 nM)
HEK293T	Bortezomib 30min, 500nM	2	2	972.508	972.549	Heterogeneous nuclear ribonucleoprotein D-like	HNRPDL	nucleus	a	ASVDKVLEL	k		Bortez/Cont=	>5	>5		Cont/Cont=	nd	nd	>5	=Avg Bort/Cont (10min+wash, 500 nM)
HEK293T	Bortezomib 90min, 500nM	2	2	972.522	972.549	Heterogeneous nuclear ribonucleoprotein D-like	HNRPDL	nucleus	a	ASVDKVLEL	k		Bortez/Cont=	>5	>5		Cont/Cont=	nd	nd	>5	=Avg Bort/Cont (1h+wash, 500 nM)
HEK293T	MG262 35min 1 uM	2	2	972.543	972.549	Heterogeneous nuclear ribonucleoprotein D-like	HNRPDL	nucleus	a	ASVDKVLEL	k		MG262/cont=	>5	>5		Cont/Cont=	nd	nd	>5	=Avg MG262/Cont (20min+15'wash, 1 uM)
HEK293T	Bortezomib 1h, 500nM	2	2	972.571	972.549	Heterogeneous nuclear ribonucleoprotein D-like	HNRPDL	nucleus	a	ASVDKVLEL	k		Bortez/Cont=	>5	>5	>5	Cont/Cont=	nd	nd	>5	=Avg Bort/Cont (1h, 500nM)
SH-SY5Y	Bortezomib 1h, 500nM	2	2	972.576	972.549	Heterogeneous nuclear ribonucleoprotein D-like	HNRPDL	nucleus	a	ASVDKVLEL	k		Bortez/Cont=	>5	>5		Cont/Cont=	nd	nd	>5	=Avg Bort/Cont (1h, 500nM)
HEK293T	Bortezomib 90min, 500nM	2	2	1099.58	1099.57	Heterogeneous nuclear ribonucleoprotein D-like	HNRPDL	nucleus	r	GFGFVLFKDA	a		Bortez/Cont=	>5	>5		Cont/Cont=	nd	nd	>5	=Avg Bort/Cont (1h+wash, 500 nM)
HEK293T	Bortezomib 30min, 500nM	2	2	1099.59	1099.57	Heterogeneous nuclear ribonucleoprotein D-like	HNRPDL	nucleus	r	GFGFVLFKDA	a		Bortez/Cont=	>5	>5		Cont/Cont=	nd	nd	>5	=Avg Bort/Cont (10min+wash, 500 nM)
HEK293T	Bortezomib 1h, 500nM	2	2	1099.59	1099.57	Heterogeneous nuclear ribonucleoprotein D-like	HNRPDL	nucleus	r	GFGFVLFKDA	a		Bortez/Cont=	>5	>5	>5	Cont/Cont=	nd	nd	>5	=Avg Bort/Cont (1h, 500nM)
SH-SY5Y	Bortezomib 1h, 500nM	2	2	1099.6	1099.57	Heterogeneous nuclear ribonucleoprotein D-like	HNRPDL	nucleus	r	GFGFVLFKDA	a		Bortez/Cont=	>5	>5		Cont/Cont=	nd	nd	>5	=Avg Bort/Cont (1h, 500nM)
HEK293T	Epoxomicin 1hr 0.2 uM	3	3	1286.67	1286.71	Heterogeneous nuclear ribonucleoprotein D-like	HNRPDL	nucleus	f	KDAASVDKVLEL	k		Epox/Cont=	<0.2	<0.2		Cont/Cont=	0.989011	1.01099	<0.2	=Avg Epox/Cont (1h, 0.2uM)
HEK293T	AM114 35min 1uM	3	3	1286.7	1286.71	Heterogeneous nuclear ribonucleoprotein D-like	HNRPDL	nucleus	f	KDAASVDKVLEL	k		AM114/cont=	1.42857	0.714286	0.857143	Cont/Cont=	1.14286	0.857143	1	=Avg AM114l/Cont (20'+15' wash,1uM)
HEK293T	Carfilzomib 35min 1uM	2	2	1288.6	1288.6	Heterogeneous nuclear ribonucleoprotein D-like	HNRPDL	nucleus	i	KEYFGAFGEIE	n		Carfilzomib/cont=	>5	>5	>5	Cont/Cont=	nd	nd	>5	=Avg Carfilzomib/Cont (20'+15' wash,1uM)
HEK293T	Epoxomicin 1hr 2 uM	2	2	1288.64	1288.6	Heterogeneous nuclear ribonucleoprotein D-like	HNRPDL	nucleus	i	KEYFGAFGEIE	n		Epox/Cont=	2.46154	2.30769		Cont/Cont=	1.15385	0.846154	2.38462	=Avg Epox/Cont (1h, 2uM)
HEK293T	Epoxomicin 1hr 0.2 uM	2	2	1288.66	1288.6	Heterogeneous nuclear ribonucleoprotein D-like	HNRPDL	nucleus	i	KEYFGAFGEIE	n		Epox/Cont=	1.13514	0.810811		Cont/Cont=	1.18919	0.810811	0.972973	=Avg Epox/Cont (1h, 0.2uM)
HEK293T	Lactacystin	2	2	1288.7	1288.6	Heterogeneous nuclear ribonucleoprotein D-like	HNRPDL	nucleus	i	KEYFGAFGEIE	n		Lactacystin/cont=	0.75	0.446429		Cont/Cont=	1	1	0.598214	=Avg Lactacystin/Cont (20min+15'wash, 1 uM)
HEK293T	Bortezomib 90min, 500nM	2	1	1337.64	1337.65	Heterogeneous nuclear ribonucleoprotein D-like	HNRPDL	nucleus	y	FGAFGEIENIEL	p		Bortez/Cont=	>5	>5		Cont/Cont=	nd	nd	>5	=Avg Bort/Cont (1h+wash, 500 nM)
HEK293T	Bortezomib 30min, 500nM	2	1	1337.68	1337.65	Heterogeneous nuclear ribonucleoprotein D-like	HNRPDL	nucleus	y	FGAFGEIENIEL	p		Bortez/Cont=	>5	>5		Cont/Cont=	nd	nd	>5	=Avg Bort/Cont (10min+wash, 500 nM)
HEK293T	Bestatin Methyl Ester 75min 100uM	3	3	1433.75	1433.78	Heterogeneous nuclear ribonucleoprotein D-like	HNRPDL	nucleus	l	FKDAASVDKVLEL	k		BME/cont=	0.740741	0.622222	0.414815	Cont/Cont=	0.962963	1.03704	0.592593	=Avg BestatinMethylEster/Cont (60'+15' wash,100uM)
HEK293T	Bortezomib 90min, 500nM	2	1	1500.71	1500.71	Heterogeneous nuclear ribonucleoprotein D-like	HNRPDL	nucleus	e	YFGAFGEIENIEL	p		Bortez/Cont=	>5	>5		Cont/Cont=	nd	nd	>5	=Avg Bort/Cont (1h+wash, 500 nM)
HEK293T	Bortezomib 90min, 500nM	3	3	2054.1	2054.11	Heterogeneous nuclear ribonucleoprotein D-like	HNRPDL	nucleus	r	GFGFVLFKDAASVDKVLEL	k		Bortez/Cont=	>5	>5		Cont/Cont=	nd	nd	>5	=Avg Bort/Cont (1h+wash, 500 nM)
HEK293T	AM114 35min 1uM	2	1	1473.76	1473.75	Heterogeneous nuclear ribonucleoprotein F	HNRNPF	nucleus	*m	Ac-MLGPEGGEGFVVKL	r		AM114/cont=	0.857143	1.07143	1	Cont/Cont=	1.14286	0.857143	0.97619	=Avg AM114l/Cont (20'+15' wash,1uM)
SH-SY5Y	MLN2238 35min 1uM	2	1	1473.78	1473.75	Heterogeneous nuclear ribonucleoprotein F	HNRNPF	nucleus	*m	Ac-MLGPEGGEGFVVKL	r		MLN2238/cont=	0.521739	0.521739	0.463768	Cont/Cont=	1.01449	0.985507	0.502415	=Avg MLN2238/Cont (20'+15' wash,1uM)
SH-SY5Y	Carfilzomib 35min 1uM	2	1	1473.8	1473.75	Heterogeneous nuclear ribonucleoprotein F	HNRNPF	nucleus	*m	Ac-MLGPEGGEGFVVKL	r		Carfilzomib/cont=	0.509804	0.666667	0.627451	Cont/Cont=	0.862745	1.13725	0.601307	=Avg Carfil/Cont (20'+15' wash,1uM)
HEK293T	Bortezomib 1h, 500nM	2	1	1489.74	1489.75	Heterogeneous nuclear ribonucleoprotein F	HNRNPF	nucleus	*m	Ac-MoxLGPEGGEGFVVKL	r		Bortez/Cont=	3.02326	2.09302	1.86047	Cont/Cont=	1.16279	0.837209	2.32558	=Avg Bort/Cont (1h, 500nM)
SH-SY5Y	Carfilzomib 35min 1uM	3	3	1227.7	1227.72	Heterogeneous nuclear ribonucleoprotein U	HNRNPU	nucleus	*m	Ac-SSSPVNVKKLK	v		Carfilzomib/cont=	0.896552	1.10345	0.827586	Cont/Cont=	0.965517	1.03448	0.942529	=Avg Carfil/Cont (20'+15' wash,1uM)
SH-SY5Y	MLN2238 35min 1uM	3	3	1227.71	1227.72	Heterogeneous nuclear ribonucleoprotein U	HNRNPU	nucleus	*m	Ac-SSSPVNVKKLK	v		MLN2238/cont=	1.47368	1.36842	1.47368	Cont/Cont=	1.05263	0.947368	1.4386	=Avg MLN2238/Cont (20'+15' wash,1uM)
HEK293T	Bortezomib 30min, 500nM	1	1	773.371	773.375	Heterogeneous nuclear ribonucleoproteins A2/B1	HNRNPA2B1	nucleus	r	GFGFVTF	d		Bortez/Cont=	>5	>5		Cont/Cont=	nd	nd	>5	=Avg Bort/Cont (10min+wash, 500 nM)
HEK293T	Bortezomib 1h, 50nM	1	1	773.383	773.375	Heterogeneous nuclear ribonucleoproteins A2/B1	HNRNPA2B1	nucleus	r	GFGFVTF	d		Bortez/Cont=	>5	>5	>5	Cont/Cont=	nd	nd	>5	=Avg Bort/Cont (1h, 50nM)
HEK293T	Bortezomib 1h, 500nM	1	1	773.384	773.375	Heterogeneous nuclear ribonucleoproteins A2/B1	HNRNPA2B1	nucleus	r	GFGFVTF	d		Bortez/Cont=	>5	>5	>5	Cont/Cont=	nd	nd	>5	=Avg Bort/Cont (1h, 500nM)
HEK293T	Bortezomib 90min, 500nM	1	1	773.385	773.375	Heterogeneous nuclear ribonucleoproteins A2/B1	HNRNPA2B1	nucleus	r	GFGFVTF	d		Bortez/Cont=	>5	>5		Cont/Cont=	nd	nd	>5	=Avg Bort/Cont (1h+wash, 500 nM)
SH-SY5Y	Bortezomib 1h, 500nM	1	1	773.39	773.375	Heterogeneous nuclear ribonucleoproteins A2/B1	HNRNPA2B1	nucleus	r	GFGFVTF	d		Bortez/Cont=	7.85714	5		Cont/Cont=	0.857143	1.14286	>5	=Avg Bort/Cont (1h, 500nM)
SH-SY5Y	MG262 35min 1 uM	1	1	773.396	773.375	Heterogeneous nuclear ribonucleoproteins A2/B1	HNRNPA2B1	nucleus	r	GFGFVTF	d		MG262/cont=	>5	>5	>5	Cont/Cont=	nd	nd	>5	=Avg MG262/Control (20min+15'wash, 1 uM)
HEK293T	Bortezomib 90min, 500nM	3	3	1519.84	1519.84	High mobility group protein B1	HMGB1	nucleus	k	GEHPGLSIGDVAKKL	g		Bortez/Cont=	>5	>5		Cont/Cont=	nd	nd	>5	=Avg Bort/Cont (1h+wash, 500 nM)
SH-SY5Y	MG262 35min 1 uM	2	2	800.458	800.439	Histidine triad nucleotide-binding protein 1	HINT1	cytoplasm	c	AADLGLNK	g		MG262/cont=	>5	>5	>5	Cont/Cont=	nd	nd	>5	=Avg MG262/Control (20min+15'wash, 1 uM)
SH-SY5Y	MG132 35min 2.5 uM	2	1	985.504	985.508	Histidine triad nucleotide-binding protein 1	HINT1	cytoplasm	*m	Ac-ADEIAKAQV	a		MG132/cont=	0.267717	0.110236	0.267717	Cont/Cont=	0.992126	1.00787	0.215223	=Avg MG132/Cont (20min+15'wash, 2.5 uM)
HEK293T	Lactacystin	2	1	985.52	985.508	Histidine triad nucleotide-binding protein 1	HINT1	cytoplasm	*m	Ac-ADEIAKAQV	a		Lactacystin/cont=	1.08772	0.385965		Cont/Cont=	1	1	0.736842	=Avg Lactacystin/Cont (20min+15'wash, 1 uM)
SH-SY5Y	MG132 35min 2.5 uM	1	1	985.527	985.508	Histidine triad nucleotide-binding protein 1	HINT1	cytoplasm	*m	Ac-ADEIAKAQV	a		MG132/cont=	<0.20	<0.20	<0.20	Cont/Cont=	0.955224	1.04478	<0.2	=Avg MG132/Cont (20min+15'wash, 2.5 uM)
SH-SY5Y	MG262 35min 1 uM	1	1	985.529	985.508	Histidine triad nucleotide-binding protein 1	HINT1	cytoplasm	*m	Ac-ADEIAKAQV	a		MG262/cont=	<0.2	<0.2	<0.2	Cont/Cont=	0.844444	1.15556	<0.2	=Avg MG262/Control (20min+15'wash, 1 uM)
SH-SY5Y	MG132 35min 2.5 uM	2	1	1056.56	1056.55	Histidine triad nucleotide-binding protein 1	HINT1	cytoplasm	*m	Ac-ADEIAKAQVA	r		MG132/cont=	<0.20	<0.20	<0.20	Cont/Cont=	0.987013	1.01299	<0.2	=Avg MG132/Cont (20min+15'wash, 2.5 uM)
SH-SY5Y	MG262 35min 1 uM	2	1	1212.62	1212.65	Histidine triad nucleotide-binding protein 1	HINT1	cytoplasm	*m	Ac-ADEIAKAQVAR	p		MG262/cont=	4.03774	4.15094	4.11321	Cont/Cont=	1.01887	0.981132	4.10063	=Avg MG262/Control (20min+15'wash, 1 uM)
SH-SY5Y	Bortezomib 1h, 500nM	2	1	1212.63	1212.65	Histidine triad nucleotide-binding protein 1	HINT1	cytoplasm	*m	Ac-ADEIAKAQVAR	p		Bortez/Cont=	1.81818	1.52727		Cont/Cont=	1.09091	0.909091	1.67273	=Avg Bort/Cont (1h, 500nM)
SH-SY5Y	Lactacystin	2	1	1212.63	1212.65	Histidine triad nucleotide-binding protein 1	HINT1	cytoplasm	*m	Ac-ADEIAKAQVAR	p		Lactacystin/cont=	1.34591	1.04403	1.34591	Cont/Cont=	1.03145	0.968553	1.24528	=Avg Lactacystin/Cont (20min+15'wash, 1 uM)
HEK293T	Epoxomicin 1hr 0.2 uM	2	1	1212.63	1212.65	Histidine triad nucleotide-binding protein 1	HINT1	cytoplasm	*m	Ac-ADEIAKAQVAR	p		Epox/Cont=	1.22857	1.42857		Cont/Cont=	1	1	1.32857	=Avg Epox/Cont (1h, 0.2uM)
SH-SY5Y	MG132 35min 2.5 uM	2	1	1212.63	1212.65	Histidine triad nucleotide-binding protein 1	HINT1	cytoplasm	*m	Ac-ADEIAKAQVAR	p		MG132/cont=	1.69811	0.792453	1.16981	Cont/Cont=	0.981132	1.01887	1.22013	=Avg MG132/Cont (20min+15'wash, 2.5 uM)
HEK293T	Bortezomib 1h, 50nM	2	1	1212.64	1212.65	Histidine triad nucleotide-binding protein 1	HINT1	cytoplasm	*m	Ac-ADEIAKAQVAR	p		Bortez/Cont=	1.85185	1.61481	1.54074	Cont/Cont=	0.918519	1.08148	1.66914	=Avg Bort/Cont (1h, 50nM)
HEK293T	Bortezomib 30min, 500nM	2	1	1212.65	1212.65	Histidine triad nucleotide-binding protein 1	HINT1	cytoplasm	*m	Ac-ADEIAKAQVAR	p		Bortez/Cont=	>5	>5		Cont/Cont=	nd	nd	>5	=Avg Bort/Cont (10min+wash, 500 nM)
HEK293T	Bortezomib 1h, 500nM	2	1	1212.65	1212.65	Histidine triad nucleotide-binding protein 1	HINT1	cytoplasm	*m	Ac-ADEIAKAQVAR	p		Bortez/Cont=	3.25	3	2.6	Cont/Cont=	1	1	2.95	=Avg Bort/Cont (1h, 500nM)
HEK293T	Epoxomicin 1hr 2 uM	2	1	1212.66	1212.65	Histidine triad nucleotide-binding protein 1	HINT1	cytoplasm	*m	Ac-ADEIAKAQVAR	p		Epox/Cont=	0.421053	0.315789		Cont/Cont=	1.05263	0.947368	0.368421	=Avg Epox/Cont (1h, 2uM)
HEK293T	MG132 35min 2.5 uM	2	1	1212.66	1212.65	Histidine triad nucleotide-binding protein 1	HINT1	cytoplasm	*m	Ac-ADEIAKAQVAR	p		MG132/cont=	1.375	1.40625		Cont/Cont=	1.03125	0.96875	1.39062	=Avg MG132/Cont (20min+15'wash, 2.5 uM)
HEK293T	Lactacystin	2	1	1212.66	1212.65	Histidine triad nucleotide-binding protein 1	HINT1	cytoplasm	*m	Ac-ADEIAKAQVAR	p		Lactacystin/cont=	1.30526	1.38947		Cont/Cont=	1.03158	0.968421	1.34737	=Avg Lactacystin/Cont (20min+15'wash, 1 uM)
HEK293T	Bortezomib 90min, 500nM	2	1	1212.66	1212.65	Histidine triad nucleotide-binding protein 1	HINT1	cytoplasm	*m	Ac-ADEIAKAQVAR	p		Bortez/Cont=	>5	>5		Cont/Cont=	nd	nd	>5	=Avg Bort/Cont (1h+wash, 500 nM)
HEK293T	MG262 35min 1 uM	2	1	1212.66	1212.65	Histidine triad nucleotide-binding protein 1	HINT1	cytoplasm	*m	Ac-ADEIAKAQVAR	p		MG262/cont=	>5	>5		Cont/Cont=	1.41667	0.583333	3.33333	=Avg MG262/Cont (20min+15'wash, 1 uM)
HEK293T	Carfilzomib 35min 1uM	2	1	1212.67	1212.65	Histidine triad nucleotide-binding protein 1	HINT1	cytoplasm	*m	Ac-ADEIAKAQVAR	p		Carfilzomib/cont=	1.56098	1.85366	1.56098	Cont/Cont=	0.926829	1.07317	1.65854	=Avg Carfil/Cont (20'+15' wash,1uM)
HEK293T	Butabindide 75min 100uM	2	1	1212.67	1212.65	Histidine triad nucleotide-binding protein 1	HINT1	cytoplasm	*m	Ac-ADEIAKAQVAR	p		Butabindide/cont=	1.01639	0.754098	0.852459	Cont/Cont=	0.983607	1.01639	0.874317	=Avg But/Cont (1 hour+15'wash, 100uM)
HEK293T	MLN2238 35min 1uM	2	1	1212.67	1212.65	Histidine triad nucleotide-binding protein 1	HINT1	cytoplasm	*m	Ac-ADEIAKAQVAR	p		MLN2238/cont=	0.828571	0.828571	0.714286	Cont/Cont=	1	1	0.790476	=Avg MLN2238/Cont (20'+15' wash,1uM)
HEK293T	Butabindide 35min 100 uM	2	1	1212.67	1212.65	Histidine triad nucleotide-binding protein 1	HINT1	cytoplasm	*m	Ac-ADEIAKAQVAR	p		Butabindide/cont=	1.11864	1.15254	1.35593	Cont/Cont=	0.847458	1.15254	1.20904	=Avg But/Cont (20min+15'wash, 100uM)
HEK293T	Carfilzomib 35min 1uM	3	1	1333.64	1333.67	Histidine triad nucleotide-binding protein 1	HINT1	cytoplasm	h	VLGGRQMHWPPG	*		Carfilzomib/cont=	1.26389	1.25	0.666667	Cont/Cont=	1.23611	0.763889	1.06019	=Avg Carfilzomib/Cont (20'+15' wash,1uM)
HEK293T	Bestatin Methyl Ester 75min 100uM	3	1	1333.66	1333.67	Histidine triad nucleotide-binding protein 1	HINT1	cytoplasm	h	VLGGRQMHWPPG	*		BME/cont=	1.53846	1.4359	1.09402	Cont/Cont=	1.26496	0.735043	1.35613	=Avg BestatinMethylEster/Cont (60'+15' wash,100uM)
SH-SY5Y	Carfilzomib 35min 1uM	3	1	1333.67	1333.67	Histidine triad nucleotide-binding protein 1	HINT1	cytoplasm	h	VLGGRQMHWPPG	*		Carfilzomib/cont=	0.769231	0.553846	0.584615	Cont/Cont=	0.923077	1.07692	0.635897	=Avg Carfil/Cont (20'+15' wash,1uM)
SH-SY5Y	Lactacystin	3	1	1406.69	1406.73	Histidine triad nucleotide-binding protein 1	HINT1	cytoplasm	c	AADLGLNKGYRMV	v		Lactacystin/cont=	1.41818	1.98182	1.87273	Cont/Cont=	0.909091	1.09091	1.75758	=Avg Lactacystin/Cont (20min+15'wash, 1 uM)
HEK293T	Epoxomicin 1hr 0.2 uM	3	2	1406.72	1406.73	Histidine triad nucleotide-binding protein 1	HINT1	cytoplasm	c	AADLGLNKGYRMV	v		Epox/Cont=	2.61111	2.22222		Cont/Cont=	1	1	2.41667	=Avg Epox/Cont (1h, 0.2uM)
HEK293T	MG262 35min 1 uM	3	2	1406.72	1406.73	Histidine triad nucleotide-binding protein 1	HINT1	cytoplasm	c	AADLGLNKGYRMV	v		MG262/cont=	>5	>5		Cont/Cont=	nd	nd	>5	=Avg MG262/Cont (20min+15'wash, 1 uM)
HEK293T	Bortezomib 90min, 500nM	2	2	1406.72	1406.73	Histidine triad nucleotide-binding protein 1	HINT1	cytoplasm	c	AADLGLNKGYRMV	v		Bortez/Cont=	>5	>5		Cont/Cont=	nd	nd	>5	=Avg Bort/Cont (1h+wash, 500 nM)
SH-SY5Y	MG262 35min 1 uM	3	2	1406.73	1406.73	Histidine triad nucleotide-binding protein 1	HINT1	cytoplasm	c	AADLGLNKGYRMV	v		MG262/cont=	>5	>5	>5	Cont/Cont=	nd	nd	>5	=Avg MG262/Control (20min+15'wash, 1 uM)
HEK293T	MLN2238 35min 1uM	3	2	1406.73	1406.73	Histidine triad nucleotide-binding protein 1	HINT1	cytoplasm	c	AADLGLNKGYRMV	v		MLN2238/cont=	1.33333	1.26667	1	Cont/Cont=	0.733333	1.26667	1.2	=Avg MLN2238/Cont (20'+15' wash,1uM)
HEK293T	Bortezomib 30min, 500nM	2	2	1406.73	1406.73	Histidine triad nucleotide-binding protein 1	HINT1	cytoplasm	c	AADLGLNKGYRMV	v		Bortez/Cont=	>5	>5		Cont/Cont=	nd	nd	>5	=Avg Bort/Cont (10min+wash, 500 nM)
HEK293T	Bortezomib 30min, 500nM	3	2	1406.73	1406.73	Histidine triad nucleotide-binding protein 1	HINT1	cytoplasm	c	AADLGLNKGYRMV	v		Bortez/Cont=	>5	>5		Cont/Cont=	nd	nd	>5	=Avg Bort/Cont (10min+wash, 500 nM)
HEK293T	Carfilzomib 35min 1uM	3	2	1406.73	1406.73	Histidine triad nucleotide-binding protein 1	HINT1	cytoplasm	c	AADLGLNKGYRMV	v		Carfilzomib/cont=	2.04211	2	1.26316	Cont/Cont=	0.8	1.2	1.76842	=Avg Carfil/Cont (20'+15' wash,1uM)
HEK293T	Bortezomib 1h, 500nM	2	2	1406.74	1406.73	Histidine triad nucleotide-binding protein 1	HINT1	cytoplasm	c	AADLGLNKGYRMV	v		Bortez/Cont=	2.92	2.8	2.72	Cont/Cont=	1	1	2.81333	=Avg Bort/Cont (1h, 500nM)
HEK293T	Bortezomib 90min, 500nM	3	2	1406.74	1406.73	Histidine triad nucleotide-binding protein 1	HINT1	cytoplasm	c	AADLGLNKGYRMV	v		Bortez/Cont=	>5	>5		Cont/Cont=	nd	nd	>5	=Avg Bort/Cont (1h+wash, 500 nM)
HEK293T	Bortezomib 1h, 500nM	3	2	1406.74	1406.73	Histidine triad nucleotide-binding protein 1	HINT1	cytoplasm	c	AADLGLNKGYRMV	v		Bortez/Cont=	4.3125	4.375	3.9375	Cont/Cont=	1.0625	0.9375	4.20833	=Avg Bort/Cont (1h, 500nM)
HEK293T	AM114 35min 1uM	3	1	1406.75	1406.73	Histidine triad nucleotide-binding protein 1	HINT1	cytoplasm	c	AADLGLNKGYRMV	v		AM114/cont=	0.857143	1.2381	1.33333	Cont/Cont=	0.857143	1.14286	1.14286	=Avg AM114l/Cont (20'+15' wash,1uM)
HEK293T	MG132 35min 2.5 uM	3	1	1406.75	1406.73	Histidine triad nucleotide-binding protein 1	HINT1	cytoplasm	c	AADLGLNKGYRMV	v		MG132/cont=	0.972222	1.66667		Cont/Cont=	0.75	1.25	1.31944	=Avg MG132/Cont (20min+15'wash, 2.5 uM)
SH-SY5Y	Bortezomib 1h, 500nM	3	2	1406.75	1406.73	Histidine triad nucleotide-binding protein 1	HINT1	cytoplasm	c	AADLGLNKGYRMV	v		Bortez/Cont=	4.61538	3.23077		Cont/Cont=	1.23077	0.769231	3.92308	=Avg Bort/Cont (1h, 500nM)
HEK293T	Epoxomicin 1hr 2 uM	3	2	1406.76	1406.73	Histidine triad nucleotide-binding protein 1	HINT1	cytoplasm	c	AADLGLNKGYRMV	v		Epox/Cont=	<0.2	<0.2		Cont/Cont=	1.13846	0.861538	<0.2	=Avg Epox/Cont (1h, 2uM)
HEK293T	Bortezomib 1h, 50nM	3	2	1406.76	1406.73	Histidine triad nucleotide-binding protein 1	HINT1	cytoplasm	c	AADLGLNKGYRMV	v		Bortez/Cont=	3.73333	2.53333	1.86667	Cont/Cont=	0.933333	1.06667	2.71111	=Avg Bort/Cont (1h, 50nM)
SH-SY5Y	MG262 35min 1 uM	3	2	1444.75	1444.76	Histidine triad nucleotide-binding protein 1	HINT1	cytoplasm	k	EIPAKIIFEDDR	c		MG262/cont=	>5	>5	>5	Cont/Cont=	nd	nd	>5	=Avg MG262/Control (20min+15'wash, 1 uM)
SH-SY5Y	Bortezomib 1h, 500nM	3	2	1444.79	1444.76	Histidine triad nucleotide-binding protein 1	HINT1	cytoplasm	k	EIPAKIIFEDDR	c		Bortez/Cont=	4.44444	1.62963		Cont/Cont=	1.18519	0.814815	3.03704	=Avg Bort/Cont (1h, 500nM)
SH-SY5Y	Bortezomib 1h, 500nM	2	1	1556.71	1556.7	Histidine triad nucleotide-binding protein 1	HINT1	cytoplasm	v	AEDDDESLLGHLMI	v		Bortez/Cont=	1.46667	1.2		Cont/Cont=	1.33333	0.666667	1.33333	=Avg Bort/Cont (1h, 500nM)
HEK293T	Bortezomib 1h, 50nM	2	1	1712.76	1712.79	Histidine triad nucleotide-binding protein 1	HINT1	cytoplasm	v	AEDDDESLLGHLMIVG	k		Bortez/Cont=	1.2	0.761905	0.666667	Cont/Cont=	1.04762	0.952381	0.87619	=Avg Bort/Cont (1h, 50nM)
HEK293T	AM114 35min 1uM	2	1	1712.81	1712.79	Histidine triad nucleotide-binding protein 1	HINT1	cytoplasm	v	AEDDDESLLGHLMIVG	k		AM114/cont=	1.09091	0.909091	0.909091	Cont/Cont=	1.09091	0.909091	0.969697	=Avg AM114l/Cont (20'+15' wash,1uM)
SH-SY5Y	Bortezomib 1h, 500nM	2	1	1898.89	1898.89	Histidine triad nucleotide-binding protein 1	HINT1	cytoplasm	i	SVAEDDDESLLGHLMIVG	k		Bortez/Cont=	0.91954	0.45977		Cont/Cont=	1.31034	0.689655	0.689655	=Avg Bort/Cont (1h, 500nM)
HEK293T	Bortezomib 90min, 500nM	3	2	2026.97	2026.99	Histidine triad nucleotide-binding protein 1	HINT1	cytoplasm	i	SVAEDDDESLLGHLMIVGK	k		Bortez/Cont=	>5	>5		Cont/Cont=	nd	nd	>5	=Avg Bort/Cont (1h+wash, 500 nM)
HEK293T	Bortezomib 1h, 500nM	3	2	2027.04	2026.99	Histidine triad nucleotide-binding protein 1	HINT1	cytoplasm	i	SVAEDDDESLLGHLMIVGK	k		Bortez/Cont=	>5	>5	>5	Cont/Cont=	nd	nd	>5	=Avg Bort/Cont (1h, 500nM)
HEK293T	Epoxomicin 1hr 0.2 uM	4	3	2595.38	2595.45	Histidine triad nucleotide-binding protein 1	HINT1	cytoplasm	*m	Ac-ADEIAKAQVARPGGDTIFGKIIRK	e		Epox/Cont=	1.36364	1.09091		Cont/Cont=	0.954545	1.04545	1.22727	=Avg Epox/Cont (1h, 0.2uM)
HEK293T	Bestatin Methyl Ester 75min 100uM	5	3	2595.4	2595.45	Histidine triad nucleotide-binding protein 1	HINT1	cytoplasm	*m	Ac-ADEIAKAQVARPGGDTIFGKIIRK	e		BME/cont=	1.18868	0.773585	0.679245	Cont/Cont=	1.15094	0.849057	0.880503	=Avg BestatinMethylEster/Cont (60'+15' wash,100uM)
HEK293T	Epoxomicin 1hr 0.2 uM	5	3	2595.41	2595.45	Histidine triad nucleotide-binding protein 1	HINT1	cytoplasm	*m	Ac-ADEIAKAQVARPGGDTIFGKIIRK	e		Epox/Cont=	1.46341	1.36585		Cont/Cont=	1.02439	0.97561	1.41463	=Avg Epox/Cont (1h, 0.2uM)
HEK293T	Bortezomib 90min, 500nM	5	3	2595.42	2595.45	Histidine triad nucleotide-binding protein 1	HINT1	cytoplasm	*m	Ac-ADEIAKAQVARPGGDTIFGKIIRK	e		Bortez/Cont=	>5	>5		Cont/Cont=	nd	nd	>5	=Avg Bort/Cont (1h+wash, 500 nM)
HEK293T	MLN2238 35min 1uM	5	3	2595.43	2595.45	Histidine triad nucleotide-binding protein 1	HINT1	cytoplasm	*m	Ac-ADEIAKAQVARPGGDTIFGKIIRK	e		MLN2238/cont=	1.125	0.660714	1.32143	Cont/Cont=	0.607143	1.39286	1.03571	=Avg MLN/Cont (20'+15' wash,1uM)
SH-SY5Y	Bortezomib 1h, 500nM	5	3	2595.43	2595.45	Histidine triad nucleotide-binding protein 1	HINT1	cytoplasm	*m	ADEIAKAQVARPGGDTIFGKIIRK	e		Bortez/Cont=	2.31111	1.91111		Cont/Cont=	1.11111	0.888889	2.11111	=Avg Bort/Cont (1h, 500nM)
HEK293T	Bortezomib 30min, 500nM	4	3	2595.44	2595.45	Histidine triad nucleotide-binding protein 1	HINT1	cytoplasm	*m	ADEIAKAQVARPGGDTIFGKIIRK	e		Bortez/Cont=	3.75	3.75		Cont/Cont=	1	1	3.75	=Avg Bort/Cont (10min+wash, 500 nM)
SH-SY5Y	Bortezomib 1h, 500nM	4	3	2595.44	2595.45	Histidine triad nucleotide-binding protein 1	HINT1	cytoplasm	*m	ADEIAKAQVARPGGDTIFGKIIRK	e		Bortez/Cont=	2.27027	1.72973		Cont/Cont=	1.18919	0.810811	2	=Avg Bort/Cont (1h, 500nM)
HEK293T	Bortezomib 1h, 50nM	4	3	2595.45	2595.45	Histidine triad nucleotide-binding protein 1	HINT1	cytoplasm	*m	ADEIAKAQVARPGGDTIFGKIIRK	e		Bortez/Cont=	3.42105	2.63158	2.68421	Cont/Cont=	0.947368	1.05263	2.91228	=Avg Bort/Cont (1h, 50nM)
HEK293T	AM114 35min 1uM	5	3	2595.46	2595.45	Histidine triad nucleotide-binding protein 1	HINT1	cytoplasm	*m	Ac-ADEIAKAQVARPGGDTIFGKIIRK	e		AM114/cont=	0.967742	0.903226	1.16129	Cont/Cont=	0.903226	1.09677	1.01075	=Avg AM114l/Cont (20'+15' wash,1uM)
HEK293T	Bortezomib 1h, 500nM	4	3	2595.46	2595.45	Histidine triad nucleotide-binding protein 1	HINT1	cytoplasm	*m	ADEIAKAQVARPGGDTIFGKIIRK	e		Bortez/Cont=	3.40541	3.35135	3.24324	Cont/Cont=	1.08108	0.918919	3.33333	=Avg Bort/Cont (1h, 500nM)
HEK293T	MLN2238 35min 1uM	4	3	2595.46	2595.45	Histidine triad nucleotide-binding protein 1	HINT1	cytoplasm	*m	Ac-ADEIAKAQVARPGGDTIFGKIIRK	e		MLN2238/cont=	1.30841	0.560748	1.42056	Cont/Cont=	0.654206	1.34579	1.09657	=Avg MLN/Cont (20'+15' wash,1uM)
HEK293T	Bortezomib 1h, 500nM	5	3	2595.48	2595.45	Histidine triad nucleotide-binding protein 1	HINT1	cytoplasm	*m	ADEIAKAQVARPGGDTIFGKIIRK	e		Bortez/Cont=	3.42857	3.42857	3.48571	Cont/Cont=	0.857143	1.14286	3.44762	=Avg Bort/Cont (1h, 500nM)
HEK293T	Bortezomib 90min, 500nM	4	3	2595.48	2595.45	Histidine triad nucleotide-binding protein 1	HINT1	cytoplasm	*m	Ac-ADEIAKAQVARPGGDTIFGKIIRK	e		Bortez/Cont=	>5	>5		Cont/Cont=	nd	nd	>5	=Avg Bort/Cont (1h+wash, 500 nM)
HEK293T	Bortezomib 1h, 500nM	5	3	2837.56	2837.58	Histidine triad nucleotide-binding protein 1	HINT1	cytoplasm	*m	Ac-ADEIAKAQVARPGGDTIFGKIIRKEI	p		Bortez/Cont=	>5	>5	>5	Cont/Cont=	nd	nd	>5	=Avg Bort/Cont (1h, 500nM)
SH-SY5Y	Bortezomib 1h, 500nM	5	3	2837.56	2837.58	Histidine triad nucleotide-binding protein 1	HINT1	cytoplasm	*m	Ac-ADEIAKAQVARPGGDTIFGKIIRKEI	p		Bortez/Cont=	2.53659	1.70732		Cont/Cont=	0.97561	1.02439	2.12195	=Avg Bort/Cont (1h, 500nM)
HEK293T	Bortezomib 1h, 50nM	4	3	2837.56	2837.58	Histidine triad nucleotide-binding protein 1	HINT1	cytoplasm	*m	Ac-ADEIAKAQVARPGGDTIFGKIIRKEI	p		Bortez/Cont=	2.19048	1.74603	1.80952	Cont/Cont=	0.793651	1.20635	1.91534	=Avg Bort/Cont (1h, 50nM)
HEK293T	Bortezomib 1h, 50nM	5	3	2837.57	2837.58	Histidine triad nucleotide-binding protein 1	HINT1	cytoplasm	*m	Ac-ADEIAKAQVARPGGDTIFGKIIRKEI	p		Bortez/Cont=	2.44898	2.2449	2.20408	Cont/Cont=	0.816327	1.18367	2.29932	=Avg Bort/Cont (1h, 50nM)
HEK293T	AM114 35min 1uM	5	3	2837.58	2837.58	Histidine triad nucleotide-binding protein 1	HINT1	cytoplasm	*m	Ac-ADEIAKAQVARPGGDTIFGKIIRKEI	p		AM114/cont=	1.07143	0.857143	1.07143	Cont/Cont=	1	1	1	=Avg AM114l/Cont (20'+15' wash,1uM)
HEK293T	Bortezomib 30min, 500nM	4	3	2837.61	2837.58	Histidine triad nucleotide-binding protein 1	HINT1	cytoplasm	*m	Ac-ADEIAKAQVARPGGDTIFGKIIRKEI	p		Bortez/Cont=	1.85714	1.92857		Cont/Cont=	0.785714	1.21429	1.89286	=Avg Bort/Cont (10min+wash, 500 nM)
HEK293T	Bortezomib 1h, 500nM	4	3	2837.62	2837.58	Histidine triad nucleotide-binding protein 1	HINT1	cytoplasm	*m	Ac-ADEIAKAQVARPGGDTIFGKIIRKEI	p		Bortez/Cont=	2.0339	1.86441	1.86441	Cont/Cont=	1.15254	0.847458	1.9209	=Avg Bort/Cont (1h, 500nM)
HEK293T	Bortezomib 90min, 500nM	4	3	2837.64	2837.58	Histidine triad nucleotide-binding protein 1	HINT1	cytoplasm	*m	Ac-ADEIAKAQVARPGGDTIFGKIIRKEI	p		Bortez/Cont=	2.59	4.07		Cont/Cont=	0.89	1.11	3.33	=Avg Bort/Cont (1h+wash, 500 nM)
HEK293T	Bortezomib 1h, 50nM	2	1	1004.52	1004.53	Histone H2B	HIST1H2BC	nucleus	f	VNDIFERI	i		Bortez/Cont=	>5	>5	>5	Cont/Cont=	nd	nd	>5	=Avg Bort/Cont (1h, 50nM)
HEK293T	Epoxomicin 1hr 2 uM	2	1	1004.52	1004.53	Histone H2B	HIST1H2BC	nucleus	f	VNDIFERI	i		Epox/Cont=	0.47619	0.571429		Cont/Cont=	1.11111	0.888889	0.52381	=Avg Epox/Cont (1h, 2uM)
HEK293T	Bortezomib 30min, 500nM	2	1	1004.53	1004.53	Histone H2B	HIST1H2BC	nucleus	f	VNDIFERI	i		Bortez/Cont=	>5	>5		Cont/Cont=	nd	nd	>5	=Avg Bort/Cont (10min+wash, 500 nM)
HEK293T	Bortezomib 90min, 500nM	2	1	1004.53	1004.53	Histone H2B	HIST1H2BC	nucleus	f	VNDIFERI	i		Bortez/Cont=	>5	>5		Cont/Cont=	nd	nd	>5	=Avg Bort/Cont (1h+wash, 500 nM)
HEK293T	Epoxomicin 1hr 0.2 uM	2	1	1004.54	1004.53	Histone H2B	HIST1H2BC	nucleus	f	VNDIFERI	i		Epox/Cont=	<0.2	<0.2		Cont/Cont=	1.1746	0.825397	<0.2	=Avg Epox/Cont (1h, 0.2uM)
HEK293T	Bortezomib 1h, 500nM	2	1	1004.55	1004.53	Histone H2B	HIST1H2BC	nucleus	f	VNDIFERI	i		Bortez/Cont=	>5	>5	>5	Cont/Cont=	nd	nd	>5	=Avg Bort/Cont (1h, 500nM)
HEK293T	Bortezomib 1h, 50nM	3	1	1688.84	1688.88	Histone H2B	HIST1H2BC	nucleus	f	VNDIFERIAGEASRL	p		Bortez/Cont=	1.825	1.325	0.825	Cont/Cont=	1.125	0.875	1.325	=Avg Bort/Cont (1h, 50nM)
HEK293T	Epoxomicin 1hr 2 uM	3	1	1688.87	1688.88	Histone H2B	HIST1H2BC	nucleus	f	VNDIFERIAGEASRL	p		Epox/Cont=	0.353846	0.261538		Cont/Cont=	1.30769	0.692308	0.307692	=Avg Epox/Cont (1h, 2uM)
HEK293T	Bortezomib 1h, 500nM	3	1	1688.88	1688.88	Histone H2B	HIST1H2BC	nucleus	f	VNDIFERIAGEASRL	p		Bortez/Cont=	>5	>5	>5	Cont/Cont=	nd	nd	>5	=Avg Bort/Cont (1h, 500nM)
HEK293T	Bortezomib 30min, 500nM	3	1	1688.88	1688.88	Histone H2B	HIST1H2BC	nucleus	f	VNDIFERIAGEASRL	p		Bortez/Cont=	2.92857	1.5		Cont/Cont=	1.21429	0.785714	2.21429	=Avg Bort/Cont (10min+wash, 500 nM)
HEK293T	Bortezomib 30min, 500nM	2	1	1125.58	1125.55	Histone H2B	HIST1H2BC	nucleus	n	SFVNDIFER	i		Bortez/Cont=	>5	>5		Cont/Cont=	nd	nd	>5	=Avg Bort/Cont (10min+wash, 500 nM)
HEK293T	Bortezomib 30min, 500nM	2	1	1238.63	1238.63	Histone H2B	HIST1H2BC	nucleus	n	SFVNDIFERI	a		Bortez/Cont=	>5	>5		Cont/Cont=	nd	nd	>5	=Avg Bort/Cont (10min+wash, 500 nM)
HEK293T	Bortezomib 90min, 500nM	2	1	1238.63	1238.63	Histone H2B	HIST1H2BC	nucleus	n	SFVNDIFERI	a		Bortez/Cont=	>5	>5		Cont/Cont=	nd	nd	>5	=Avg Bort/Cont (1h+wash, 500 nM)
SH-SY5Y	Bortezomib 1h, 500nM	2	1	1238.65	1238.63	Histone H2B	HIST1H2BC	nucleus	n	SFVNDIFERI	a		Bortez/Cont=	>5	>5		Cont/Cont=	nd	nd	>5	=Avg Bort/Cont (1h, 500nM)
HEK293T	Bortezomib 90min, 500nM	3	1	1460.78	1460.79	Histone H2B	HIST1H2BC	nucleus	r	STITSREIQTAVR	l		Bortez/Cont=	>5	>5		Cont/Cont=	nd	nd	>5	=Avg Bort/Cont (1h+wash, 500 nM)
HEK293T	Bortezomib 30min, 500nM	3	1	1460.78	1460.79	Histone H2B	HIST1H2BC	nucleus	r	STITSREIQTAVR	l		Bortez/Cont=	>5	>5		Cont/Cont=	nd	nd	>5	=Avg Bort/Cont (10min+wash, 500 nM)
HEK293T	Bortezomib 90min, 500nM	2	1	1460.85	1460.79	Histone H2B	HIST1H2BC	nucleus	r	STITSREIQTAVR	l		Bortez/Cont=	>5	>5		Cont/Cont=	nd	nd	>5	=Avg Bort/Cont (1h+wash, 500 nM)
HEK293T	Bortezomib 30min, 500nM	3	2	1475.82	1475.83	Histone H2B	HIST1H2BC	nucleus	r	LLLPGELAKHAVSE	g		Bortez/Cont=	>5	>5		Cont/Cont=	nd	nd	>5	=Avg Bort/Cont (10min+wash, 500 nM)
HEK293T	Bortezomib 30min, 500nM	2	2	1475.84	1475.83	Histone H2B	HIST1H2BC	nucleus	r	LLLPGELAKHAVSE	g		Bortez/Cont=	>5	>5		Cont/Cont=	nd	nd	>5	=Avg Bort/Cont (10min+wash, 500 nM)
HEK293T	Bortezomib 30min, 500nM	2	1	1495.76	1495.73	Histone H2B	HIST1H2BC	nucleus	n	SFVNDIFERIAGE	a		Bortez/Cont=	>5	>5		Cont/Cont=	nd	nd	>5	=Avg Bort/Cont (10min+wash, 500 nM)
HEK293T	Bortezomib 90min, 500nM	3	3	1672.88	1672.87	L-lactate dehydrogenase B chain	LDHB	cytoplasm	s	ADTLWDIQKDLKDL	*		Bortez/Cont=	>5	>5		Cont/Cont=	nd	nd	>5	=Avg Bort/Cont (1h+wash, 500 nM)
HEK293T	AM114 35min 1uM	3	1	2036.1	2036.08	LSM5 homolog, U6 small nuclear RNA associated	LSM5	nucleus	*m	Ac-AANATTNPSQLLPLELVDK	c		AM114/cont=	1.05556	0.666667	0.694444	Cont/Cont=	0.888889	1.11111	0.805556	=Avg AM114l/Cont (20'+15' wash,1uM)
HEK293T	MLN2238 35min 1uM	2	1	2036.14	2036.08	LSM5 homolog, U6 small nuclear RNA associated	LSM5	nucleus	*m	Ac-AANATTNPSQLLPLELVDK	c		MLN2238/cont=	0.69863	1.05479	0.890411	Cont/Cont=	0.90411	1.09589	0.881279	=Avg MLN/Cont (20'+15' wash,1uM)
HEK293T	MG262 35min 1 uM	2	2	709.387	709.401	Macrophage migration inhibitory factor	MIF	cytoplasm	r	SYSKLL	c		MG262/cont=	>5	>5		Cont/Cont=	nd	nd	>5	=Avg MG262/Cont (20min+15'wash, 1 uM)
SH-SY5Y	MG262 35min 1 uM	2	1	709.396	709.401	Macrophage migration inhibitory factor	MIF	cytoplasm	r	SYSKLL	c		MG262/cont=	>5	>5	>5	Cont/Cont=	nd	nd	>5	=Avg MG262/Control (20min+15'wash, 1 uM)
HEK293T	Bortezomib 90min, 500nM	2	2	709.397	709.401	Macrophage migration inhibitory factor	MIF	cytoplasm	r	SYSKLL	c		Bortez/Cont=	>5	>5		Cont/Cont=	nd	nd	>5	=Avg Bort/Cont (1h+wash, 500 nM)
HEK293T	Bortezomib 1h, 500nM	2	2	709.425	709.401	Macrophage migration inhibitory factor	MIF	cytoplasm	r	SYSKLL	c		Bortez/Cont=	>5	>5	>5	Cont/Cont=	nd	nd	>5	=Avg Bort/Cont (1h, 500nM)
HEK293T	Bortezomib 1h, 50nM	2	2	709.45	709.401	Macrophage migration inhibitory factor	MIF	cytoplasm	r	SYSKLL	c		Bortez/Cont=	>5	>5	>5	Cont/Cont=	nd	nd	>5	=Avg Bort/Cont (1h, 50nM)
HEK293T	Bortezomib 90min, 500nM	1	1	719.369	719.368	Macrophage migration inhibitory factor	MIF	cytoplasm	*m	PMFIVN	t		Bortez/Cont=	>5	>5		Cont/Cont=	nd	nd	>5	=Avg Bort/Cont (1h+wash, 500 nM)
HEK293T	Bortezomib 30min, 500nM	1	1	719.378	719.368	Macrophage migration inhibitory factor	MIF	cytoplasm	*m	PMFIVN	t		Bortez/Cont=	>5	>5		Cont/Cont=	nd	nd	>5	=Avg Bort/Cont (10min+wash, 500 nM)
HEK293T	MG262 35min 1 uM	1	1	719.38	719.368	Macrophage migration inhibitory factor	MIF	cytoplasm	*m	PMFIVN	t		MG262/cont=	>5	>5		Cont/Cont=	1.36364	0.636364	3.5	=Avg MG262/Cont (20min+15'wash, 1 uM)
HEK293T	Bortezomib 1h, 500nM	1	1	719.381	719.368	Macrophage migration inhibitory factor	MIF	cytoplasm	*m	PMFIVN	t		Bortez/Cont=	>5	>5	>5	Cont/Cont=	nd	nd	>5	=Avg Bort/Cont (1h, 500nM)
SH-SY5Y	MG262 35min 1 uM	1	1	719.384	719.368	Macrophage migration inhibitory factor	MIF	cytoplasm	*m	PMFIVN	t		MG262/cont=	>5	>5	>5	Cont/Cont=	nd	nd	>5	=Avg MG262/Control (20min+15'wash, 1 uM)
HEK293T	MG262 35min 1 uM	2	1	923.479	923.486	Macrophage migration inhibitory factor	MIF	cytoplasm	k	PPQYIAVH	v		MG262/cont=	>5	>5		Cont/Cont=	nd	nd	>5	=Avg MG262/Cont (20min+15'wash, 1 uM)
SH-SY5Y	MG262 35min 1 uM	2	1	923.491	923.486	Macrophage migration inhibitory factor	MIF	cytoplasm	k	PPQYIAVH	v		MG262/cont=	>5	>5	>5	Cont/Cont=	nd	nd	>5	=Avg MG262/Control (20min+15'wash, 1 uM)
HEK293T	Bortezomib 30min, 500nM	1	1	975.522	975.491	Macrophage migration inhibitory factor	MIF	cytoplasm	s	VPDGFLSEL	t		Bortez/Cont=	>5	>5		Cont/Cont=	nd	nd	>5	=Avg Bort/Cont (10min+wash, 500 nM)
HEK293T	AM114 35min 1uM	2	1	1055.55	1055.57	Macrophage migration inhibitory factor	MIF	cytoplasm	i	VNTNVPRASV	p		AM114/cont=	0.933333	0.933333	1.06667	Cont/Cont=	0.933333	1.06667	0.977778	=Avg AM114l/Cont (20'+15' wash,1uM)
SH-SY5Y	MG262 35min 1 uM	2	1	1055.55	1055.57	Macrophage migration inhibitory factor	MIF	cytoplasm	i	VNTNVPRASV	p		MG262/cont=	3.92982	2.73684	2.84211	Cont/Cont=	1.22807	0.77193	3.16959	=Avg MG262/Control (20min+15'wash, 1 uM)
HEK293T	AM114 35min 1uM	3	1	1055.56	1055.57	Macrophage migration inhibitory factor	MIF	cytoplasm	i	VNTNVPRASV	p		AM114/cont=	0.925926	1.18519	1.14815	Cont/Cont=	1.03704	0.962963	1.08642	=Avg AM114l/Cont (20'+15' wash,1uM)
HEK293T	MLN2238 35min 1uM	2	1	1055.56	1055.57	Macrophage migration inhibitory factor	MIF	cytoplasm	i	VNTNVPRASV	p		MLN2238/cont=	0.215385	0.153846	0.215385	Cont/Cont=	0.923077	1.07692	<0.2	=Avg MLN2238/Cont (20'+15' wash,1uM)
HEK293T	Bortezomib 90min, 500nM	2	1	1055.59	1055.57	Macrophage migration inhibitory factor	MIF	cytoplasm	i	VNTNVPRASV	p		Bortez/Cont=	>5	>5		Cont/Cont=	nd	nd	>5	=Avg Bort/Cont (1h+wash, 500 nM)
HEK293T	Bortezomib 1h, 500nM	2	1	1055.6	1055.57	Macrophage migration inhibitory factor	MIF	cytoplasm	i	VNTNVPRASV	p		Bortez/Cont=	>5	>5	>5	Cont/Cont=	nd	nd	>5	=Avg Bort/Cont (1h, 500nM)
HEK293T	Bortezomib 30min, 500nM	2	1	1105.54	1105.53	Macrophage migration inhibitory factor	MIF	cytoplasm	v	PDGFLSELTQ	q		Bortez/Cont=	>5	>5		Cont/Cont=	nd	nd	>5	=Avg Bort/Cont (10min+wash, 500 nM)
HEK293T	Bortezomib 30min, 500nM	1	1	1105.55	1105.53	Macrophage migration inhibitory factor	MIF	cytoplasm	v	PDGFLSELTQ	q		Bortez/Cont=	>5	>5		Cont/Cont=	nd	nd	>5	=Avg Bort/Cont (10min+wash, 500 nM)
HEK293T	Bortezomib 90min, 500nM	1	1	1105.58	1105.53	Macrophage migration inhibitory factor	MIF	cytoplasm	v	PDGFLSELTQ	q		Bortez/Cont=	>5	>5		Cont/Cont=	nd	nd	>5	=Avg Bort/Cont (1h+wash, 500 nM)
HEK293T	Bortezomib 30min, 500nM	2	2	1143.62	1143.63	Macrophage migration inhibitory factor	MIF	cytoplasm	q	ATGKPPQYIAV	h		Bortez/Cont=	>5	>5		Cont/Cont=	nd	nd	>5	=Avg Bort/Cont (10min+wash, 500 nM)
HEK293T	Bortezomib 90min, 500nM	2	2	1143.62	1143.63	Macrophage migration inhibitory factor	MIF	cytoplasm	q	ATGKPPQYIAV	h		Bortez/Cont=	>5	>5		Cont/Cont=	nd	nd	>5	=Avg Bort/Cont (1h+wash, 500 nM)
HEK293T	Epoxomicin 1hr 2 uM	2	1	1220.69	1220.66	Macrophage migration inhibitory factor	MIF	cytoplasm	y	IAVHVVPDQLM	a		Epox/Cont=	>5	>5		Cont/Cont=	nd	nd	>5	=Avg Epox/Cont (1h, 2uM)
HEK293T	MLN2238 35min 1uM	2	2	1342.68	1342.72	Macrophage migration inhibitory factor	MIF	cytoplasm	l	AQATGKPPQYIAV	h		MLN2238/cont=	2.5	1.83333	1.5	Cont/Cont=	0.833333	1.16667	1.94444	=Avg MLN2238/Cont (20'+15' wash,1uM)
HEK293T	Bortezomib 30min, 500nM	2	2	1342.7	1342.72	Macrophage migration inhibitory factor	MIF	cytoplasm	l	AQATGKPPQYIAV	h		Bortez/Cont=	>5	>5		Cont/Cont=	nd	nd	>5	=Avg Bort/Cont (10min+wash, 500 nM)
HEK293T	Bortezomib 90min, 500nM	2	2	1342.71	1342.72	Macrophage migration inhibitory factor	MIF	cytoplasm	l	AQATGKPPQYIAV	h		Bortez/Cont=	>5	>5		Cont/Cont=	nd	nd	>5	=Avg Bort/Cont (1h+wash, 500 nM)
HEK293T	Epoxomicin 1hr 0.2 uM	2	2	1342.71	1342.72	Macrophage migration inhibitory factor	MIF	cytoplasm	l	AQATGKPPQYIAV	h		Epox/Cont=	<0.2	<0.2		Cont/Cont=	1.48052	0.519481	<0.2	=Avg Epox/Cont (1h, 0.2uM)
HEK293T	Epoxomicin 1hr 2 uM	2	2	1342.72	1342.72	Macrophage migration inhibitory factor	MIF	cytoplasm	l	AQATGKPPQYIAV	h		Epox/Cont=	<0.2	<0.2		Cont/Cont=	1.23077	0.769231	<0.2	=Avg Epox/Cont (1h, 2uM)
SH-SY5Y	Bortezomib 1h, 500nM	2	2	1342.74	1342.72	Macrophage migration inhibitory factor	MIF	cytoplasm	l	AQATGKPPQYIAV	h		Bortez/Cont=	>5	>5		Cont/Cont=	nd	nd	>5	=Avg Bort/Cont (1h, 500nM)
SH-SY5Y	MG262 35min 1 uM	2	2	1342.75	1342.72	Macrophage migration inhibitory factor	MIF	cytoplasm	l	AQATGKPPQYIAV	h		MG262/cont=	>5	>5	>5	Cont/Cont=	nd	nd	>5	=Avg MG262/Control (20min+15'wash, 1 uM)
HEK293T	MG262 35min 1 uM	2	2	1342.75	1342.72	Macrophage migration inhibitory factor	MIF	cytoplasm	l	AQATGKPPQYIAV	h		MG262/cont=	>5	>5		Cont/Cont=	nd	nd	>5	=Avg MG262/Cont (20min+15'wash, 1 uM)
HEK293T	Bortezomib 1h, 500nM	2	2	1342.75	1342.72	Macrophage migration inhibitory factor	MIF	cytoplasm	l	AQATGKPPQYIAV	h		Bortez/Cont=	>5	>5	>5	Cont/Cont=	nd	nd	>5	=Avg Bort/Cont (1h, 500nM)
SH-SY5Y	Carfilzomib 35min 1uM	2	2	1342.76	1342.72	Macrophage migration inhibitory factor	MIF	cytoplasm	l	AQATGKPPQYIAV	h		Carfilzomib/cont=	<0.20	<0.20	<0.20	Cont/Cont=	1.03704	0.962963	<0.2	=Avg Carfil/Cont (20'+15' wash,1uM)
HEK293T	Bortezomib 1h, 50nM	2	2	1342.76	1342.72	Macrophage migration inhibitory factor	MIF	cytoplasm	l	AQATGKPPQYIAV	h		Bortez/Cont=	3.88889	2.22222	1.66667	Cont/Cont=	1	1	2.59259	=Avg Bort/Cont (1h, 50nM)
HEK293T	Bortezomib 1h, 50nM	2	1	1346.65	1346.67	Macrophage migration inhibitory factor	MIF	cytoplasm	v	PDGFLSELTQQL	a		Bortez/Cont=	>5	>5	>5	Cont/Cont=	nd	nd	>5	=Avg Bort/Cont (1h, 50nM)
HEK293T	Bortezomib 1h, 500nM	2	1	1346.67	1346.67	Macrophage migration inhibitory factor	MIF	cytoplasm	v	PDGFLSELTQQL	a		Bortez/Cont=	>5	>5	>5	Cont/Cont=	nd	nd	>5	=Avg Bort/Cont (1h, 500nM)
HEK293T	Bortezomib 30min, 500nM	2	1	1346.67	1346.67	Macrophage migration inhibitory factor	MIF	cytoplasm	v	PDGFLSELTQQL	a		Bortez/Cont=	>5	>5		Cont/Cont=	nd	nd	>5	=Avg Bort/Cont (10min+wash, 500 nM)
HEK293T	Bortezomib 90min, 500nM	2	1	1346.71	1346.67	Macrophage migration inhibitory factor	MIF	cytoplasm	v	PDGFLSELTQQL	a		Bortez/Cont=	>5	>5		Cont/Cont=	nd	nd	>5	=Avg Bort/Cont (1h+wash, 500 nM)
HEK293T	MG262 35min 1 uM	3	1	1436.77	1436.78	Macrophage migration inhibitory factor	MIF	cytoplasm	c	SLHSIGKIGGAQNR	s		MG262/cont=	>5	>5		Cont/Cont=	nd	nd	>5	=Avg MG262/Cont (20min+15'wash, 1 uM)
HEK293T	Bortezomib 90min, 500nM	3	2	1436.8	1436.78	Macrophage migration inhibitory factor	MIF	cytoplasm	c	SLHSIGKIGGAQNR	s		Bortez/Cont=	>5	>5		Cont/Cont=	nd	nd	>5	=Avg Bort/Cont (1h+wash, 500 nM)
HEK293T	Carfilzomib 35min 1uM	3	1	1436.8	1436.78	Macrophage migration inhibitory factor	MIF	cytoplasm	c	SLHSIGKIGGAQNR	s		Carfilzomib/cont=	>5	>5	>5	Cont/Cont=	nd	nd	>5	=Avg Carfil/Cont (20'+15' wash,1uM)
HEK293T	Bortezomib 1h, 50nM	2	1	1445.71	1445.74	Macrophage migration inhibitory factor	MIF	cytoplasm	s	VPDGFLSELTQQL	a		Bortez/Cont=	>5	>5	>5	Cont/Cont=	nd	nd	>5	=Avg Bort/Cont (1h, 50nM)
HEK293T	Bortezomib 1h, 500nM	2	1	1445.72	1445.74	Macrophage migration inhibitory factor	MIF	cytoplasm	s	VPDGFLSELTQQL	a		Bortez/Cont=	>5	>5	>5	Cont/Cont=	nd	nd	>5	=Avg Bort/Cont (1h, 500nM)
HEK293T	Bortezomib 30min, 500nM	2	1	1445.77	1445.74	Macrophage migration inhibitory factor	MIF	cytoplasm	s	VPDGFLSELTQQL	a		Bortez/Cont=	>5	>5		Cont/Cont=	nd	nd	>5	=Avg Bort/Cont (10min+wash, 500 nM)
HEK293T	Bortezomib 90min, 500nM	2	1	1445.79	1445.74	Macrophage migration inhibitory factor	MIF	cytoplasm	s	VPDGFLSELTQQL	a		Bortez/Cont=	>5	>5		Cont/Cont=	nd	nd	>5	=Avg Bort/Cont (1h+wash, 500 nM)
HEK293T	Bortezomib 30min, 500nM	3	2	1479.77	1479.78	Macrophage migration inhibitory factor	MIF	cytoplasm	l	AQATGKPPQYIAVH	v		Bortez/Cont=	>5	>5		Cont/Cont=	nd	nd	>5	=Avg Bort/Cont (10min+wash, 500 nM)
HEK293T	Bortezomib 90min, 500nM	2	2	1479.78	1479.78	Macrophage migration inhibitory factor	MIF	cytoplasm	l	AQATGKPPQYIAVH	v		Bortez/Cont=	>5	>5		Cont/Cont=	nd	nd	>5	=Avg Bort/Cont (1h+wash, 500 nM)
SH-SY5Y	Bortezomib 1h, 500nM	3	2	1479.78	1479.78	Macrophage migration inhibitory factor	MIF	cytoplasm	l	AQATGKPPQYIAVH	v		Bortez/Cont=	>5	>5		Cont/Cont=	nd	nd	>5	=Avg Bort/Cont (1h, 500nM)
HEK293T	MG262 35min 1 uM	3	1	1479.8	1479.78	Macrophage migration inhibitory factor	MIF	cytoplasm	l	AQATGKPPQYIAVH	v		MG262/cont=	>5	>5		Cont/Cont=	nd	nd	>5	=Avg MG262/Cont (20min+15'wash, 1 uM)
HEK293T	Bortezomib 90min, 500nM	3	2	1479.81	1479.78	Macrophage migration inhibitory factor	MIF	cytoplasm	l	AQATGKPPQYIAVH	v		Bortez/Cont=	>5	>5		Cont/Cont=	nd	nd	>5	=Avg Bort/Cont (1h+wash, 500 nM)
HEK293T	Bortezomib 1h, 500nM	3	2	1479.83	1479.78	Macrophage migration inhibitory factor	MIF	cytoplasm	l	AQATGKPPQYIAVH	v		Bortez/Cont=	>5	>5	>5	Cont/Cont=	nd	nd	>5	=Avg Bort/Cont (1h, 500nM)
HEK293T	Bortezomib 90min, 500nM	2	1	1543.81	1543.82	Macrophage migration inhibitory factor	MIF	cytoplasm	*m	PMFIVNTNVPRASV	p		Bortez/Cont=	>5	>5		Cont/Cont=	nd	nd	>5	=Avg Bort/Cont (1h+wash, 500 nM)
HEK293T	Bortezomib 30min, 500nM	2	1	1543.86	1543.82	Macrophage migration inhibitory factor	MIF	cytoplasm	*m	PMFIVNTNVPRASV	p		Bortez/Cont=	>5	>5		Cont/Cont=	nd	nd	>5	=Avg Bort/Cont (10min+wash, 500 nM)
HEK293T	Bortezomib 90min, 500nM	2	1	1610.71	1610.68	Macrophage migration inhibitory factor	MIF	cytoplasm	y	DMNAANVGWNNSTFA	*		Bortez/Cont=	>5	>5		Cont/Cont=	nd	nd	>5	=Avg Bort/Cont (1h+wash, 500 nM)
SH-SY5Y	Bortezomib 1h, 500nM	2	1	1610.72	1610.68	Macrophage migration inhibitory factor	MIF	cytoplasm	y	DMNAANVGWNNSTFA	*		Bortez/Cont=	2	1		Cont/Cont=	1.4	0.6	1.5	=Avg Bort/Cont (1h, 500nM)
HEK293T	Bortezomib 1h, 50nM	2	1	1616.75	1616.8	Macrophage migration inhibitory factor	MIF	cytoplasm	v	PDGFLSELTQQLAQA	t		Bortez/Cont=	>5	>5	>5	Cont/Cont=	nd	nd	>5	=Avg Bort/Cont (1h, 50nM)
HEK293T	Bortezomib 90min, 500nM	2	1	1616.79	1616.8	Macrophage migration inhibitory factor	MIF	cytoplasm	v	PDGFLSELTQQLAQA	t		Bortez/Cont=	>5	>5		Cont/Cont=	nd	nd	>5	=Avg Bort/Cont (1h+wash, 500 nM)
HEK293T	Bortezomib 1h, 500nM	2	1	1616.8	1616.8	Macrophage migration inhibitory factor	MIF	cytoplasm	v	PDGFLSELTQQLAQA	t		Bortez/Cont=	>5	>5	>5	Cont/Cont=	nd	nd	>5	=Avg Bort/Cont (1h, 500nM)
HEK293T	Bortezomib 30min, 500nM	2	1	1616.87	1616.8	Macrophage migration inhibitory factor	MIF	cytoplasm	v	PDGFLSELTQQLAQA	t		Bortez/Cont=	>5	>5		Cont/Cont=	nd	nd	>5	=Avg Bort/Cont (10min+wash, 500 nM)
HEK293T	Bortezomib 30min, 500nM	3	2	1677.91	1677.92	Macrophage migration inhibitory factor	MIF	cytoplasm	l	AQATGKPPQYIAVHVV	p		Bortez/Cont=	>5	>5		Cont/Cont=	nd	nd	>5	=Avg Bort/Cont (10min+wash, 500 nM)
HEK293T	Bortezomib 90min, 500nM	2	2	1677.91	1677.92	Macrophage migration inhibitory factor	MIF	cytoplasm	l	AQATGKPPQYIAVHVV	p		Bortez/Cont=	>5	>5		Cont/Cont=	nd	nd	>5	=Avg Bort/Cont (1h+wash, 500 nM)
HEK293T	Bortezomib 90min, 500nM	3	2	1677.92	1677.92	Macrophage migration inhibitory factor	MIF	cytoplasm	l	AQATGKPPQYIAVHVV	p		Bortez/Cont=	>5	>5		Cont/Cont=	nd	nd	>5	=Avg Bort/Cont (1h+wash, 500 nM)
HEK293T	Bortezomib 30min, 500nM	2	2	1677.94	1677.92	Macrophage migration inhibitory factor	MIF	cytoplasm	l	AQATGKPPQYIAVHVV	p		Bortez/Cont=	>5	>5		Cont/Cont=	nd	nd	>5	=Avg Bort/Cont (10min+wash, 500 nM)
HEK293T	Epoxomicin 1hr 0.2 uM	3	2	1677.97	1677.92	Macrophage migration inhibitory factor	MIF	cytoplasm	l	AQATGKPPQYIAVHVV	p		Epox/Cont=	<0.2	<0.2		Cont/Cont=	1.12102	0.878981	<0.2	=Avg Epox/Cont (1h, 0.2uM)
HEK293T	Epoxomicin 1hr 2 uM	3	2	1677.98	1677.92	Macrophage migration inhibitory factor	MIF	cytoplasm	l	AQATGKPPQYIAVHVV	p		Epox/Cont=	<0.2	<0.2		Cont/Cont=	1.09375	0.90625	<0.2	=Avg Epox/Cont (1h, 2uM)
HEK293T	Bortezomib 90min, 500nM	2	1	1715.85	1715.87	Macrophage migration inhibitory factor	MIF	cytoplasm	s	VPDGFLSELTQQLAQA	t		Bortez/Cont=	>5	>5		Cont/Cont=	nd	nd	>5	=Avg Bort/Cont (1h+wash, 500 nM)
HEK293T	Bortezomib 30min, 500nM	2	1	1715.87	1715.87	Macrophage migration inhibitory factor	MIF	cytoplasm	s	VPDGFLSELTQQLAQA	t		Bortez/Cont=	>5	>5		Cont/Cont=	nd	nd	>5	=Avg Bort/Cont (10min+wash, 500 nM)
SH-SY5Y	MG262 35min 1 uM	2	1	1773.73	1773.74	Macrophage migration inhibitory factor	MIF	cytoplasm	y	YDMNAANVGWNNSTFA	*		MG262/cont=	4.21429	3.03571	2.57143	Cont/Cont=	1.07143	0.928571	3.27381	=Avg MG262/Control (20min+15'wash, 1 uM)
HEK293T	Bortezomib 90min, 500nM	2	1	1773.76	1773.74	Macrophage migration inhibitory factor	MIF	cytoplasm	y	YDMNAANVGWNNSTFA	*		Bortez/Cont=	>5	>5		Cont/Cont=	nd	nd	>5	=Avg Bort/Cont (1h+wash, 500 nM)
HEK293T	Carfilzomib 35min 1uM	2	1	1773.77	1773.74	Macrophage migration inhibitory factor	MIF	cytoplasm	y	YDMNAANVGWNNSTFA	*		Carfilzomib/cont=	>5	>5	>5	Cont/Cont=	nd	nd	>5	=Avg Carfilzomib/Cont (20'+15' wash,1uM)
HEK293T	Bortezomib 30min, 500nM	2	1	1773.78	1773.74	Macrophage migration inhibitory factor	MIF	cytoplasm	y	YDMNAANVGWNNSTFA	*		Bortez/Cont=	>5	>5		Cont/Cont=	nd	nd	>5	=Avg Bort/Cont (10min+wash, 500 nM)
HEK293T	Bortezomib 1h, 50nM	2	1	1856.9	1856.96	Macrophage migration inhibitory factor	MIF	cytoplasm	v	PRASVPDGFLSELTQQL	a		Bortez/Cont=	2.36364	1.45455	1.45455	Cont/Cont=	1.09091	0.909091	1.75758	=Avg Bort/Cont (1h, 50nM)
HEK293T	Bortezomib 1h, 500nM	2	1	1856.96	1856.96	Macrophage migration inhibitory factor	MIF	cytoplasm	v	PRASVPDGFLSELTQQL	a		Bortez/Cont=	2.88889	2.44444	1.91111	Cont/Cont=	0.666667	1.33333	2.41481	=Avg Bort/Cont (1h, 500nM)
HEK293T	Bortezomib 30min, 500nM	2	1	1856.99	1856.96	Macrophage migration inhibitory factor	MIF	cytoplasm	v	PRASVPDGFLSELTQQL	a		Bortez/Cont=	2.22222	2		Cont/Cont=	1.27778	0.722222	2.11111	=Avg Bort/Cont (10min+wash, 500 nM)
HEK293T	Bortezomib 90min, 500nM	2	1	1856.99	1856.96	Macrophage migration inhibitory factor	MIF	cytoplasm	v	PRASVPDGFLSELTQQL	a		Bortez/Cont=	2.33	1.53		Cont/Cont=	0.33	1.67	1.93	=Avg Bort/Cont (1h+wash, 500 nM)
HEK293T	Epoxomicin 1hr 0.2 uM	2	1	1857	1856.96	Macrophage migration inhibitory factor	MIF	cytoplasm	v	PRASVPDGFLSELTQQL	a		Epox/Cont=	<0.2	<0.2		Cont/Cont=	1.16364	0.836364	<0.2	=Avg Epox/Cont (1h, 0.2uM)
HEK293T	Epoxomicin 1hr 2 uM	2	1	1857.01	1856.96	Macrophage migration inhibitory factor	MIF	cytoplasm	v	PRASVPDGFLSELTQQL	a		Epox/Cont=	<0.2	<0.2		Cont/Cont=	0.888889	1.11111	<0.2	=Avg Epox/Cont (1h, 2uM)
HEK293T	Epoxomicin 1hr 2 uM	2	2	1859.02	1858.94	Macrophage migration inhibitory factor	MIF	cytoplasm	l	SELTQQLAQATGKPPQY	i		Epox/Cont=	>5	>5		Cont/Cont=	nd	nd	>5	=Avg Epox/Cont (1h, 2uM)
HEK293T	Bortezomib 30min, 500nM	2	1	1913.99	1913.98	Macrophage migration inhibitory factor	MIF	cytoplasm	i	VNTNVPRASVPDGFLSEL	t		Bortez/Cont=	>5	>5		Cont/Cont=	nd	nd	>5	=Avg Bort/Cont (10min+wash, 500 nM)
HEK293T	Epoxomicin 1hr 2 uM	2	2	1972.06	1972.03	Macrophage migration inhibitory factor	MIF	cytoplasm	l	SELTQQLAQATGKPPQYI	a		Epox/Cont=	>5	>5		Cont/Cont=	nd	nd	>5	=Avg Epox/Cont (1h, 2uM)
HEK293T	Carfilzomib 35min 1uM	2	2	1972.07	1972.03	Macrophage migration inhibitory factor	MIF	cytoplasm	l	SELTQQLAQATGKPPQYI	a		Carfilzomib/cont=	>5	>5	>5	Cont/Cont=	nd	nd	>5	=Avg Carfilzomib/Cont (20'+15' wash,1uM)
HEK293T	Epoxomicin 1hr 0.2 uM	2	1	2073.06	2073.07	Macrophage migration inhibitory factor	MIF	cytoplasm	*m	PMFIVNTNVPRASVPDGFL	s		Epox/Cont=	1.66667	1.55556		Cont/Cont=	1.33333	0.666667	1.61111	=Avg Epox/Cont (1h, 0.2uM)
HEK293T	Epoxomicin 1hr 2 uM	2	1	2073.07	2073.07	Macrophage migration inhibitory factor	MIF	cytoplasm	*m	PMFIVNTNVPRASVPDGFL	s		Epox/Cont=	>5	>5		Cont/Cont=	nd	nd	>5	=Avg Epox/Cont (1h, 2uM)
HEK293T	Carfilzomib 35min 1uM	3	1	2073.09	2073.07	Macrophage migration inhibitory factor	MIF	cytoplasm	*m	PMFIVNTNVPRASVPDGFL	s		Carfilzomib/cont=	>5	>5	>5	Cont/Cont=	nd	nd	>5	=Avg Carfilzomib/Cont (20'+15' wash,1uM)
HEK293T	Carfilzomib 35min 1uM	2	1	2073.1	2073.07	Macrophage migration inhibitory factor	MIF	cytoplasm	*m	PMFIVNTNVPRASVPDGFL	s		Carfilzomib/cont=	>5	>5	>5	Cont/Cont=	nd	nd	>5	=Avg Carfil/Cont (20'+15' wash,1uM)
HEK293T	Epoxomicin 1hr 2 uM	3	1	2073.1	2073.07	Macrophage migration inhibitory factor	MIF	cytoplasm	*m	PMFIVNTNVPRASVPDGFL	s		Epox/Cont=	>5	>5		Cont/Cont=	nd	nd	>5	=Avg Epox/Cont (1h, 2uM)
SH-SY5Y	Bortezomib 1h, 500nM	3	2	2131.14	2131.14	Macrophage migration inhibitory factor	MIF	cytoplasm	l	AQATGKPPQYIAVHVVPDQL	m		Bortez/Cont=	4	1.93103		Cont/Cont=	1.31034	0.689655	2.96552	=Avg Bort/Cont (1h, 500nM)
HEK293T	Bortezomib 1h, 50nM	3	2	2131.14	2131.14	Macrophage migration inhibitory factor	MIF	cytoplasm	l	AQATGKPPQYIAVHVVPDQL	m		Bortez/Cont=	2.37931	1.48276	1.2069	Cont/Cont=	1.03448	0.965517	1.68966	=Avg Bort/Cont (1h, 50nM)
HEK293T	Bortezomib 1h, 50nM	2	2	2131.15	2131.14	Macrophage migration inhibitory factor	MIF	cytoplasm	l	AQATGKPPQYIAVHVVPDQL	m		Bortez/Cont=	1.9403	1.58209	1.04478	Cont/Cont=	1.04478	0.955224	1.52239	=Avg Bort/Cont (1h, 50nM)
HEK293T	Epoxomicin 1hr 0.2 uM	3	2	2131.16	2131.14	Macrophage migration inhibitory factor	MIF	cytoplasm	l	AQATGKPPQYIAVHVVPDQL	m		Epox/Cont=	<0.2	<0.2		Cont/Cont=	1.13514	0.864865	<0.2	=Avg Epox/Cont (1h, 0.2uM)
HEK293T	Bortezomib 1h, 500nM	3	2	2131.16	2131.14	Macrophage migration inhibitory factor	MIF	cytoplasm	l	AQATGKPPQYIAVHVVPDQL	m		Bortez/Cont=	3.78947	2.89474	2.78947	Cont/Cont=	1.05263	0.947368	3.15789	=Avg Bort/Cont (1h, 500nM)
SH-SY5Y	Carfilzomib 35min 1uM	3	2	2131.18	2131.14	Macrophage migration inhibitory factor	MIF	cytoplasm	l	AQATGKPPQYIAVHVVPDQL	m		Carfilzomib/cont=	<0.20	<0.20	<0.20	Cont/Cont=	1.04895	0.951049	<0.2	=Avg Carfil/Cont (20'+15' wash,1uM)
HEK293T	Bortezomib 30min, 500nM	2	1	2131.18	2131.14	Macrophage migration inhibitory factor	MIF	cytoplasm	l	AQATGKPPQYIAVHVVPDQL	m		Bortez/Cont=	>5	>5		Cont/Cont=	nd	nd	>5	=Avg Bort/Cont (10min+wash, 500 nM)
HEK293T	MLN2238 35min 1uM	3	2	2131.19	2131.14	Macrophage migration inhibitory factor	MIF	cytoplasm	l	AQATGKPPQYIAVHVVPDQL	m		MLN2238/cont=	1.22414	<0.2	1.25862	Cont/Cont=	1.41379	0.586207	0.827586	=Avg MLN/Cont (20'+15' wash,1uM)
HEK293T	Epoxomicin 1hr 2 uM	3	2	2131.19	2131.14	Macrophage migration inhibitory factor	MIF	cytoplasm	l	AQATGKPPQYIAVHVVPDQL	m		Epox/Cont=	<0.2	<0.2		Cont/Cont=	1.26316	0.736842	<0.2	=Avg Epox/Cont (1h, 2uM)
HEK293T	Bortezomib 90min, 500nM	2	1	2171.1	2171.12	Macrophage migration inhibitory factor	MIF	cytoplasm	n	TNVPRASVPDGFLSELTQQL	a		Bortez/Cont=	>5	>5		Cont/Cont=	nd	nd	>5	=Avg Bort/Cont (1h+wash, 500 nM)
HEK293T	Bortezomib 30min, 500nM	2	1	2171.15	2171.12	Macrophage migration inhibitory factor	MIF	cytoplasm	n	TNVPRASVPDGFLSELTQQL	a		Bortez/Cont=	>5	>5		Cont/Cont=	nd	nd	>5	=Avg Bort/Cont (10min+wash, 500 nM)
SH-SY5Y	Bortezomib 1h, 500nM	3	2	2333.18	2333.22	Macrophage migration inhibitory factor	MIF	cytoplasm	l	AQATGKPPQYIAVHVVPDQLMA	f		Bortez/Cont=	3.33333	1.39394		Cont/Cont=	1.33333	0.666667	2.36364	=Avg Bort/Cont (1h, 500nM)
HEK293T	Bortezomib 1h, 50nM	3	2	2333.2	2333.22	Macrophage migration inhibitory factor	MIF	cytoplasm	l	AQATGKPPQYIAVHVVPDQLMA	f		Bortez/Cont=	1.94444	1.47222	1.05556	Cont/Cont=	0.972222	1.02778	1.49074	=Avg Bort/Cont (1h, 50nM)
HEK293T	Epoxomicin 1hr 2 uM	3	2	2333.2	2333.22	Macrophage migration inhibitory factor	MIF	cytoplasm	l	AQATGKPPQYIAVHVVPDQLMA	f		Epox/Cont=	<0.2	<0.2		Cont/Cont=	1.10345	0.896552	<0.2	=Avg Epox/Cont (1h, 2uM)
HEK293T	Bortezomib 1h, 500nM	3	2	2333.22	2333.22	Macrophage migration inhibitory factor	MIF	cytoplasm	l	AQATGKPPQYIAVHVVPDQLMA	f		Bortez/Cont=	>5	>5	>5	Cont/Cont=	nd	nd	>5	=Avg Bort/Cont (1h, 500nM)
HEK293T	Bortezomib 1h, 500nM	2	2	2333.23	2333.22	Macrophage migration inhibitory factor	MIF	cytoplasm	l	AQATGKPPQYIAVHVVPDQLMA	f		Bortez/Cont=	>5	>5	>5	Cont/Cont=	nd	nd	>5	=Avg Bort/Cont (1h, 500nM)
HEK293T	MLN2238 35min 1uM	3	2	2333.26	2333.22	Macrophage migration inhibitory factor	MIF	cytoplasm	l	AQATGKPPQYIAVHVVPDQLMA	f		MLN2238/cont=	0.877419	0.4	1.03226	Cont/Cont=	1.09677	0.903226	0.769892	=Avg MLN/Cont (20'+15' wash,1uM)
HEK293T	Bortezomib 30min, 500nM	3	2	2333.28	2333.22	Macrophage migration inhibitory factor	MIF	cytoplasm	l	AQATGKPPQYIAVHVVPDQLMA	f		Bortez/Cont=	2.10526	1.47368		Cont/Cont=	1.05263	0.947368	1.78947	=Avg Bort/Cont (10min+wash, 500 nM)
HEK293T	Bortezomib 90min, 500nM	3	2	2333.28	2333.22	Macrophage migration inhibitory factor	MIF	cytoplasm	l	AQATGKPPQYIAVHVVPDQLMA	f		Bortez/Cont=	2.28571	2.38095		Cont/Cont=	0.857143	1.14286	2.33333	=Avg Bort/Cont (1h+wash, 500 nM)
HEK293T	Epoxomicin 1hr 0.2 uM	3	2	2333.31	2333.22	Macrophage migration inhibitory factor	MIF	cytoplasm	l	AQATGKPPQYIAVHVVPDQLMA	f		Epox/Cont=	<0.2	<0.2		Cont/Cont=	1.09605	0.903955	<0.2	=Avg Epox/Cont (1h, 0.2uM)
HEK293T	Bortezomib 1h, 50nM	3	1	2384.14	2384.23	Macrophage migration inhibitory factor	MIF	cytoplasm	i	VNTNVPRASVPDGFLSELTQQL	a		Bortez/Cont=	2.27027	2.05405	1.13514	Cont/Cont=	1.02703	0.972973	1.81982	=Avg Bort/Cont (1h, 50nM)
HEK293T	Bortezomib 1h, 500nM	2	1	2384.16	2384.23	Macrophage migration inhibitory factor	MIF	cytoplasm	i	VNTNVPRASVPDGFLSELTQQL	a		Bortez/Cont=	>5	>5	>5	Cont/Cont=	nd	nd	>5	=Avg Bort/Cont (1h, 500nM)
HEK293T	Bortezomib 1h, 500nM	3	1	2384.19	2384.23	Macrophage migration inhibitory factor	MIF	cytoplasm	i	VNTNVPRASVPDGFLSELTQQL	a		Bortez/Cont=	>5	>5	>5	Cont/Cont=	nd	nd	>5	=Avg Bort/Cont (1h, 500nM)
HEK293T	Bortezomib 30min, 500nM	2	1	2384.24	2384.23	Macrophage migration inhibitory factor	MIF	cytoplasm	i	VNTNVPRASVPDGFLSELTQQL	a		Bortez/Cont=	>5	>5		Cont/Cont=	nd	nd	>5	=Avg Bort/Cont (10min+wash, 500 nM)
HEK293T	Bortezomib 1h, 50nM	3	2	2480.25	2480.29	Macrophage migration inhibitory factor	MIF	cytoplasm	l	AQATGKPPQYIAVHVVPDQLMAF	g		Bortez/Cont=	1.30435	1.04348	0.869565	Cont/Cont=	1.04348	0.956522	1.07246	=Avg Bort/Cont (1h, 50nM)
HEK293T	Bortezomib 1h, 500nM	3	2	2480.29	2480.29	Macrophage migration inhibitory factor	MIF	cytoplasm	l	AQATGKPPQYIAVHVVPDQLMAF	g		Bortez/Cont=	2.85714	2.38095	2.38095	Cont/Cont=	1.04762	0.952381	2.53968	=Avg Bort/Cont (1h, 500nM)
HEK293T	Bortezomib 30min, 500nM	3	2	2808.5	2808.44	Macrophage migration inhibitory factor	MIF	cytoplasm	v	PDGFLSELTQQLAQATGKPPQYIAVH	v		Bortez/Cont=	>5	>5		Cont/Cont=	nd	nd	>5	=Avg Bort/Cont (10min+wash, 500 nM)
HEK293T	Bortezomib 1h, 50nM	3	1	2872.33	2872.48	Macrophage migration inhibitory factor	MIF	cytoplasm	*m	PMFIVNTNVPRASVPDGFLSELTQQL	a		Bortez/Cont=	1.41333	1.06667	0.933333	Cont/Cont=	1.06667	0.933333	1.13778	=Avg Bort/Cont (1h, 50nM)
HEK293T	Bortezomib 1h, 500nM	3	1	2872.42	2872.48	Macrophage migration inhibitory factor	MIF	cytoplasm	*m	PMFIVNTNVPRASVPDGFLSELTQQL	a		Bortez/Cont=	2.52632	2.89474	2.10526	Cont/Cont=	1.21053	0.789474	2.50877	=Avg Bort/Cont (1h, 500nM)
SH-SY5Y	Bortezomib 1h, 500nM	3	1	2872.43	2872.48	Macrophage migration inhibitory factor	MIF	cytoplasm	*m	PMFIVNTNVPRASVPDGFLSELTQQL	a		Bortez/Cont=	1.75	1		Cont/Cont=	1.5	0.5	1.375	=Avg Bort/Cont (1h, 500nM)
HEK293T	Bortezomib 90min, 500nM	3	1	2872.49	2872.48	Macrophage migration inhibitory factor	MIF	cytoplasm	*m	PMFIVNTNVPRASVPDGFLSELTQQL	a		Bortez/Cont=	>5	>5		Cont/Cont=	nd	nd	>5	=Avg Bort/Cont (1h+wash, 500 nM)
HEK293T	Epoxomicin 1hr 2 uM	2	1	2872.52	2872.48	Macrophage migration inhibitory factor	MIF	cytoplasm	*m	PMFIVNTNVPRASVPDGFLSELTQQL	a		Epox/Cont=	0.606061	0.606061		Cont/Cont=	1.09091	0.909091	0.606061	=Avg Epox/Cont (1h, 2uM)
HEK293T	Epoxomicin 1hr 0.2 uM	3	1	2872.53	2872.48	Macrophage migration inhibitory factor	MIF	cytoplasm	*m	PMFIVNTNVPRASVPDGFLSELTQQL	a		Epox/Cont=	0.280702	0.526316		Cont/Cont=	1.19298	0.807018	0.403509	=Avg Epox/Cont (1h, 0.2uM)
HEK293T	Epoxomicin 1hr 0.2 uM	2	1	2872.56	2872.48	Macrophage migration inhibitory factor	MIF	cytoplasm	*m	PMFIVNTNVPRASVPDGFLSELTQQL	a		Epox/Cont=	0.363636	0.333333		Cont/Cont=	1.27273	0.727273	0.348485	=Avg Epox/Cont (1h, 0.2uM)
HEK293T	Epoxomicin 1hr 2 uM	3	1	2872.61	2872.48	Macrophage migration inhibitory factor	MIF	cytoplasm	*m	PMFIVNTNVPRASVPDGFLSELTQQL	a		Epox/Cont=	0.451613	0.354839		Cont/Cont=	1.22581	0.774194	0.403226	=Avg Epox/Cont (1h, 2uM)
HEK293T	Bortezomib 30min, 500nM	4	2	2907.55	2907.51	Macrophage migration inhibitory factor	MIF	cytoplasm	s	VPDGFLSELTQQLAQATGKPPQYIAVH	v		Bortez/Cont=	>5	>5		Cont/Cont=	nd	nd	>5	=Avg Bort/Cont (10min+wash, 500 nM)
HEK293T	Bortezomib 30min, 500nM	3	2	2907.58	2907.51	Macrophage migration inhibitory factor	MIF	cytoplasm	s	VPDGFLSELTQQLAQATGKPPQYIAVH	v		Bortez/Cont=	>5	>5		Cont/Cont=	nd	nd	>5	=Avg Bort/Cont (10min+wash, 500 nM)
HEK293T	Epoxomicin 1hr 2 uM	2	1	1246.56	1246.56	MAPK-interacting and spindle-stabilizing protein-like	MAPK1IP1L	cytoplasm	g	APPMPGGPHSYH	*		Epox/Cont=	>5	>5		Cont/Cont=	nd	nd	>5	=Avg Epox/Cont (1h, 2uM)
HEK293T	Epoxomicin 1hr 0.2 uM	2	1	1591.72	1591.71	MAPK-interacting and spindle-stabilizing protein-like	MAPK1IP1L	cytoplasm	v	PSGPSGAPPMPGGPHSY	h*		Epox/Cont=	<0.2	<0.2		Cont/Cont=	1.625	0.375	<0.2	=Avg Epox/Cont (1h, 0.2uM)
HEK293T	Epoxomicin 1hr 2 uM	2	1	1591.74	1591.71	MAPK-interacting and spindle-stabilizing protein-like	MAPK1IP1L	cytoplasm	v	PSGPSGAPPMPGGPHSY	h*		Epox/Cont=	<0.2	<0.2		Cont/Cont=	1.15385	0.846154	<0.2	=Avg Epox/Cont (1h, 2uM)
SH-SY5Y	MG262 35min 1 uM	3	1	1728.73	1728.77	MAPK-interacting and spindle-stabilizing protein-like	MAPK1IP1L	cytoplasm	v	PSGPSGAPPMPGGPHSYH	*		MG262/cont=	2.79012	2.17284	2.32099	Cont/Cont=	1.28395	0.716049	2.42798	=Avg MG262/Control (20min+15'wash, 1 uM)
HEK293T	Epoxomicin 1hr 0.2 uM	3	1	1728.75	1728.77	MAPK-interacting and spindle-stabilizing protein-like	MAPK1IP1L	cytoplasm	v	PSGPSGAPPMPGGPHSYH	*		Epox/Cont=	1.54023	1.49425		Cont/Cont=	1.56322	0.436782	1.51724	=Avg Epox/Cont (1h, 0.2uM)
HEK293T	Bortezomib 1h, 500nM	2	1	1728.75	1728.77	MAPK-interacting and spindle-stabilizing protein-like	MAPK1IP1L	cytoplasm	v	PSGPSGAPPMPGGPHSYH	*		Bortez/Cont=	7.5	6	5	Cont/Cont=	1	1	>5	=Avg Bort/Cont (1h, 500nM)
HEK293T	Bortezomib 1h, 50nM	2	1	1728.75	1728.77	MAPK-interacting and spindle-stabilizing protein-like	MAPK1IP1L	cytoplasm	v	PSGPSGAPPMPGGPHSYH	*		Bortez/Cont=	3.33333	2	1.24444	Cont/Cont=	1.33333	0.666667	2.19259	=Avg Bort/Cont (1h, 50nM)
SH-SY5Y	MG262 35min 1 uM	2	1	1728.76	1728.77	MAPK-interacting and spindle-stabilizing protein-like	MAPK1IP1L	cytoplasm	v	PSGPSGAPPMPGGPHSYH	*		MG262/cont=	2.90476	2.2619	2.21429	Cont/Cont=	1.30952	0.690476	2.46032	=Avg MG262/Control (20min+15'wash, 1 uM)
HEK293T	Epoxomicin 1hr 0.2 uM	2	1	1728.77	1728.77	MAPK-interacting and spindle-stabilizing protein-like	MAPK1IP1L	cytoplasm	v	PSGPSGAPPMPGGPHSYH	*		Epox/Cont=	1.40909	1.43182		Cont/Cont=	1.5	0.5	1.42045	=Avg Epox/Cont (1h, 0.2uM)
HEK293T	Bortezomib 1h, 50nM	3	1	1728.77	1728.77	MAPK-interacting and spindle-stabilizing protein-like	MAPK1IP1L	cytoplasm	v	PSGPSGAPPMPGGPHSYH	*		Bortez/Cont=	5.12	2.52	1.6	Cont/Cont=	1.4	0.6	3.08	=Avg Bort/Cont (1h, 50nM)
HEK293T	MG262 35min 1 uM	3	1	1728.78	1728.77	MAPK-interacting and spindle-stabilizing protein-like	MAPK1IP1L	cytoplasm	v	PSGPSGAPPMPGGPHSYH	*		MG262/cont=	>5	>5		Cont/Cont=	nd	nd	>5	=Avg MG262/Cont (20min+15'wash, 1 uM)
HEK293T	Bortezomib 1h, 500nM	3	1	1728.78	1728.77	MAPK-interacting and spindle-stabilizing protein-like	MAPK1IP1L	cytoplasm	v	PSGPSGAPPMPGGPHSYH	*		Bortez/Cont=	>5	>5	>5	Cont/Cont=	nd	nd	>5	=Avg Bort/Cont (1h, 500nM)
HEK293T	Carfilzomib 35min 1uM	3	1	1728.78	1728.77	MAPK-interacting and spindle-stabilizing protein-like	MAPK1IP1L	cytoplasm	v	PSGPSGAPPMPGGPHSYH	*		Carfilzomib/cont=	1.63636	1.77273	0.454545	Cont/Cont=	0.772727	1.22727	1.28788	=Avg Carfil/Cont (20'+15' wash,1uM)
HEK293T	MLN2238 35min 1uM	3	1	1728.79	1728.77	MAPK-interacting and spindle-stabilizing protein-like	MAPK1IP1L	cytoplasm	v	PSGPSGAPPMPGGPHSYH	*		MLN2238/cont=	1.11111	1.36752	1.02564	Cont/Cont=	0.290598	1.7094	1.16809	=Avg MLN2238/Cont (20'+15' wash,1uM)
HEK293T	Bortezomib 30min, 500nM	2	1	1728.79	1728.77	MAPK-interacting and spindle-stabilizing protein-like	MAPK1IP1L	cytoplasm	v	PSGPSGAPPMPGGPHSYH	*		Bortez/Cont=	>5	>5		Cont/Cont=	nd	nd	>5	=Avg Bort/Cont (10min+wash, 500 nM)
HEK293T	Bortezomib 90min, 500nM	2	1	1728.81	1728.77	MAPK-interacting and spindle-stabilizing protein-like	MAPK1IP1L	cytoplasm	v	PSGPSGAPPMPGGPHSYH	*		Bortez/Cont=	10.3846	3.61538		Cont/Cont=	0.923077	1.07692	>5	=Avg Bort/Cont (1h+wash, 500 nM)
HEK293T	Epoxomicin 1hr 2 uM	3	1	1728.84	1728.77	MAPK-interacting and spindle-stabilizing protein-like	MAPK1IP1L	cytoplasm	v	PSGPSGAPPMPGGPHSYH	*		Epox/Cont=	<0.2	<0.2		Cont/Cont=	1.10417	0.895833	<0.2	=Avg Epox/Cont (1h, 2uM)
HEK293T	AM114 35min 1uM	3	1	1744.76	1744.77	MAPK-interacting and spindle-stabilizing protein-like	MAPK1IP1L	cytoplasm	v	PSGPSGAPPMoxPGGPHSYH	*		AM114/cont=	1.5	1.33333	1.16667	Cont/Cont=	1.5	0.5	1.33333	=Avg AM114l/Cont (20'+15' wash,1uM)
HEK293T	Bestatin 75min 10uM	3	1	1744.77	1744.77	MAPK-interacting and spindle-stabilizing protein-like	MAPK1IP1L	cytoplasm	v	PSGPSGAPPMoxPGGPHSYH	*		Bestatin/cont=	0.795455	0.113636	0.75	Cont/Cont=	0.636364	1.36364	0.55303	=Avg Bestatin/Cont (60'+15' wash,100uM)
HEK293T	Butabindide 75min 100uM	3	1	1744.78	1744.77	MAPK-interacting and spindle-stabilizing protein-like	MAPK1IP1L	cytoplasm	v	PSGPSGAPPMoxPGGPHSYH	*		Butabindide/cont=	1.47368	0.631579	0.140351	Cont/Cont=	1.33333	0.666667	0.748538	=Avg But/Cont (1 hour+15'wash, 100uM)
HEK293T	Carfilzomib 35min 1uM	3	1	1744.78	1744.77	MAPK-interacting and spindle-stabilizing protein-like	MAPK1IP1L	cytoplasm	v	PSGPSGAPPMoxPGGPHSYH	*		Carfilzomib/cont=	1.03448	1.37931	0.344828	Cont/Cont=	0.896552	1.10345	0.91954	=Avg Carfil/Cont (20'+15' wash,1uM)
HEK293T	Butabindide 35min 100 uM	3	1	1744.79	1744.77	MAPK-interacting and spindle-stabilizing protein-like	MAPK1IP1L	cytoplasm	v	PSGPSGAPPMoxPGGPHSYH	*		Butabindide/cont=	0.807692	0.769231	0.653846	Cont/Cont=	1.61538	0.384615	0.74359	=Avg But/Cont (20min+15'wash, 100uM)
HEK293T	Bortezomib 1h, 50nM	2	1	2213.01	2213.05	MAPK-interacting and spindle-stabilizing protein-like	MAPK1IP1L	cytoplasm	*m	Ac-SDEFSLADALPEHSPAKTSAV	s		Bortez/Cont=	0.571429	1.71429	1.57143	Cont/Cont=	1	1	1.28571	=Avg Bort/Cont (1h, 50nM)
HEK293T	Epoxomicin 1hr 2 uM	2	1	1438.79	1438.78	Methylosome subunit pICln	CLNS1A	cytoplasm	e	GLLRQQPDTEAVL	n		Epox/Cont=	>5	>5		Cont/Cont=	nd	nd	>5	=Avg Epox/Cont (1h, 2uM)
HEK293T	Bortezomib 1h, 500nM	2	1	1584.81	1584.82	Methylosome subunit pICln	CLNS1A	nucleus	*m	Ac-SFLKSFPPPGPAEGL	l		Bortez/Cont=	0.941176	1.05882	0.941176	Cont/Cont=	1.05882	0.941176	1	=Avg Bort/Cont (1h, 500nM)
HEK293T	AM114 35min 1uM	2	1	1584.82	1584.82	Methylosome subunit pICln	CLNS1A	cytoplasm	*m	Ac-SFLKSFPPPGPAEGL	l		AM114/cont=	1.09091	1.09091	1.09091	Cont/Cont=	0.909091	1.09091	1.09091	=Avg AM114l/Cont (20'+15' wash,1uM)
HEK293T	MLN2238 35min 1uM	2	1	1584.85	1584.82	Methylosome subunit pICln	CLNS1A	cytoplasm	*m	Ac-SFLKSFPPPGPAEGL	l		MLN2238/cont=	0.4375	0.4375	0.375	Cont/Cont=	0.8125	1.1875	0.416667	=Avg MLN2238/Cont (20'+15' wash,1uM)
SH-SY5Y	Bortezomib 1h, 500nM	2	1	2110.03	2110.12	Methylosome subunit pICln	CLNS1A	nucleus	*m	Ac-SFLKSFPPPGPAEGLLRQQ	p		Bortez/Cont=	>5	>5		Cont/Cont=	nd	nd	>5	=Avg Bort/Cont (1h, 500nM)
HEK293T	Bortezomib 1h, 50nM	2	1	2110.07	2110.12	Methylosome subunit pICln	CLNS1A	nucleus	*m	Ac-SFLKSFPPPGPAEGLLRQQ	p		Bortez/Cont=	2.84615	1.73077	1.73077	Cont/Cont=	1.03846	0.961538	2.10256	=Avg Bort/Cont (1h, 50nM)
HEK293T	Bortezomib 1h, 500nM	3	1	2110.09	2110.12	Methylosome subunit pICln	CLNS1A	nucleus	*m	Ac-SFLKSFPPPGPAEGLLRQQ	p		Bortez/Cont=	2.72727	3.18182	3.27273	Cont/Cont=	1.36364	0.636364	2.95455	=Avg Bort/Cont (1h, 500nM)
HEK293T	Bortezomib 1h, 500nM	2	1	2110.09	2110.12	Methylosome subunit pICln	CLNS1A	nucleus	*m	Ac-SFLKSFPPPGPAEGLLRQQ	p		Bortez/Cont=	3.64706	4.70588	3.76471	Cont/Cont=	1.29412	0.705882	4.17647	=Avg Bort/Cont (1h, 500nM)
HEK293T	Epoxomicin 1hr 0.2 uM	2	1	2110.16	2110.12	Methylosome subunit pICln	CLNS1A	cytoplasm	*m	Ac-SFLKSFPPPGPAEGLLRQQ	p		Epox/Cont=	0.626866	0.925373		Cont/Cont=	1.07463	0.925373	0.776119	=Avg Epox/Cont (1h, 0.2uM)
HEK293T	Epoxomicin 1hr 2 uM	2	1	2110.16	2110.12	Methylosome subunit pICln	CLNS1A	cytoplasm	*m	Ac-SFLKSFPPPGPAEGLLRQQ	p		Epox/Cont=	0.508475	0.440678		Cont/Cont=	0.983051	1.01695	0.474576	=Avg Epox/Cont (1h, 2uM)
HEK293T	Bortezomib 30min, 500nM	2	1	2110.18	2110.12	Methylosome subunit pICln	CLNS1A	cytoplasm	*m	Ac-SFLKSFPPPGPAEGLLRQQ	p		Bortez/Cont=	>5	>5		Cont/Cont=	nd	nd	>5	=Avg Bort/Cont (10min+wash, 500 nM)
HEK293T	Bortezomib 90min, 500nM	2	1	2110.2	2110.12	Methylosome subunit pICln	CLNS1A	cytoplasm	*m	Ac-SFLKSFPPPGPAEGLLRQQ	p		Bortez/Cont=	>5	>5		Cont/Cont=	nd	nd	>5	=Avg Bort/Cont (1h+wash, 500 nM)
SH-SY5Y	Carfilzomib 35min 1uM	2	1	1624.87	1624.82	Mitochondrial import receptor subunit TOM6 homolog	TOMM6	mitochondria	a	RNLSDIDLMAPQPGV	*		Carfilzomib/cont=	0.823529	0.858824	0.647059	Cont/Cont=	1.05882	0.941176	0.776471	=Avg Carfil/Cont (20'+15' wash,1uM)
HEK293T	Bortezomib 30min, 500nM	2	1	1376.67	1376.64	Myosin light polypeptide 6, non-muscle isoform	MYL6	cytoplasm	l	DFEHFLPMLQT	v		Bortez/Cont=	>5	>5		Cont/Cont=	nd	nd	>5	=Avg Bort/Cont (10min+wash, 500 nM)
HEK293T	Bortezomib 30min, 500nM	2	1	1489.76	1489.73	Myosin light polypeptide 6, non-muscle isoform	MYL6	cytoplasm	v	LDFEHFLPMLQT	v		Bortez/Cont=	>5	>5		Cont/Cont=	nd	nd	>5	=Avg Bort/Cont (10min+wash, 500 nM)
HEK293T	Bortezomib 1h, 50nM	2	1	1308.69	1308.72	NADH dehydrogenase 1 alpha subcomplex, 8	NDUFA8	mitochondria	*m	PGIVELPTLEEL	k		Bortez/Cont=	<0.2	<0.2	<0.2	Cont/Cont=	1.04	0.96	<0.2	=Avg Bort/Cont (1h, 50nM)
SH-SY5Y	Bortezomib 1h, 500nM	2	1	1308.72	1308.72	NADH dehydrogenase 1 alpha subcomplex, 8	NDUFA8	mitochondria	*m	PGIVELPTLEEL	k		Bortez/Cont=	0.366197	0.253521		Cont/Cont=	1.26761	0.732394	0.309859	=Avg Bort/Cont (1h, 500nM)
HEK293T	AM114 35min 1uM	2	1	1308.72	1308.72	NADH dehydrogenase 1 alpha subcomplex, 8	NDUFA8	mitochondria	*m	PGIVELPTLEEL	k		AM114/cont=	1.06667	0.8	0.666667	Cont/Cont=	1.2	0.8	0.844444	=Avg AM114l/Cont (20'+15' wash,1uM)
SH-SY5Y	MLN2238 35min 1uM	2	1	1308.73	1308.72	NADH dehydrogenase 1 alpha subcomplex, 8	NDUFA8	mitochondria	*m	PGIVELPTLEEL	k		MLN2238/cont=	0.486486	0.540541	0.540541	Cont/Cont=	1.05405	0.945946	0.522523	=Avg MLN2238/Cont (20'+15' wash,1uM)
HEK293T	Butabindide 35min 100 uM	2	1	1308.74	1308.72	NADH dehydrogenase 1 alpha subcomplex, 8	NDUFA8	mitochondria	*m	PGIVELPTLEEL	k		Butabindide/cont=	1.2	0.542857	0.828571	Cont/Cont=	1.11429	0.885714	0.857143	=Avg But/Cont (20min+15'wash, 100uM)
HEK293T	Epoxomicin 1hr 0.2 uM	1	1	1308.75	1308.72	NADH dehydrogenase 1 alpha subcomplex, 8	NDUFA8	mitochondria	*m	PGIVELPTLEEL	k		Epox/Cont=	<0.2	<0.2		Cont/Cont=	1.2	0.8	<0.2	=Avg Epox/Cont (1h, 0.2uM)
HEK293T	Butabindide 75min 100uM	2	1	1308.75	1308.72	NADH dehydrogenase 1 alpha subcomplex, 8	NDUFA8	mitochondria	*m	PGIVELPTLEEL	k		Butabindide/cont=	1.12676	0.591549	0.84507	Cont/Cont=	1.29577	0.704225	0.85446	=Avg But/Cont (1 hour+15'wash, 100uM)
SH-SY5Y	Carfilzomib 35min 1uM	2	1	1308.75	1308.72	NADH dehydrogenase 1 alpha subcomplex, 8	NDUFA8	mitochondria	*m	PGIVELPTLEEL	k		Carfilzomib/cont=	<0.20	<0.20	<0.20	Cont/Cont=	1.13333	0.866667	<0.2	=Avg Carfil/Cont (20'+15' wash,1uM)
HEK293T	Epoxomicin 1hr 2 uM	1	1	1308.78	1308.72	NADH dehydrogenase 1 alpha subcomplex, 8	NDUFA8	mitochondria	*m	PGIVELPTLEEL	k		Epox/Cont=	<0.2	<0.2		Cont/Cont=	1.23288	0.767123	<0.2	=Avg Epox/Cont (1h, 2uM)
HEK293T	Bortezomib 1h, 50nM	2	1	1332.68	1332.73	NHP2 non-histone chromosome protein 2-like 1	NHP2L1	nucleus	a	ADAEPLEIILHL	p		Bortez/Cont=	0.609524	0.380952	0.380952	Cont/Cont=	0.952381	1.04762	0.457143	=Avg Bort/Cont (1h, 50nM)
SH-SY5Y	Bortezomib 1h, 500nM	2	1	1332.72	1332.73	NHP2 non-histone chromosome protein 2-like 1	NHP2L1	nucleus	a	ADAEPLEIILHL	p		Bortez/Cont=	0.897436	0.487179		Cont/Cont=	1.10256	0.897436	0.692308	=Avg Bort/Cont (1h, 500nM)
HEK293T	Bortezomib 1h, 50nM	2	1	1882.85	1882.92	Nuclear transport factor 2	NUTF2	cytoplasm	*m	Ac-GDKPIWEQIGSSFIQH	y		Bortez/Cont=	3.25	2.5	2.5	Cont/Cont=	1	1	2.75	=Avg Bort/Cont (1h, 50nM)
HEK293T	Bortezomib 1h, 500nM	2	1	1882.93	1882.92	Nuclear transport factor 2	NUTF2	cytoplasm	*m	Ac-GDKPIWEQIGSSFIQH	y		Bortez/Cont=	2.43243	2.7027	2.48649	Cont/Cont=	1.18919	0.810811	2.54054	=Avg Bort/Cont (1h, 500nM)
HEK293T	Carfilzomib 35min 1uM	3	1	1882.93	1882.92	Nuclear transport factor 2	NUTF2	cytoplasm	*m	Ac-GDKPIWEQIGSSFIQH	y		Carfilzomib/cont=	1.88406	2.31884	2.55072	Cont/Cont=	1.01449	0.985507	2.25121	=Avg Carfilzomib/Cont (20'+15' wash,1uM)
HEK293T	Bortezomib 90min, 500nM	2	1	1882.93	1882.92	Nuclear transport factor 2	NUTF2	cytoplasm	*m	Ac-GDKPIWEQIGSSFIQH	y		Bortez/Cont=	>5	>5		Cont/Cont=	nd	nd	>5	=Avg Bort/Cont (1h+wash, 500 nM)
HEK293T	Epoxomicin 1hr 0.2 uM	2	1	1882.93	1882.92	Nuclear transport factor 2	NUTF2	cytoplasm	*m	Ac-GDKPIWEQIGSSFIQH	y		Epox/Cont=	0.769231	1.01775		Cont/Cont=	1.00592	0.994083	0.893491	=Avg Epox/Cont (1h, 0.2uM)
HEK293T	AM114 35min 1uM	3	1	1882.94	1882.92	Nuclear transport factor 2	NUTF2	cytoplasm	*m	Ac-GDKPIWEQIGSSFIQH	y		AM114/cont=	0.923077	1.07692	1.07692	Cont/Cont=	0.923077	1.07692	1.02564	=Avg AM114l/Cont (20'+15' wash,1uM)
HEK293T	Epoxomicin 1hr 2 uM	2	1	1882.97	1882.92	Nuclear transport factor 2	NUTF2	cytoplasm	*m	Ac-GDKPIWEQIGSSFIQH	y		Epox/Cont=	<0.2	<0.2		Cont/Cont=	1.01149	0.988506	<0.2	=Avg Epox/Cont (1h, 2uM)
HEK293T	Carfilzomib 35min 1uM	2	1	1882.97	1882.92	Nuclear transport factor 2	NUTF2	cytoplasm	*m	Ac-GDKPIWEQIGSSFIQH	y		Carfilzomib/cont=	1.88235	2.11765	2	Cont/Cont=	1.05882	0.941176	2	=Avg Carfilzomib/Cont (20'+15' wash,1uM)
HEK293T	Bortezomib 30min, 500nM	2	1	1882.97	1882.92	Nuclear transport factor 2	NUTF2	cytoplasm	*m	Ac-GDKPIWEQIGSSFIQH	y		Bortez/Cont=	>5	>5		Cont/Cont=	nd	nd	>5	=Avg Bort/Cont (10min+wash, 500 nM)
HEK293T	Bortezomib 30min, 500nM	2	2	782.354	782.433	Nucleophosmin	NPM1	nucleus	a	KFINYV	k		Bortez/Cont=	>5	>5		Cont/Cont=	nd	nd	>5	=Avg Bort/Cont (10min+wash, 500 nM)
HEK293T	Bortezomib 90min, 500nM	2	2	782.39	782.433	Nucleophosmin	NPM1	nucleus	a	KFINYV	k		Bortez/Cont=	>5	>5		Cont/Cont=	nd	nd	>5	=Avg Bort/Cont (1h+wash, 500 nM)
HEK293T	MLN2238 35min 1uM	2	2	782.425	782.433	Nucleophosmin	NPM1	nucleus	a	KFINYV	k		MLN2238/cont=	4.85714	4	3.42857	Cont/Cont=	1.14286	0.857143	4.09524	=Avg MLN2238/Cont (20'+15' wash,1uM)
SH-SY5Y	Bortezomib 1h, 500nM	2	2	782.471	782.433	Nucleophosmin	NPM1	nucleus	a	KFINYV	k		Bortez/Cont=	>5	>5		Cont/Cont=	nd	nd	>5	=Avg Bort/Cont (1h, 500nM)
HEK293T	Bortezomib 1h, 500nM	2	2	782.474	782.433	Nucleophosmin	NPM1	nucleus	a	KFINYV	k		Bortez/Cont=	>5	>5	>5	Cont/Cont=	nd	nd	>5	=Avg Bort/Cont (1h, 500nM)
HEK293T	Bortezomib 1h, 50nM	2	2	782.478	782.433	Nucleophosmin	NPM1	nucleus	a	KFINYV	k		Bortez/Cont=	7.77778	4.44444	2.66667	Cont/Cont=	1.11111	0.888889	4.96296	=Avg Bort/Cont (1h, 50nM)
HEK293T	Bortezomib 90min, 500nM	2	2	856.432	856.465	Nucleophosmin	NPM1	nucleus	k	GGSLPKVEA	k		Bortez/Cont=	>5	>5		Cont/Cont=	nd	nd	>5	=Avg Bort/Cont (1h+wash, 500 nM)
HEK293T	Bortezomib 30min, 500nM	2	2	856.441	856.465	Nucleophosmin	NPM1	nucleus	k	GGSLPKVEA	k		Bortez/Cont=	>5	>5		Cont/Cont=	nd	nd	>5	=Avg Bort/Cont (10min+wash, 500 nM)
HEK293T	MG262 35min 1 uM	2	2	856.456	856.465	Nucleophosmin	NPM1	nucleus	k	GGSLPKVEA	k		MG262/cont=	>5	>5		Cont/Cont=	nd	nd	>5	=Avg MG262/Cont (20min+15'wash, 1 uM)
SH-SY5Y	MG262 35min 1 uM	2	2	856.484	856.465	Nucleophosmin	NPM1	nucleus	k	GGSLPKVEA	k		MG262/cont=	>5	>5	>5	Cont/Cont=	nd	nd	>5	=Avg MG262/Control (20min+15'wash, 1 uM)
HEK293T	Bortezomib 1h, 50nM	2	2	856.495	856.465	Nucleophosmin	NPM1	nucleus	k	GGSLPKVEA	k		Bortez/Cont=	>5	>5	>5	Cont/Cont=	nd	nd	>5	=Avg Bort/Cont (1h, 50nM)
HEK293T	Bortezomib 1h, 500nM	2	2	856.504	856.465	Nucleophosmin	NPM1	nucleus	k	GGSLPKVEA	k		Bortez/Cont=	>5	>5	>5	Cont/Cont=	nd	nd	>5	=Avg Bort/Cont (1h, 500nM)
HEK293T	Bortezomib 90min, 500nM	3	3	1024.54	1024.57	Nucleophosmin	NPM1	nucleus	a	KFINYVKN	c		Bortez/Cont=	>5	>5		Cont/Cont=	nd	nd	>5	=Avg Bort/Cont (1h+wash, 500 nM)
HEK293T	Bortezomib 90min, 500nM	2	3	1024.57	1024.57	Nucleophosmin	NPM1	nucleus	a	KFINYVKN	c		Bortez/Cont=	>5	>5		Cont/Cont=	nd	nd	>5	=Avg Bort/Cont (1h+wash, 500 nM)
HEK293T	MG262 35min 1 uM	2	2	1024.58	1024.57	Nucleophosmin	NPM1	nucleus	a	KFINYVKN	c		MG262/cont=	>5	>5		Cont/Cont=	1.23077	0.769231	4.23077	=Avg MG262/Cont (20min+15'wash, 1 uM)
SH-SY5Y	MG262 35min 1 uM	3	3	1024.61	1024.57	Nucleophosmin	NPM1	nucleus	a	KFINYVKN	c		MG262/cont=	>5	>5	>5	Cont/Cont=	nd	nd	>5	=Avg MG262/Control (20min+15'wash, 1 uM)
HEK293T	Bortezomib 30min, 500nM	2	2	1088.58	1088.59	Nucleophosmin	NPM1	nucleus	l	KMSVQPTVSL	g		Bortez/Cont=	>5	>5		Cont/Cont=	nd	nd	>5	=Avg Bort/Cont (10min+wash, 500 nM)
HEK293T	MLN2238 35min 1uM	2	1	1088.59	1088.59	Nucleophosmin	NPM1	nucleus	l	KMSVQPTVSL	g		MLN2238/cont=	0.507042	0.56338	0.56338	Cont/Cont=	0.873239	1.12676	0.544601	=Avg MLN2238/Cont (20'+15' wash,1uM)
HEK293T	Carfilzomib 35min 1uM	2	1	1127.62	1127.62	Nucleophosmin	NPM1	nucleus	l	GGFEITPPVVL	r		Carfilzomib/cont=	0.466667	0.64	0.64	Cont/Cont=	0.933333	1.06667	0.582222	=Avg Carfilzomib/Cont (20'+15' wash,1uM)
HEK293T	AM114 35min 1uM	2	1	1127.63	1127.62	Nucleophosmin	NPM1	nucleus	l	GGFEITPPVVL	r		AM114/cont=	1.36	0.88	0.8	Cont/Cont=	1.04	0.96	1.01333	=Avg AM114l/Cont (20'+15' wash,1uM)
HEK293T	MLN2238 35min 1uM	2	1	1127.63	1127.62	Nucleophosmin	NPM1	nucleus	l	GGFEITPPVVL	r		MLN2238/cont=	0.684211	0.578947	0.6	Cont/Cont=	1.05263	0.947368	0.621053	=Avg MLN2238/Cont (20'+15' wash,1uM)
HEK293T	Butabindide 75min 100uM	2	1	1127.64	1127.62	Nucleophosmin	NPM1	nucleus	l	GGFEITPPVVL	r		Butabindide/cont=	1.07407	0.62963	1.11111	Cont/Cont=	1.11111	0.888889	0.938272	=Avg But/Cont (1 hour+15'wash, 100uM)
SH-SY5Y	MLN2238 35min 1uM	2	1	1127.64	1127.62	Nucleophosmin	NPM1	nucleus	l	GGFEITPPVVL	r		MLN2238/cont=	0.862069	0.827586	0.793103	Cont/Cont=	0.965517	1.03448	0.827586	=Avg MLN2238/Cont (20'+15' wash,1uM)
SH-SY5Y	Carfilzomib 35min 1uM	2	1	1127.64	1127.62	Nucleophosmin	NPM1	nucleus	l	GGFEITPPVVL	r		Carfilzomib/cont=	0.46875	0.46875	0.53125	Cont/Cont=	1.0625	0.9375	0.489583	=Avg Carfil/Cont (20'+15' wash,1uM)
HEK293T	Bortezomib 30min, 500nM	1	1	1127.65	1127.62	Nucleophosmin	NPM1	nucleus	l	GGFEITPPVVL	r		Bortez/Cont=	>5	>5		Cont/Cont=	nd	nd	>5	=Avg Bort/Cont (10min+wash, 500 nM)
HEK293T	Bortezomib 90min, 500nM	1	1	1127.65	1127.62	Nucleophosmin	NPM1	nucleus	l	GGFEITPPVVL	r		Bortez/Cont=	>5	>5		Cont/Cont=	nd	nd	>5	=Avg Bort/Cont (1h+wash, 500 nM)
HEK293T	Butabindide 35min 100 uM	2	1	1127.67	1127.62	Nucleophosmin	NPM1	nucleus	l	GGFEITPPVVL	r		Butabindide/cont=	1	0.736842	0.921053	Cont/Cont=	1	1	0.885965	=Avg But/Cont (20min+15'wash, 100uM)
HEK293T	Bortezomib 90min, 500nM	2	1	1240.71	1240.71	Nucleophosmin	NPM1	nucleus	s	LGGFEITPPVVL	r		Bortez/Cont=	>5	>5		Cont/Cont=	nd	nd	>5	=Avg Bort/Cont (1h+wash, 500 nM)
SH-SY5Y	Bortezomib 1h, 500nM	2	1	1283.7	1283.72	Nucleophosmin	NPM1	nucleus	l	GGFEITPPVVLR	l		Bortez/Cont=	>5	>5		Cont/Cont=	nd	nd	>5	=Avg Bort/Cont (1h, 500nM)
HEK293T	Bortezomib 90min, 500nM	2	1	1283.7	1283.72	Nucleophosmin	NPM1	nucleus	l	GGFEITPPVVLR	l		Bortez/Cont=	>5	>5		Cont/Cont=	nd	nd	>5	=Avg Bort/Cont (1h+wash, 500 nM)
HEK293T	Bortezomib 30min, 500nM	2	1	1283.72	1283.72	Nucleophosmin	NPM1	nucleus	l	GGFEITPPVVLR	l		Bortez/Cont=	>5	>5		Cont/Cont=	nd	nd	>5	=Avg Bort/Cont (10min+wash, 500 nM)
HEK293T	Bortezomib 30min, 500nM	3	3	1384.69	1384.76	Nucleophosmin	NPM1	nucleus	q	ASIEKGGSLPKVEA	k		Bortez/Cont=	>5	>5		Cont/Cont=	nd	nd	>5	=Avg Bort/Cont (10min+wash, 500 nM)
HEK293T	Bortezomib 90min, 500nM	3	3	1384.7	1384.76	Nucleophosmin	NPM1	nucleus	q	ASIEKGGSLPKVEA	k		Bortez/Cont=	>5	>5		Cont/Cont=	nd	nd	>5	=Avg Bort/Cont (1h+wash, 500 nM)
HEK293T	Bortezomib 30min, 500nM	3	3	1384.71	1384.76	Nucleophosmin	NPM1	nucleus	q	ASIEKGGSLPKVEA	k		Bortez/Cont=	>5	>5		Cont/Cont=	nd	nd	>5	=Avg Bort/Cont (10min+wash, 500 nM)
HEK293T	Carfilzomib 35min 1uM	3	3	1384.72	1384.76	Nucleophosmin	NPM1	nucleus	q	ASIEKGGSLPKVEA	k		Carfilzomib/cont=	>5	>5	>5	Cont/Cont=	nd	nd	>5	=Avg Carfil/Cont (20'+15' wash,1uM)
HEK293T	MG262 35min 1 uM	3	3	1384.72	1384.76	Nucleophosmin	NPM1	nucleus	q	ASIEKGGSLPKVEA	k		MG262/cont=	>5	>5		Cont/Cont=	nd	nd	>5	=Avg MG262/Cont (20min+15'wash, 1 uM)
HEK293T	MLN2238 35min 1uM	3	3	1384.75	1384.76	Nucleophosmin	NPM1	nucleus	q	ASIEKGGSLPKVEA	k		MLN2238/cont=	>5	>5	>5	Cont/Cont=	nd	nd	>5	=Avg MLN2238/Cont (20'+15' wash,1uM)
SH-SY5Y	MG262 35min 1 uM	3	3	1384.76	1384.76	Nucleophosmin	NPM1	nucleus	q	ASIEKGGSLPKVEA	k		MG262/cont=	>5	>5	>5	Cont/Cont=	nd	nd	>5	=Avg MG262/Control (20min+15'wash, 1 uM)
HEK293T	Bortezomib 90min, 500nM	2	3	1384.77	1384.76	Nucleophosmin	NPM1	nucleus	q	ASIEKGGSLPKVEA	k		Bortez/Cont=	>5	>5		Cont/Cont=	nd	nd	>5	=Avg Bort/Cont (1h+wash, 500 nM)
SH-SY5Y	MG262 35min 1 uM	2	3	1384.79	1384.76	Nucleophosmin	NPM1	nucleus	q	ASIEKGGSLPKVEA	k		MG262/cont=	>5	>5	>5	Cont/Cont=	nd	nd	>5	=Avg MG262/Control (20min+15'wash, 1 uM)
HEK293T	Bortezomib 1h, 500nM	3	3	1384.8	1384.76	Nucleophosmin	NPM1	nucleus	q	ASIEKGGSLPKVEA	k		Bortez/Cont=	>5	>5	>5	Cont/Cont=	nd	nd	>5	=Avg Bort/Cont (1h, 500nM)
HEK293T	Bortezomib 1h, 500nM	2	3	1384.8	1384.76	Nucleophosmin	NPM1	nucleus	q	ASIEKGGSLPKVEA	k		Bortez/Cont=	>5	>5	>5	Cont/Cont=	nd	nd	>5	=Avg Bort/Cont (1h, 500nM)
HEK293T	Bortezomib 1h, 50nM	3	3	1384.81	1384.76	Nucleophosmin	NPM1	nucleus	q	ASIEKGGSLPKVEA	k		Bortez/Cont=	>5	>5	>5	Cont/Cont=	nd	nd	>5	=Avg Bort/Cont (1h, 50nM)
HEK293T	Bortezomib 90min, 500nM	2	1	1396.76	1396.81	Nucleophosmin	NPM1	nucleus	s	LGGFEITPPVVLR	l		Bortez/Cont=	>5	>5		Cont/Cont=	nd	nd	>5	=Avg Bort/Cont (1h+wash, 500 nM)
HEK293T	Bortezomib 1h, 50nM	2	1	1396.79	1396.81	Nucleophosmin	NPM1	nucleus	l	GGFEITPPVVLRL	k		Bortez/Cont=	1.41053	0.631579	0.631579	Cont/Cont=	0.947368	1.05263	0.891228	=Avg Bort/Cont (1h, 50nM)
HEK293T	Bortezomib 30min, 500nM	2	1	1396.8	1396.81	Nucleophosmin	NPM1	nucleus	l	GGFEITPPVVLRL	k		Bortez/Cont=	2.35	1.6		Cont/Cont=	1	1	1.975	=Avg Bort/Cont (10min+wash, 500 nM)
HEK293T	AM114 35min 1uM	2	1	1396.8	1396.81	Nucleophosmin	NPM1	nucleus	l	GGFEITPPVVLRL	k		AM114/cont=	0.967742	0.774194	0.645161	Cont/Cont=	1.09677	0.903226	0.795699	=Avg AM114l/Cont (20'+15' wash,1uM)
HEK293T	Bortezomib 30min, 500nM	2	1	1396.82	1396.81	Nucleophosmin	NPM1	nucleus	s	LGGFEITPPVVLR	l		Bortez/Cont=	3.91304	2.08696		Cont/Cont=	0.956522	1.04348	3	=Avg Bort/Cont (10min+wash, 500 nM)
HEK293T	Bortezomib 90min, 500nM	2	1	1396.83	1396.81	Nucleophosmin	NPM1	nucleus	l	GGFEITPPVVLRL	k		Bortez/Cont=	>5	>5		Cont/Cont=	nd	nd	>5	=Avg Bort/Cont (1h+wash, 500 nM)
HEK293T	Bortezomib 90min, 500nM	2	1	1504.7	1504.7	Nucleophosmin	NPM1	nucleus	f	RMTDQEAIQDLW	q		Bortez/Cont=	>5	>5		Cont/Cont=	nd	nd	>5	=Avg Bort/Cont (1h+wash, 500 nM)
HEK293T	Bortezomib 30min, 500nM	3	2	1524.89	1524.9	Nucleophosmin	NPM1	nucleus	l	GGFEITPPVVLRLK	c		Bortez/Cont=	>5	>5		Cont/Cont=	nd	nd	>5	=Avg Bort/Cont (10min+wash, 500 nM)
HEK293T	Bortezomib 90min, 500nM	3	2	1524.89	1524.9	Nucleophosmin	NPM1	nucleus	l	GGFEITPPVVLRLK	c		Bortez/Cont=	4.07692	4.61538		Cont/Cont=	1.23077	0.769231	4.34615	=Avg Bort/Cont (1h+wash, 500 nM)
HEK293T	Bortezomib 1h, 500nM	3	2	1524.94	1524.9	Nucleophosmin	NPM1	nucleus	l	GGFEITPPVVLRLK	c		Bortez/Cont=	1.86667	1.73333	1.70667	Cont/Cont=	1.14667	0.853333	1.76889	=Avg Bort/Cont (1h, 500nM)
HEK293T	Epoxomicin 1hr 0.2 uM	3	2	1524.94	1524.9	Nucleophosmin	NPM1	nucleus	l	GGFEITPPVVLRLK	c		Epox/Cont=	<0.2	<0.2		Cont/Cont=	0.994152	1.00585	<0.2	=Avg Epox/Cont (1h, 0.2uM)
HEK293T	Bortezomib 90min, 500nM	2	1	1586.81	1586.75	Nucleophosmin	NPM1	nucleus	t	DQEAIQDLWQWR	k		Bortez/Cont=	>5	>5		Cont/Cont=	nd	nd	>5	=Avg Bort/Cont (1h+wash, 500 nM)
HEK293T	MLN2238 35min 1uM	4	4	1653.85	1653.89	Nucleophosmin	NPM1	nucleus	k	TPKTPKGPSSVEDIKA	k		MLN2238/cont=	>5	>5	>5	Cont/Cont=	nd	nd	>5	=Avg MLN/Cont (20'+15' wash,1uM)
HEK293T	Bortezomib 90min, 500nM	2	1	1687.8	1687.8	Nucleophosmin	NPM1	nucleus	m	TDQEAIQDLWQWR	k		Bortez/Cont=	>5	>5		Cont/Cont=	nd	nd	>5	=Avg Bort/Cont (1h+wash, 500 nM)
HEK293T	Bortezomib 30min, 500nM	2	1	1687.84	1687.8	Nucleophosmin	NPM1	nucleus	m	TDQEAIQDLWQWR	k		Bortez/Cont=	>5	>5		Cont/Cont=	nd	nd	>5	=Avg Bort/Cont (10min+wash, 500 nM)
HEK293T	Bortezomib 30min, 500nM	2	1	1687.84	1687.8	Nucleophosmin	NPM1	nucleus	m	TDQEAIQDLWQWR	k		Bortez/Cont=	>5	>5		Cont/Cont=	nd	nd	>5	=Avg Bort/Cont (10min+wash, 500 nM)
HEK293T	Carfilzomib 35min 1uM	3	1	1799.97	1799.93	Nucleophosmin	NPM1	nucleus	d	QEAIQDLWQWRKSL	*		Carfilzomib/cont=	2.73684	3.47368	2	Cont/Cont=	1.21053	0.789474	2.73684	=Avg Carfil/Cont (20'+15' wash,1uM)
HEK293T	Epoxomicin 1hr 2 uM	3	2	1800	1799.93	Nucleophosmin	NPM1	nucleus	d	QEAIQDLWQWRKSL	*		Epox/Cont=	>5	>5		Cont/Cont=	nd	nd	>5	=Avg Epox/Cont (1h, 2uM)
HEK293T	MLN2238 35min 1uM	5	5	1910.98	1911.03	Nucleophosmin	NPM1	nucleus	q	EKTPKTPKGPSSVEDIKA	k		MLN2238/cont=	>5	>5	>5	Cont/Cont=	nd	nd	>5	=Avg MLN/Cont (20'+15' wash,1uM)
HEK293T	Bortezomib 90min, 500nM	3	2	1914.96	1914.96	Nucleophosmin	NPM1	nucleus	t	DQEAIQDLWQWRKSL	*		Bortez/Cont=	>5	>5		Cont/Cont=	nd	nd	>5	=Avg Bort/Cont (1h+wash, 500 nM)
HEK293T	Bortezomib 1h, 50nM	3	1	2015.98	2016.01	Nucleophosmin	NPM1	nucleus	m	TDQEAIQDLWQWRKSL	*		Bortez/Cont=	3.75	2.25	2.15	Cont/Cont=	1	1	2.71667	=Avg Bort/Cont (1h, 50nM)
HEK293T	Bortezomib 90min, 500nM	3	2	2015.99	2016.01	Nucleophosmin	NPM1	nucleus	m	TDQEAIQDLWQWRKSL	*		Bortez/Cont=	>5	>5		Cont/Cont=	nd	nd	>5	=Avg Bort/Cont (1h+wash, 500 nM)
HEK293T	Bortezomib 1h, 500nM	3	2	2016.03	2016.01	Nucleophosmin	NPM1	nucleus	m	TDQEAIQDLWQWRKSL	*		Bortez/Cont=	>5	>5	>5	Cont/Cont=	nd	nd	>5	=Avg Bort/Cont (1h, 500nM)
HEK293T	Bortezomib 30min, 500nM	3	2	2016.03	2016.01	Nucleophosmin	NPM1	nucleus	m	TDQEAIQDLWQWRKSL	*		Bortez/Cont=	>5	>5		Cont/Cont=	nd	nd	>5	=Avg Bort/Cont (10min+wash, 500 nM)
HEK293T	Carfilzomib 35min 1uM	3	1	2016.08	2016.01	Nucleophosmin	NPM1	nucleus	m	TDQEAIQDLWQWRKSL	*		Carfilzomib/cont=	2.4	2.8	1.6	Cont/Cont=	0.96	1.04	2.26667	=Avg Carfil/Cont (20'+15' wash,1uM)
HEK293T	MLN2238 35min 1uM	3	1	2016.08	2016.01	Nucleophosmin	NPM1	nucleus	m	TDQEAIQDLWQWRKSL	*		MLN2238/cont=	0.826087	1.30435	0.956522	Cont/Cont=	0.695652	1.30435	1.02899	=Avg MLN2238/Cont (20'+15' wash,1uM)
HEK293T	Bortezomib 90min, 500nM	3	2	2117.01	2117.01	Nucleophosmin	NPM1	nucleus	v	SLGAGAKDELHIVEAEAMNY	e		Bortez/Cont=	>5	>5		Cont/Cont=	nd	nd	>5	=Avg Bort/Cont (1h+wash, 500 nM)
HEK293T	Bortezomib 90min, 500nM	3	2	2147.03	2147.05	Nucleophosmin	NPM1	nucleus	r	MTDQEAIQDLWQWRKSL	*		Bortez/Cont=	>5	>5		Cont/Cont=	nd	nd	>5	=Avg Bort/Cont (1h+wash, 500 nM)
HEK293T	Bortezomib 90min, 500nM	4	2	2450.21	2450.22	Nucleophosmin	NPM1	nucleus	c	FRMTDQEAIQDLWQWRKSL	*		Bortez/Cont=	>5	>5		Cont/Cont=	nd	nd	>5	=Avg Bort/Cont (1h+wash, 500 nM)
HEK293T	MLN2238 35min 1uM	2	1	1684.89	1684.91	Nucleoside diphosphate kinase B	NME2	cytoplasm	*m	Ac-ANLERTFIAIKPDGV	q		MLN2238/cont=	0.242424	0.30303	0.242424	Cont/Cont=	0.939394	1.06061	0.262626	=Avg MLN2238/Cont (20'+15' wash,1uM)
HEK293T	AM114 35min 1uM	2	1	1684.92	1684.91	Nucleoside diphosphate kinase B	NME2	cytoplasm	*m	Ac-ANLERTFIAIKPDGV	q		AM114/cont=	1	1	1.33333	Cont/Cont=	1	1	1.11111	=Avg AM114l/Cont (20'+15' wash,1uM)
HEK293T	Epoxomicin 1hr 0.2 uM	2	1	1684.95	1684.91	Nucleoside diphosphate kinase B	NME2	cytoplasm	*m	Ac-ANLERTFIAIKPDGV	q		Epox/Cont=	<0.2	<0.2		Cont/Cont=	0.90411	1.09589	<0.2	=Avg Epox/Cont (1h, 0.2uM)
HEK293T	Carfilzomib 35min 1uM	2	1	1684.95	1684.91	Nucleoside diphosphate kinase B	NME2	cytoplasm	*m	Ac-ANLERTFIAIKPDGV	q		Carfilzomib/cont=	<0.20	<0.20	<0.20	Cont/Cont=	1	1	<0.2	=Avg Carfilzomib/Cont (20'+15' wash,1uM)
HEK293T	Bestatin Methyl Ester 75min 100uM	2	1	1684.95	1684.91	Nucleoside diphosphate kinase B	NME2	cytoplasm	*m	Ac-ANLERTFIAIKPDGV	q		BME/cont=	0.75	0.75	0.75	Cont/Cont=	0.85	1.15	0.75	=Avg BestatinMethylEster/Cont (60'+15' wash,100uM)
HEK293T	Butabindide 75min 100uM	2	1	1684.96	1684.91	Nucleoside diphosphate kinase B	NME2	cytoplasm	*m	Ac-ANLERTFIAIKPDGV	q		Butabindide/cont=	0.894737	0.842105	0.894737	Cont/Cont=	0.894737	1.10526	0.877193	=Avg But/Cont (1 hour+15'wash, 100uM)
HEK293T	Butabindide 35min 100 uM	2	1	1684.97	1684.91	Nucleoside diphosphate kinase B	NME2	cytoplasm	*m	Ac-ANLERTFIAIKPDGV	q		Butabindide/cont=	0.939759	1.03614	0.915663	Cont/Cont=	0.963855	1.03614	0.963855	=Avg But/Cont (20min+15'wash, 100uM)
HEK293T	Epoxomicin 1hr 2 uM	2	1	1684.99	1684.91	Nucleoside diphosphate kinase B	NME2	cytoplasm	*m	Ac-ANLERTFIAIKPDGV	q		Epox/Cont=	<0.2	<0.2		Cont/Cont=	0.952381	1.04762	<0.2	=Avg Epox/Cont (1h, 2uM)
HEK293T	AM114 35min 1uM	3	1	1969.1	1969.07	Nucleoside diphosphate kinase B	NME2	cytoplasm	*m	Ac-ANLERTFIAIKPDGVQR	g		AM114/cont=	0.848485	0.969697	1.15152	Cont/Cont=	0.969697	1.0303	0.989899	=Avg AM114l/Cont (20'+15' wash,1uM)
HEK293T	MLN2238 35min 1uM	3	1	1969.1	1969.07	Nucleoside diphosphate kinase B	NME2	cytoplasm	*m	Ac-ANLERTFIAIKPDGVQR	g		MLN2238/cont=	<0.2	<0.2	<0.2	Cont/Cont=	0.888889	1.11111	<0.2	=Avg MLN/Cont (20'+15' wash,1uM)
SH-SY5Y	MG132 35min 2.5 uM	2	2	820.449	820.433	Peptidylprolyl isomerase A	PPIA	cytoplasm	f	ELFADKV	p		MG132/cont=	<0.20	<0.20	<0.20	Cont/Cont=	1.18644	0.813559	<0.2	=Avg MG132/Cont (20min+15'wash, 2.5 uM)
SH-SY5Y	MG262 35min 1 uM	2	1	911.447	911.453	Peptidylprolyl isomerase A	PPIA	cytoplasm	k	HTGPGILSM	a		MG262/cont=	>5	>5	>5	Cont/Cont=	nd	nd	>5	=Avg MG262/Control (20min+15'wash, 1 uM)
SH-SY5Y	MG262 35min 1 uM	2	2	944.435	944.424	Peptidylprolyl isomerase A	PPIA	cytoplasm	l	STGEKGFGY	k		MG262/cont=	>5	>5	>5	Cont/Cont=	nd	nd	>5	=Avg MG262/Control (20min+15'wash, 1 uM)
SH-SY5Y	MG262 35min 1 uM	2	1	1014.51	1014.51	Peptidylprolyl isomerase A	PPIA	cytoplasm	e	DENFILKH	t		MG262/cont=	3.13208	3.77358	4.18868	Cont/Cont=	1.01887	0.981132	3.69811	=Avg MG262/Control (20min+15'wash, 1 uM)
HEK293T	Carfilzomib 35min 1uM	3	2	1039.5	1039.55	Peptidylprolyl isomerase A	PPIA	cytoplasm	l	KHTGPGILSM	a		Carfilzomib/cont=	<0.20	<0.20	<0.20	Cont/Cont=	1.5528	0.447205	<0.2	=Avg Carfilzomib/Cont (20'+15' wash,1uM)
HEK293T	Bestatin Methyl Ester 75min 100uM	3	2	1039.51	1039.55	Peptidylprolyl isomerase A	PPIA	cytoplasm	l	KHTGPGILSM	a		BME/cont=	1.1028	0.523364	0.560748	Cont/Cont=	1.51402	0.485981	0.728972	=Avg BestatinMethylEster/Cont (60'+15' wash,100uM)
SH-SY5Y	Carfilzomib 35min 1uM	3	2	1039.53	1039.55	Peptidylprolyl isomerase A	PPIA	cytoplasm	l	KHTGPGILSM	a		Carfilzomib/cont=	<0.20	<0.20	<0.20	Cont/Cont=	1.36	0.64	<0.2	=Avg Carfil/Cont (20'+15' wash,1uM)
SH-SY5Y	MG132 35min 2.5 uM	3	2	1039.53	1039.55	Peptidylprolyl isomerase A	PPIA	cytoplasm	l	KHTGPGILSM	a		MG132/cont=	<0.2	<0.2	<0.2	Cont/Cont=	1.07692	0.923077	<0.2	=Avg MG132/Cont (20min+15'wash, 2.5 uM)
SH-SY5Y	MLN2238 35min 1uM	3	2	1039.54	1039.55	Peptidylprolyl isomerase A	PPIA	cytoplasm	l	KHTGPGILSM	a		MLN2238/cont=	0.48	0.48	0.144	Cont/Cont=	1.04	0.96	0.368	=Avg MLN2238/Cont (20'+15' wash,1uM)
SH-SY5Y	Lactacystin	3	2	1039.54	1039.55	Peptidylprolyl isomerase A	PPIA	cytoplasm	l	KHTGPGILSM	a		Lactacystin/cont=	<0.20	<0.20	<0.20	Cont/Cont=	1.11732	0.882682	<0.20	=Avg Lactacystin/Cont (20min+15'wash, 1 uM)
HEK293T	MLN2238 35min 1uM	3	2	1039.54	1039.55	Peptidylprolyl isomerase A	PPIA	cytoplasm	l	KHTGPGILSM	a		MLN2238/cont=	0.166667	0.166667	0.166667	Cont/Cont=	0.866667	1.13333	<0.2	=Avg MLN2238/Cont (20'+15' wash,1uM)
HEK293T	AM114 35min 1uM	3	2	1039.54	1039.55	Peptidylprolyl isomerase A	PPIA	cytoplasm	l	KHTGPGILSM	a		AM114/cont=	1.33333	0.761905	0.761905	Cont/Cont=	1.2381	0.761905	0.952381	=Avg AM114l/Cont (20'+15' wash,1uM)
SH-SY5Y	Carfilzomib 35min 1uM	2	2	1039.55	1039.55	Peptidylprolyl isomerase A	PPIA	cytoplasm	l	KHTGPGILSM	a		Carfilzomib/cont=	<0.20	<0.20	<0.20	Cont/Cont=	1.36	0.64	<0.2	=Avg Carfil/Cont (20'+15' wash,1uM)
HEK293T	Epoxomicin 1hr 0.2 uM	3	2	1039.55	1039.55	Peptidylprolyl isomerase A	PPIA	cytoplasm	l	KHTGPGILSM	a		Epox/Cont=	<0.2	<0.2		Cont/Cont=	1.27273	0.727273	<0.2	=Avg Epox/Cont (1h, 0.2uM)
HEK293T	Lactacystin	2	1	1039.55	1039.55	Peptidylprolyl isomerase A	PPIA	cytoplasm	l	KHTGPGILSM	a		Lactacystin/cont=	0.25	0.216667		Cont/Cont=	1.08333	0.916667	0.233333	=Avg Lactacystin/Cont (20min+15'wash, 1 uM)
HEK293T	Epoxomicin 1hr 2 uM	3	2	1039.56	1039.55	Peptidylprolyl isomerase A	PPIA	cytoplasm	l	KHTGPGILSM	a		Epox/Cont=	<0.2	<0.2		Cont/Cont=	1.125	0.875	<0.2	=Avg Epox/Cont (1h, 2uM)
HEK293T	MG132 35min 2.5 uM	2	1	1039.56	1039.55	Peptidylprolyl isomerase A	PPIA	cytoplasm	l	KHTGPGILSM	a		MG132/cont=	<0.20	<0.20		Cont/Cont=	1.01176	0.988235	<0.2	=Avg MG132/Cont (20min+15'wash, 2.5 uM)
SH-SY5Y	MG262 35min 1 uM	3	2	1039.56	1039.55	Peptidylprolyl isomerase A	PPIA	cytoplasm	l	KHTGPGILSM	a		MG262/cont=	0.285714	0.419048	0.285714	Cont/Cont=	1.04762	0.952381	0.330159	=Avg MG262/Control (20min+15'wash, 1 uM)
HEK293T	Epoxomicin 1hr 2 uM	2	2	1039.57	1039.55	Peptidylprolyl isomerase A	PPIA	cytoplasm	l	KHTGPGILSM	a		Epox/Cont=	<0.2	<0.2		Cont/Cont=	1.28205	0.717949	<0.2	=Avg Epox/Cont (1h, 2uM)
HEK293T	Bortezomib 90min, 500nM	2	1	1039.57	1039.55	Peptidylprolyl isomerase A	PPIA	cytoplasm	l	KHTGPGILSM	a		Bortez/Cont=	<0.2	<0.2		Cont/Cont=	0.780488	1.21951	<0.2	=Avg Bort/Cont (1h+wash, 500 nM)
HEK293T	Epoxomicin 1hr 0.2 uM	2	2	1039.58	1039.55	Peptidylprolyl isomerase A	PPIA	cytoplasm	l	KHTGPGILSM	a		Epox/Cont=	<0.2	<0.2		Cont/Cont=	1.27152	0.728477	<0.2	=Avg Epox/Cont (1h, 0.2uM)
HEK293T	Bortezomib 1h, 500nM	2	2	1039.58	1039.55	Peptidylprolyl isomerase A	PPIA	cytoplasm	l	KHTGPGILSM	a		Bortez/Cont=	0.977273	1.13636	0.5	Cont/Cont=	1.20455	0.795455	0.871212	=Avg Bort/Cont (1h, 500nM)
SH-SY5Y	Bortezomib 1h, 500nM	2	2	1039.59	1039.55	Peptidylprolyl isomerase A	PPIA	cytoplasm	l	KHTGPGILSM	a		Bortez/Cont=	0.714286	0.306122		Cont/Cont=	1.22449	0.77551	0.510204	=Avg Bort/Cont (1h, 500nM)
HEK293T	Bortezomib 1h, 50nM	2	2	1039.59	1039.55	Peptidylprolyl isomerase A	PPIA	cytoplasm	l	KHTGPGILSM	a		Bortez/Cont=	<0.2	<0.2	<0.2	Cont/Cont=	1.05579	0.944206	<0.2	=Avg Bort/Cont (1h, 50nM)
HEK293T	Bortezomib 1h, 50nM	1	1	1050.51	1050.54	Peptidylprolyl isomerase A	PPIA	cytoplasm	*m	VNPTVFFDI	a		Bortez/Cont=	0.530612	0.326531	0.204082	Cont/Cont=	1.10204	0.897959	0.353741	=Avg Bort/Cont (1h, 50nM)
HEK293T	AM114 35min 1uM	2	1	1050.53	1050.54	Peptidylprolyl isomerase A	PPIA	cytoplasm	*m	VNPTVFFDI	a		AM114/cont=	1.2	0.666667	0.8	Cont/Cont=	1.2	0.8	0.888889	=Avg AM114l/Cont (20'+15' wash,1uM)
HEK293T	Bortezomib 1h, 50nM	2	1	1050.54	1050.54	Peptidylprolyl isomerase A	PPIA	cytoplasm	*m	VNPTVFFDI	a		Bortez/Cont=	0.509804	0.509804	0.392157	Cont/Cont=	1.05882	0.941176	0.470588	=Avg Bort/Cont (1h, 50nM)
HEK293T	Epoxomicin 1hr 0.2 uM	1	1	1050.54	1050.54	Peptidylprolyl isomerase A	PPIA	cytoplasm	*m	VNPTVFFDI	a		Epox/Cont=	<0.2	<0.2		Cont/Cont=	1.12941	0.870588	<0.2	=Avg Epox/Cont (1h, 0.2uM)
HEK293T	Bestatin Methyl Ester 75min 100uM	2	1	1050.54	1050.54	Peptidylprolyl isomerase A	PPIA	cytoplasm	*m	VNPTVFFDI	a		BME/cont=	0.814159	0.867257	0.690265	Cont/Cont=	0.920354	1.07965	0.79056	=Avg BestatinMethylEster/Cont (60'+15' wash,100uM)
HEK293T	Bortezomib 30min, 500nM	1	1	1050.54	1050.54	Peptidylprolyl isomerase A	PPIA	cytoplasm	*m	VNPTVFFDI	a		Bortez/Cont=	0.75	0.638889		Cont/Cont=	1.05556	0.944444	0.694444	=Avg Bort/Cont (10min+wash, 500 nM)
HEK293T	Bortezomib 1h, 500nM	1	1	1050.55	1050.54	Peptidylprolyl isomerase A	PPIA	cytoplasm	*m	VNPTVFFDI	a		Bortez/Cont=	1.07317	0.97561	0.585366	Cont/Cont=	1.21951	0.780488	0.878049	=Avg Bort/Cont (1h, 500nM)
HEK293T	Bortezomib 1h, 500nM	2	1	1050.55	1050.54	Peptidylprolyl isomerase A	PPIA	cytoplasm	*m	VNPTVFFDI	a		Bortez/Cont=	0.938776	1.14286	0.816327	Cont/Cont=	1.22449	0.77551	0.965986	=Avg Bort/Cont (1h, 500nM)
HEK293T	Epoxomicin 1hr 2 uM	1	1	1050.55	1050.54	Peptidylprolyl isomerase A	PPIA	cytoplasm	*m	VNPTVFFDI	a		Epox/Cont=	<0.2	<0.2		Cont/Cont=	1.37931	0.62069	<0.2	=Avg Epox/Cont (1h, 2uM)
SH-SY5Y	Carfilzomib 35min 1uM	2	1	1050.55	1050.54	Peptidylprolyl isomerase A	PPIA	cytoplasm	*m	VNPTVFFDI	a		Carfilzomib/cont=	<0.20	<0.20	<0.20	Cont/Cont=	0.967742	1.03226	<0.2	=Avg Carfil/Cont (20'+15' wash,1uM)
SH-SY5Y	MLN2238 35min 1uM	2	1	1050.56	1050.54	Peptidylprolyl isomerase A	PPIA	cytoplasm	*m	VNPTVFFDI	a		MLN2238/cont=	0.275862	0.206897	0.482759	Cont/Cont=	1.10345	0.896552	0.321839	=Avg MLN2238/Cont (20'+15' wash,1uM)
HEK293T	Butabindide 35min 100 uM	2	1	1050.57	1050.54	Peptidylprolyl isomerase A	PPIA	cytoplasm	*m	VNPTVFFDI	a		Butabindide/cont=	0.807692	0.615385	0.615385	Cont/Cont=	1.26923	0.730769	0.679487	=Avg But/Cont (20min+15'wash, 100uM)
HEK293T	Butabindide 75min 100uM	2	1	1050.57	1050.54	Peptidylprolyl isomerase A	PPIA	cytoplasm	*m	VNPTVFFDI	a		Butabindide/cont=	1.36842	0.596491	1.15789	Cont/Cont=	1.40351	0.596491	1.04094	=Avg But/Cont (1 hour+15'wash, 100uM)
HEK293T	Bestatin Methyl Ester 75min 100uM	1	1	1050.58	1050.54	Peptidylprolyl isomerase A	PPIA	cytoplasm	*m	VNPTVFFDI	a		BME/cont=	0.622222	0.688889	0.533333	Cont/Cont=	0.866667	1.13333	0.614815	=Avg BestatinMethylEster/Cont (60'+15' wash,100uM)
HEK293T	Bortezomib 90min, 500nM	1	1	1050.58	1050.54	Peptidylprolyl isomerase A	PPIA	cytoplasm	*m	VNPTVFFDI	a		Bortez/Cont=	0.833333	0.611111		Cont/Cont=	1.27778	0.722222	0.722222	=Avg Bort/Cont (1h+wash, 500 nM)
[truncated: 4,221 more rows]
