# Supplementary material for: Proteasome Inhibitors Alter Levels of Intracellular Peptides in HEK293T and SH-SY5Y Cells
Source: PLoS One. 2014 Jul 31;9(7):e103604. doi: 10.1371/journal.pone.0103604 (PMC4117522; doi:10.1371/journal.pone.0103604)
Supplement: Table S2 — Data for heatmap figure. This table lists the peptides used for Figure 5, including peptide sequences, cleavage sites, and relative levels in treated versus control replicates. (XLSX) [file pone.0103604.s002.xlsx]

## Sheet: Table S2
Table S2. Data for heatmap figure
			Relative Levels
			Big decrease	<0.50	In table, 0.20 means < 0.20
			Moderate decrease	0.51-0.80
			No major change	0.81-1.24
			Moderate increase	1.25-1.99
			Large increase	>2.00	In table, 5.00 means > 5.00
	Abbreviations: *, terminus; *m, Nterm methionine; po, peak overlap - can't quantify
	Amino acid sequences of the identified peptides are in upper case, adjacent residues in the protein are in lower case; all use single amino acid code (additional abbreviations: Ac, acetyl)
	Upstream P1 = amino acid adjacent to the N-terminus of the peptide; P1' = amino acid adjacent to the C-terminus of the peptide
	Predicted cleavage = proteasome subunit predicted to generate the observed peptide. If peptide is N- or C-term of protein, only a single cleavage is necessary to produce the peptide. If peptide is internal and requires two cleavages to produce peptide. If these two cleavages are not the same predicted subunit, it is labeled "mixed"
										Bortezomib			Bortezomib		Bortez.		MG262		MG262			MLN2238			MLN2238			Epox.		Epox.		Lactacys		Lactacystin			MG132		MG132			Carfilzomib			Carfilzomib				AM114
						Peptide's				50 nM			500 nM		500 nM		1 uM		1 uM			1 uM			1 uM			0.2 uM		2 uM		1 uM		1 uM			2.5 uM		2.5 uM				1 uM		1 uM				1 uM
Gene			Upstream			Position	Predicted	Theor		1h			1h		1h		35'		35'			35'			35'			1h		1h		35'		35'			35'		35'				35'		35'				35'
Name	Protein	Location	P1	Sequence of Peptide	P1'	in Protein	Cleavage	Mass		HEK			HEK		SH-SY5Y		HEK		SH-SY5Y				HEK			SH-SY5Y		HEK		HEK		HEK		SH-SY5Y			HEK		SH-SY5Y				HEK			SH-SY5Y			HEK
PARK7	Protein DJ-1 ( Parkinson disease protein 7)	nucleus	*m	Ac-ASKRALVIL	a	Nterm	beta 5	1011.63	0.285714	0.25	0.25	0.32	0.336	0.304			0.735294	0.676471	0.17094	0.25641	0.205128	0.228571	0.171429	0.194286	0.148148	0.148148	0.222222	0.2	0.2	0.2	0.2	0.20155	0.263566	0.251256	0.201005	0.211055	0.2	0.2	0.2	0.2	0.2	0.2	0.2	0.2	0.2	0.2	0.2	1	1
PFDN1	Prefoldin subunit 1	cytoplasm	*m	Ac-AAPVDLELKKAFTEL	q	Nterm	beta 5	1685.92	0.33	0.3	0.27	0.27	0.3	0.28	0.2	0.2						0.222222	0.222222	0.333333	0.2	0.2	0.2	0.2	0.2	0.2	0.2			0.2	0.2	0.2						0.2	0.2	0.2	0.2	0.2	0.2	1.09091	0.909091
PRDX5	Peroxiredoxin 5	mitochondria	m	APIKVGDAIPAVEVF	e	Internal	beta 5	1524.86	0.204082	0.2	0.2	0.2	0.2	0.2	0.247423	0.2			0.4	0.3	0.24	0.2	0.2	0.2				0.2	0.2	0.2	0.2								0.2	0.2	0.2	0.2	0.2	0.2				1.44	0.88
NDUFA8	NADH dehydrogenase 1 alpha subcomplex, 8	mitochondria	*m	PGIVELPTLEEL	k	Nterm	beta 5	1308.72	0.2	0.2	0.2				0.37	0.25									0.486486	0.540541	0.540541	0.2	0.2	0.2	0.2														0.2	0.2	0.2	1.06667	0.8
PARK7	Protein DJ-1 ( Parkinson disease protein 7)	nucleus	*m	Ac-ASKRALVILA	k	Nterm	beta 5	1082.67	0.517241	0.293103	0.258621	0.347826	0.382609	0.313043	0.421053	0.315789			0.6	0.7	0.64	0.251497	0.251497	0.215569	0.2	0.2	0.2	0.2	0.2	0.2	0.2	0.294574	0.310078	0.521739	0.321739	0.417391	0.2	0.2	0.2	0.2	0.2	0.2	0.2	0.2	0.2	0.2	0.2	0.857143	0.857143
RBM3	RNA binding motif protein 3	nucleus	*m	Ac-SSEEGKLFVGGLNF	n	Nterm	beta 5	1524.75	0.631579	0.350877	0.561404	0.394737	0.447368	0.526316	0.419048	0.380952			0.156863	0.352941	0.431373	0.344828	0.333333	0.333333	0.274725	0.318681	0.373626	0.2	0.2	0.2	0.2	0.390625	0.296875	0.55144	0.378601	0.493827	0.35	0.25	0.2	0.2	0.2	0.375	0.33	0.33	0.244444	0.266667	0.111111	0.903226	1.03226
SRSF2	Splicing factor, arginine/serine-rich 2	nucleus	*m	Ac-SYGRPPPDVEGMTSLKVDNL	t	Nterm	beta 5	2216.08	0.588235	0.490196	0.45098	0.943396	0.754717	0.754717	0.519481	0.519481			0.430108	0.387097	0.408602	0.357143	0.214286	0.357143	0.225	0.25	0.24	0.231884	0.318841	0.2	0.2	0.4	0.5	0.630542	0.364532	0.453202	0.2	0.2				0.43	0.2	0.26	0.535	0.355	0.15	0.91	1.06
RPS21	40S Ribosomal protein S21	cytoplasm	l	AKADGIVSKNF	*	Cterm	beta 5	1148.62	1.06897	0.482759	0.206897	0.652451	0.710294	0.671569	0.672566	0.336283	0.2	0.2	0.828351	0.579846	0.623863	0.41	0.38	0.34	0.29	0.28	0.29	0.2	0.2	0.2	0.2	0.16	0.15	0.292887	0.150628	0.359833	0.2	0.2	0.2	0.2	0.2	0.19	0.21	0.19	0.1	0.15	0.14	0.95	0.82
NME2	Nucleoside diphosphate kinase B	cytoplasm	*m	Ac-ANLERTFIAIKPDGV	q	Nterm	beta 5	1684.91							0.2	0.2						0.242424	0.30303	0.242424				0.2	0.2	0.2	0.2											0.2	0.2	0.2				1	1
PPIA	Peptidylprolyl isomerase A	cytoplasm	l	KHTGPGILSM	a	Internal	beta 5	1039.55	0.495513	0.412393	0.44594	0.977273	1.13636	0.5	0.614875	0.410793			0.285714	0.419048	0.285714	0.166667	0.166667	0.166667	0.48	0.48	0.144	0.2	0.2	0.2	0.2	0.25	0.216667	0.26	0.24	0.245	0.2	0.2	0.2	0.2	0.2	0.2	0.2	0.2	0.2	0.2	0.2	1.125	0.995
COX6B1	Cytochrome c oxidase subunit 6b	mitochondria	*m	Ac-AEDMETKIKNYKT	a	Nterm	beta 5	1611.78	0.695652	0.623188	0.57971	0.692308	0.653846	0.653846											0.387097	0.387097		0.2	0.2																0.2	0.2	0.2	1.02703	0.972973
PPIA	Peptidylprolyl isomerase A	cytoplasm	i	AVDGEPLGRVSF	e	Internal	beta 5	1245.64	0.94	0.6	0.6	0.779661	0.779661	0.677966	0.708861	0.604782			0.3	0.2	0.4	0.307692	0.369231	0.461538	0.2	0.2	0.2	0.2	0.2	0.2	0.2								0.2	0.2	0.2							1.2	0.933333
EEF1B2	Eukaryotic translation elongation factor 1 beta	cytoplasm	*m	GFGDLKSPAGLQVL	n	Nterm	beta 5	1400.77	0.618705	0.431655	0.330935	0.721311	0.590164	0.540984	0.419048	0.228571						0.32	0.266667	0.186667	0.2	0.2	0.2	0.2	0.2	0.540541	0.675676	0.186441	0.135593									0.4	0.37	0.415	0.176471	0.235294	0.411765	1.74	1.175
TPI1	Triosephosphate isomerase 1	cytoplasm	l	ASQPDVDGFLVGGASLKPEFVDIINA	k	Internal	beta 5	2658.35	0.68	0.46	0.39	0.67	0.73	0.64	0.64	0.38						0.2	0.2	0.2				0.2	0.2	0.2	0.2											0.2	0.2	0.2
PPIA	Peptidylprolyl isomerase A	cytoplasm	*m	VNPTVFFDI	a	Nterm	beta 5	1050.54	0.530612	0.326531	0.204082	1.07317	0.97561	0.585366											0.275862	0.206897	0.482759	0.2	0.2	0.2	0.2														0.2	0.2	0.2	1.2	0.666667
PPIA	Peptidylprolyl isomerase A	cytoplasm	f	EDENFILKHTGPGILSM	a	Internal	beta 5	1899.94	0.49505	0.29703	0.217822	0.883053	0.817052	0.602941	0.522727	0.227273						0.461538	0.461538	0.461538				0.2	0.2	0.2	0.2											0.2	0.2	0.2	0.2	0.2	0.2	1.52	0.815
PEBP1	Phosphatidylethanolamine-binding protein 1	cytoplasm	y	AGAAVDELGKVLTPTQV	k	Internal	beta 5	1667.91	0.666667	0.4	0.306667	1.14563	1.08738	0.815534								0.35	0.32	0.38				0.2	0.2	0.2	0.2											0.2	0.2	0.2				1.53	0.85
COX5A	Cytochrome c oxidase subunit 5a	mitochondria	l	GISTPEELGLDKV	*	Cterm	beta 5	1356.71	0.977444	0.827068	0.75188	1.03704	0.962963	1.08148	0.873786	0.543689						0.571429	0.514286	0.4	0.285714	0.242857	0.571429	0.2	0.2	0.375	0.45														0.2	0.2	0.2	1.6	1
FKBP1A	FK506 Binding Protein	cytoplasm	m	GVQVETISPGDGRTFPKRGQT	c	Internal	beta 5	2229.15	0.2	0.2	0.2	0.952381	1	1.19048	0.888889	0.333333						1.16129	0.735484	0.774194	0.170732	0.109756	0.719512	0.719101	0.449438			0.314815	0.259259	0.803922	0.980392	2.35294						0.36	0.76	0.6	0.165	0.77	0.725	2.53	1.19
TPI1	Triosephosphate isomerase 1	cytoplasm	c	APPTAYIDFARQK	l	Internal	Mixed	1476.77				0.92	0.92	0.82								0.647887	0.619718	0.56338	0.322581	0.322581		0.58	0.64	0.43	0.2											1.73	1.995	1.625	0.8		0.742857	1.66667	1.16667
TPI1	Triosephosphate isomerase 1	cytoplasm	l	ASQPDVDGFLVGGASLKPEFVDIINAKQ	*	Cterm	beta 5	2914.51	1.14954	1.04816	0.983762	1.56109	1.45075	1.23647	1.22378	1.06925						0.688525	0.655738	0.557377				1.16667	1.09	0.2	0.2											1.14286	1.71429	1.14286				0.842105	1.26316
EIF5A	Eukaryotic translation initiation factor 5A	cytoplasm	l	SAMTEEAAVAIKAMAK	*	Cterm	beta 5	1620.82	0.820896	0.61194	0.41791	1.30841	1.25234	0.841121	0.851485	0.336634									0.538462	0.461538	0.384615	0.36	0.21	0.2	0.2											0.15	0.19	0.19	0.2	0.2	0.2	1.66667	0.666667
RPS12	40S ribosomal protein S12	cytoplasm	*m	Ac-AEEGIAAGGVMDVNTALQEVLKT	a	Nterm	beta 5	2357.18	0.8	0.7	0.8	0.56	0.48	0.4	0.57	0.67									1.25	0.875	1	0.2	0.44	0.61	0.42														1.12	1.44	0.96	0.903226	1.09677
RPS28	40S Ribosomal protein S28	cytoplasm	*	Ac-MDTSRVQPIKL	a	Nterm	beta 5	1328.71	1.54545	1.13636	0.886364	1.71429	1.28571	1.28571	1.2973	0.972973	0.833333	0.9	0.897297	1.00541	1.1027	0.422857	0.457143	0.628571	0.333333	0.453333	0.4	0.2	0.2	0.2	0.2	0.308824	0.279412	0.469136	0.485597	0.510288	0.315789	0.210526	0.2	0.2	0.2	0.666667	0.5	0.5	0.25	0.2875	0.1375	0.944444	1
TPI1	Triosephosphate isomerase 1	cytoplasm	q	SLGELIGTLNA	a	Internal	beta 5	1086.59	1.69697	0.848485	0.666667	2.03226	1.77419	1.03226								0.598802	0.538922	0.502994	0.833333	0.75	0.75	0.289855	0.2	0.518519	0.296296											0.364865	0.310811	0.189189	0.2	0.2	0.2	1.05882	0.588235
RPS21	40S Ribosomal protein S21	cytoplasm	m	GESDDSILRLAKADGIVSKNF	*	Cterm	beta 5	2234.15	1.68971	1.33309	1.00588	1.9589	1.81349	1.77071	1.54098	0.819672						0.567568	0.567568	0.594595						0.2	0.2											0.776699	1.16505	0.776699				1.09	0.9
RPS28	40S Ribosomal protein S28	cytoplasm	*	Ac-MDTSRVQPIKLARVTKV	l	Nterm	beta 5	1983.13	1.7	1.32	1.2	1.7	1.55	1.54	1.48	1.23						0.491803	0.327869	0.557377	1	0.733333	0.8			0.2	0.2											0.653061	0.857143	0.612245	1.08	0.935	0.875	1.28571	1.14286
PPIA	Peptidylprolyl isomerase A	cytoplasm	f	ADKVPKTAENFRAL	s	Internal	beta 5	1558.85	1.42222	0.888889	0.755556	1.86231	1.62087	1.40238	1.40715	0.580289						0.47	0.415	0.34	0.32	0.3	0.39	0.2	0.2	0.2	0.2			0.2	0.2	0.2						0.12	0.13	0.12	0.2	0.2	0.2	1.29	0.68
HSPE1	Heat shock 10kDa protein 1 (chaperonin 10)	mitochondria	s	AAETVTKGGIMLPEKSQGKVLQA	t	Internal	beta 5	2355.28	1.51	0.94	0.7	1.41	1.49	1.29								0.584615	0.461538	0.461538	0.6	0.666667	0.533333	0.2	0.2	0.2	0.2											0.0444444	0.0592593	0.0444444	0.2	0.2	0.2	1.54545	0.727273
SRSF1	Splicing factor, arginine/serine-rich 1	cytoplasm	y	GAIRDIDL	k	Internal	beta 5	871.476	1.57895	1.05263	0.736842	1.14286	1.71429	0.971429	1.72944	1.31034												0.29	0.33			0.2	0.2	0.2	0.2	0.2			0.2	0.2	0.2
RPS28	40S Ribosomal protein S28	cytoplasm	*	Ac-MDTSRVQPIKLAR	v	Nterm	beta 2	1555.85	2.33333	1.33333	1.66667	1.51515	1.63636	1.51515	0.88299	0.700515						0.2	0.2	1.72	0.484848	0.545455	0.606061	0.949153	0.949153	0.638298	0.93617	0.524138	0.703448									0.77193	0.631579	0.701754	0.685714	0.8	0.571429	1.17647	1.11765
TPI1	Triosephosphate isomerase 1	cytoplasm	k	LDPKIAVAAQN	c	Internal	Mixed	1138.63	0.9375	0.625	0.625	1.90476	1.52381	1.90476														1.67857	0.392857	0.2	0.2	0.818182	0.613636						4.12121	0.969697	2.18182	0.618557	0.57732	0.371134
POMP	Proteasome maturation protein	nucleus	*	Ac-MNARGLGSELKDSIPVTEL	s	Nterm	beta 5	2071.06	1.26	0.84	0.84	1	1	1	0.66	0.64			0.790419	0.946108	0.982036	0.548387	0.612903	0.677419	0.509091	0.727273	0.690909	0.6	0.85	0.6	0.68			1.36364	0.818182	1.11364						1.3913	1.13043	1.21739	0.584615	0.707692	0.707692	1.11111	1.11111
COX7C	Cytochrome c oxidase subunit 7c	mitochondria	l	VVRHQLLKT	*	Cterm	beta 5	1092.68	1.24	0.8	0.76				1.04	0.78						1.39	1.41	1.21	1.18519	1.25926	0.592593	1.08	0.69			1.01818	0.854545	1.24528	0.742138	0.993711			1.50877	0.631579	0.807018	0.94	1.13	0.82	1.06207	0.896552	0.510345	1.33	0.75
PHB	Prohibitin	mitochondria	*m	Ac-AAKVFESIGKFGLA	l	Nterm	beta 5	1478.81	0.885496	1.0687	1.12977	1.21818	0.963636	1.12727	1.15044	0.707965						1.17647	1.09804	0.980392				0.823529	0.882353	0.941176	0.970588											0.888889	1.0719	0.849673				1.39	1.145
TMSB10	Thymosin beta-10	cytoplasm	*m	Ac-ADKPDMGEIASFDKAKLKKTETQEKNTLPTKETIEQEKRSEIS	*	Whole	None	4933.52	0.98	0.99	0.99	0.99	0.9	0.98	0.96	0.89						1.1	1	1				0.77	0.95	0.87	1.07			0.83	0.82	1.12						1.09524	1.09524	1.28571				0.870968	0.967742
RPS21	40S Ribosomal protein S21	cytoplasm	*	Ac-MQNDAGEFVDLYVPRK	c	Nterm	beta 2	1922.92	1.625	0.875	0.625	2.30769	1.07692	1.38462	1.5	0.552632			0.899225	1.67442	0.806202	0.892857	0.785714	1.07143	0.375	0.3125	0.25	1.65957	0.638298	0.2	0.2	0.538462	0.666667	0.678363	0.678363	1.47368	0.677966	1.11864	1.21053	0.684211	0.973684	0.71	0.89	0.68	0.428571	0.428571	0.785714	1.9	1.06
FKBP1A	FK506 Binding Protein	cytoplasm	l	VFDVELLKLE	*	Cterm	beta 5	1203.67	1.53684	0.884211	0.463158	2.25806	2.09677	1.45161	1.04082	0.408163						0.5	0.42	0.38				0.244444	0.2	0.2	0.2											0.445	0.445	0.335				1.46154	0.615385
RPS28	40S Ribosomal protein S28	cytoplasm	*	Ac-MDTSRVQPIKLA	r	Nterm	beta 5	1399.75	2.76	1.8	1.4	2.72	1.92	1.8			3.78947	3.89474	2.45977	2.52874	2.55172	0.514286	0.48	0.628571	0.820513	1.02564	0.769231	0.322581	0.548387	0.2	0.2	0.6	0.533333	0.748858	0.52968	0.694064	0.482759	0.528736	0.545455	0.415584	0.597403	1.23077	1.38462	1.23077				1	1
COX6B1	Cytochrome c oxidase subunit 6b	mitochondria	*m	Ac-AEDMETKIKNY	k	Nterm	beta 5	1382.64	2	1.73333	1.6	1.75309	1.7284	1.55556	1.94798	1.69942	3.09091	3.18182	5	5	5	0.727273	0.763636	0.836364	0.580645	0.580645		0.53125	0.4375	0.2	0.2	0.590476	0.47619	0.882051	0.482051	0.779487	0.5	0.54				1.30612	1.42857	0.897959	0.30303	0.109091	0.30303	1.16667	1
RPS21	40S Ribosomal protein S21	cytoplasm	a	KADGIVSKNF	*	Cterm	beta 5	1077.58	1.88416	1.1798	0.752298	3.41463	2.92683	2.68293			5	5	5	5	5	0.864865	0.756757	0.648649	1.05	0.94	0.87	0.93	1.07			0.630137	0.534247	0.898876	0.404494	0.685393	0.925926	1.66667	1.29032	0.677419	1.09677	0.85	0.9	0.75	0.28	0.27	0.28
TPI1	Triosephosphate isomerase 1	cytoplasm	k	LDPKIAVA	a	Internal	Mixed	825.496	1.10204	0.612245	0.408163	2.27273	2.27273	1.45455	1.15	0.55	2.81818	2.27273	2.22857	1.90476	1.67619	0.53125	0.46875	0.53125				0.555556	0.305556	0.2	0.2	0.778761	0.672566	1.04294	0.503067	0.895706	0.956522	0.811594	1.21875	0.8125	0.9375	1.0411	0.767123	0.712329
RPS21	40S Ribosomal protein S21	cytoplasm	k	ADGIVSKNF	*	Cterm	beta 2	949.487	2.36364	1.54545	0.818182	3.11111	3.02222	2.57778	1.45455	0.649351	5	5	5	5	5							1.11111	0.711111	0.2	0.2	0.803419	0.598291	1.24211	0.610526	0.915789	0.857143	0.809524	1.13043	0.57971	0.695652
ERH	Enhancer of rudimentary homolog	nucleus	*m	Ac-SHTILLVQPTKRPEGRTY	a	Nterm	beta 5	2137.16	2.07179	1.29231	1.49231	2.68456	1.95273	1.84658	2.27009	2.25823	5	5	2.59	2.56	2.93	0.65	0.8	0.755	0.77	0.92	0.46	0.621622	0.98	0.2	0.2	0.98	0.87	1.08	0.765	0.715	1.045	0.825	1.52174	0.956522	1.21739	0.95	1.18	0.78	0.75	0.395	0.395	1.2	1.17
MIF	Macrophage migration inhibitory factor	cytoplasm	l	AQATGKPPQYIAVHVVPDQL	m	Internal	beta 5	2131.14	2.28136	1.89077	1.8714	3.78947	2.89474	2.78947	4	1.93103									2.13333	2.13333		0.2	0.2	0.2	0.2														0.2	0.2	0.2
HN1	Hematological and neurological expressed 1 protein	nucleus	*m	Ac-TTTTTFKGVDPNSRNSSR	d	Nterm	beta 2	2009.98	3.57	2.29	2.38				0.9	0.7	5	5	1.75862	1.81034	1.87931	0.588235	0.823529	2.47059	0.588235	0.705882	0.941176	1.12	1.26	0.94	1.06	0.969072	1.56701									1.22388	1.10448	1.13433	0.787879	1.0303	0.848485	1.03	1.07
ERH	Enhancer of rudimentary homolog	nucleus	*m	Ac-SHTILLVQPTKR	p	Nterm	beta 2	1433.84	4.24242	3.0303	2.84848	3.0371	2.61296	2.23643	3.02035	2.41279	5	5	4.5	4.7	4.5	0.665	0.7	0.66	0.774194	0.774194	0.387097	0.67	0.76	0.2	0.2	0.77	0.85	1.005	0.89	1.1	1.08	0.89				1.58	1.66	1.5	0.715152	0.412121	0.715152	1.125	1.0625
HINT1	Histidine triad nucleotide-binding protein 1	cytoplasm	*m	Ac-ADEIAKAQVAR	p	Nterm	beta 2	1212.65	1.85185	1.61481	1.54074	3.25	3	2.6	1.81818	1.52727	5	5	4.03774	4.15094	4.11321	0.828571	0.828571	0.714286				1.22857	1.42857	0.421053	0.315789	1.30526	1.38947	1.34591	1.04403	1.34591	1.375	1.40625	1.69811	0.792453	1.16981	1.56098	1.85366	1.56098
HSPE1	Heat shock 10kDa protein 1 (chaperonin 10)	mitochondria	*m	Ac-AGQAFRKFL	p	Nterm	beta 5	1078.59	3.47	2.76	2.52	3.35	2.75	2.75	2	1.75439	2.66667	2.58333	2.33333	3.11111	3	0.619048	0.595238	0.559524				0.2	0.2	0.2	0.2	0.366667	0.283333	0.38009	0.425339	0.479638	0.463415	0.560976				0.95	1.2	1.25				1.03448	0.993103
HSPE1	Heat shock 10kDa protein 1 (chaperonin 10)	mitochondria	v	AVGSGSKGKGGEIQPVSV	k	Internal	beta 5	1655.88	3.30784	2.6707	2.44223	4.31429	3.6	3.02857	3.41463	1.85366	3.345	3.3	2.3299	2.10309	1.75258	0.705	0.67	0.56	0.805	1.025	1.19	0.2	0.2	0.2	0.2	0.15	0.1	0.2	0.2	0.2	0.2	0.2	0.2	0.2	0.2	0.545	0.52	0.51	0.2	0.2	0.2	1.17021	0.808511
HSPE1	Heat shock 10kDa protein 1 (chaperonin 10)	mitochondria	a	TVVAVGSGSKGKGGEIQPVSV	k	Internal	beta 5	1955.07	2.96323	2.17159	2.02831	5	5	5	2.62848	2.54309	4.4	4.55	5	5	5	0.66	0.61	0.54	1.14	1.2	1.25	0.2	0.2	0.2	0.2	0.165	0.19				0.323232	0.383838				1.035	1.13	0.87	0.45	0.42	0.49	1.52	0.72
HSPE1	Heat shock 10kDa protein 1 (chaperonin 10)	mitochondria	a	VGSGSKGKGGEIQPVSV	k	Internal	beta 5	1584.85	5	5	4.53704	4.40909	4.45455	5	1.65714	0.857143	5	5	5	5	5	1.19048	1.19048	1.19048	0.642857	0.714286	1.28571	1.09091	0.909091			0.65	0.59	0.814815	0.740741	1.03704			1.07692	0.717949	0.769231	1.16667	1.16667	1	0.705882	0.882353	0.823529
HSPE1	Heat shock 10kDa protein 1 (chaperonin 10)	mitochondria	f	RDGDILGKYVD	*	Cterm	beta 5	1249.63	3.80928	2.67457	2.04777	5	5	5	4.49091	1.97576			1.84211	1.57895	po	1.13333	1.2	1				0.2	0.2	0.2	0.2						0.516854	0.539326										1.63636	1
MIF	Macrophage migration inhibitory factor	cytoplasm	l	AQATGKPPQYIAV	h	Internal	beta 5	1342.72	3.88889	2.22222	1.66667	5	5	5	5	5	5	5	5	5	5	2.5	1.83333	1.5	2.13333	1.86667		0.2	0.2	0.2	0.2														0.2	0.2	0.2
UBA52	Ubiquitin-60S ribosomal protein L40	cytoplasm	g	IIEPSLRQL	a	Internal	beta 5	1067.63	4.24	1.82	2.06	5	4.78	3.91	3.85	1.78	5	5				0.967742	0.967742	1.03226	1.33333	1.42857	1.33333	0.36	0.51	0.2	0.2														0.4375	0.4375	0.425
MAPK1IP1L	MAPK-interacting and spindle-stabilizing protein-like	cytoplasm	v	PSGPSGAPPMPGGPHSYH	*	Cterm	beta 5	1728.77	4.2	2.26	1.43	5	5	5			5	5	2.845	2.215	2.265	1.11111	1.36752	1.02564				1.47	1.52	0.2	0.2											1.63636	1.77273	0.454545
VIM	Vimentin	cytoplasm	r	SSVPGVRLL	q	Internal	Mixed	926.555	3.66667	2.06061	1.78788	5	5	5	3.45833	2.14352	5	5	5	5	5	1.58333	1.38333	1.16667				1.27273	0.618182	0.2	0.2											2.05882	1.76471	1.58824	0.642857	0.671429	0.714286
SRSF1	Splicing factor, arginine/serine-rich 1	cytoplasm	y	GAIRDIDLKNR	r	Internal	Mixed	1269.71	3.75	4.38	3.6	5	5	5	3.31707	2.34146	5	5	5	5	5	0.44	0.635	0.675				0.2	0.2	0.2	0.52											1.66	1.995	2.23
RPS28	40S Ribosomal protein S28	cytoplasm	e	GDVLTLLESEREARRLR	*	Cterm	beta 1	2012.11	4.93261	3.2587	2.41957	5	4.7	4.74					5	5	5	1.16	1.23	1.33	0.91	1.15	1.13	0.645161	0.83871	1.36364	1.81818											3.69	4.13	4.16	1.78082	1.36986	2.68493	0.97	1
EEF1B2	Eukaryotic translation elongation factor 1 beta	cytoplasm	*m	GFGDLKSPAGLQV	l	Nterm	beta 5	1287.68	2.27692	1.69231	1.26154	3.19048	2.7619	2.66667	2.21429	1.32143	5.2	4.93333	5	5	5	0.555556	0.555556	0.472222	0.606061	0.606061	0.666667	0.384615	0.564103	0.2	0.2											0.87	1.25	1.25	0.245161	0.283871	0.516129	1.59	1.163
HSPE1	Heat shock 10kDa protein 1 (chaperonin 10)	mitochondria	v	GSGSKGKGGEIQPVSV	k	Internal	beta 5	1485.78	5	5	4.19048	5	5	5	5	5	5	5	5	5	5	1.5	1.3	1.58333	2.10526	2.36842	2.10526	0.2	0.2	0.4	0.44	0.289855	0.246377									3.34	3.25	3.18	0.642857	0.714286	0.857143
HINT1	Histidine triad nucleotide-binding protein 1	cytoplasm	c	AADLGLNKGYRMV	v	Internal	beta 5	1406.73	3.73333	2.53333	1.86667	3.61625	3.5875	3.32875	4.61538	3.23077	5	5	5	5	5	1.33333	1.26667	1	0.83871	0.774194		2.61111	2.22222	0.2	0.2						0.972222	1.66667				4.74	5	3.63	1.09091		0.969697
HSPE1	Heat shock 10kDa protein 1 (chaperonin 10)	mitochondria	*m	Ac-AGQAFRKF	l	Nterm	beta 5	965.508	5	5	5	5	5	5	5	5	5	5	5	5	5	1.89873	2.02532	2.20253								0.82	1.05				1.11688	1.14286				5	5	5
NPM1	Nucleophosmin	nucleus	m	TDQEAIQDLWQWRKSL	*	Cterm	beta 5	2016.01	3.75	2.25	2.15	5	5	5								0.826087	1.30435	0.956522																		2.4	2.8	1.6
FKBP1A	FK506 Binding Protein	cytoplasm	d	VELLKLE	*	Cterm	beta 1	842.511	2.98551	2.2029	1.91304	5	5	5			5	5	5	5	5	8.66667	7.73333	6				3.30435	1.47826	5	5	1.12676	1.46479				1.70833	2.04167				5	5	5
RPLP2	60S acidic ribosomal protein P2	cytoplasm	a	ALGGNSSPSAKDIKKI	l	Internal	beta 5	1584.88	5	5	5	5	5	5	5	5	5	5	5	5	5				1.25	1	1.41667															5	5	5
HSPE1	Heat shock 10kDa protein 1 (chaperonin 10)	mitochondria	r	DGDILGKYVD	*	Cterm	beta 2	1093.53	5	5	5	5	5	5	5	5	5	5	5	5	5																					1.85185	2.59259	1.85185
TPI1	Triosephosphate isomerase 1	cytoplasm	q	SLGELIGTLNAAKV	p	Internal	beta 5	1384.79	5	5	5	5	5	5	5	5			1.94203	3.5942	3.10145																					5	5	5
HSPE1	Heat shock 10kDa protein 1 (chaperonin 10)	mitochondria	k	GGIMLPEKSQGKVL	q	Internal	Mixed	1455.81	5	5	5	5	5	5	5	5	5	5	5	5	5																					5	5	5
RPS28	40S Ribosomal protein S28	cytoplasm	e	GDVLTLLE	s	Internal	beta 1	858.47				5	5	5					4.44444	3.02222	2.57778									5	5											5	5	5	5	5	5
NPM1	Nucleophosmin	nucleus	q	ASIEKGGSLPKVEA	k	Internal	beta 5	1384.76	5	5	5	5	5	5			5	5	5	5	5	5.4	5.2	6.5																		5	5	5
RPLP2	60S acidic ribosomal protein P2	cytoplasm	i	LDSVGIEADDDRLNKVISE	l	Internal	Mixed	2087.04	5	5	5	5	5	5					5	5	5									5	5											5	5	5
HSPE1	Heat shock 10kDa protein 1 (chaperonin 10)	mitochondria	k	GGIMLPEKSQGKVLQA	t	Internal	Mixed	1654.91	5	5	5	5	5	5	5	5	5	5	5	5	5	3.61	3.61	4.45	5	5	5	5	5	5	5											5	5	5	5	5	5
[truncated: 2 more columns]
